# Supplementary material for: The Electronic Structure of the Hydrogen Molecule: A Tutorial Exercise in Classical and Quantum Computation
Source: ACS Phys Chem Au. 2025 Jul 24;5(5):435–49. doi: 10.1021/acsphyschemau.5c00030 (PMC12464771; doi:10.1021/acsphyschemau.5c00030)
Supplement: Supplementary file 2 [file pg5c00030_si_002.zip]

Archive with 2 entries (2 files):
- H2-GTO-STO-commented.nb
- __MACOSX/._H2-GTO-STO-commented.nb
