# Supplementary material for: The Electronic Structure of the Hydrogen Molecule: A Tutorial Exercise in Classical and Quantum Computation
Source: ACS Phys Chem Au. 2025 Jul 24;5(5):435–49. doi: 10.1021/acsphyschemau.5c00030 (PMC12464771; doi:10.1021/acsphyschemau.5c00030)
Supplement: Supplementary file 2 [file pg5c00030_si_002.zip › H2-GTO-STO-commented.nb]

(* Content-type: application/vnd.wolfram.mathematica *)

(*** Wolfram Notebook File ***)
(* http://www.wolfram.com/nb *)

(* CreatedBy='Mathematica 13.3' *)

(*CacheID: 234*)
(* Internal cache information:
NotebookFileLineBreakTest
NotebookFileLineBreakTest
NotebookDataPosition[       158,          7]
NotebookDataLength[   1860190,      37537]
NotebookOptionsPosition[   1845622,      37332]
NotebookOutlinePosition[   1846016,      37348]
CellTagsIndexPosition[   1845973,      37345]
WindowFrame->Normal*)

(* Beginning of Notebook Content *)
Notebook[{

Cell[CellGroupData[{
Cell[BoxData[
 RowBox[{
  RowBox[{"(*", "\[IndentingNewLine]", "  ", 
   RowBox[{
    RowBox[{
    "The", " ", "constants", " ", "a", " ", "and", " ", "b", " ", "are", " ", 
     "the", " ", "exponents", " ", "of", " ", "Gaussian", " ", "and", " ", 
     "Slater", " ", "functions", "\[IndentingNewLine]", "We", " ", "will", 
     " ", "follow", " ", "the", " ", "nomenclature", " ", "of", " ", 
     "integrals", " ", "used", " ", "in", " ", "the", " ", "SI", " ", "of", 
     " ", "our", " ", "paper", "\[IndentingNewLine]", "The", " ", "one"}], 
    "-", 
    RowBox[{"center", " ", 
     RowBox[{"(", "atomic", ")"}], " ", "Gaussian", " ", "and", " ", "Slater",
      " ", "overlap", " ", "integrals", " ", "are", " ", "unity", 
     "\[IndentingNewLine]", "The", " ", "two"}], "-", 
    RowBox[{"center", " ", 
     RowBox[{"(", "resonance", ")"}], " ", "Gaussian", " ", "and", " ", 
     "Slater", " ", "overlap", " ", "integrals", " ", "for", " ", "two", " ", 
     "functions", " ", "at", " ", "distance", " ", "D", " ", "are", " ", 
     "given", " ", "below"}]}], "\[IndentingNewLine]", "*)"}], 
  "\[IndentingNewLine]", 
  RowBox[{
   RowBox[{"a", "=", 
    RowBox[{"8", "/", 
     RowBox[{"(", 
      RowBox[{"9", "*", "Pi"}], ")"}]}]}], "\[IndentingNewLine]", 
   RowBox[{"b", "=", "1"}], "\[IndentingNewLine]", 
   RowBox[{"GaussiS", "=", 
    RowBox[{"Exp", "[", 
     RowBox[{
      RowBox[{"-", "a"}], "*", 
      RowBox[{
       RowBox[{"D", "^", "2"}], "/", "2"}]}], "]"}]}], "\[IndentingNewLine]", 
   
   RowBox[{"SlaterS", "=", 
    RowBox[{
     RowBox[{"Exp", "[", 
      RowBox[{
       RowBox[{"-", "b"}], "*", "D"}], "]"}], "*", 
     RowBox[{"(", 
      RowBox[{
       RowBox[{
        RowBox[{"b", "^", "2"}], "*", 
        RowBox[{
         RowBox[{"D", "^", "2"}], "/", "3"}]}], "+", 
       RowBox[{"b", "*", "D"}], "+", "1"}], ")"}], 
     "\[IndentingNewLine]"}]}]}]}]], "Input",
 CellChangeTimes->{{3.953050930563579*^9, 3.95305098287645*^9}, {
  3.9530510232324467`*^9, 3.953051081036496*^9}, {3.957518005187623*^9, 
  3.957518217257965*^9}, {3.9575188248768187`*^9, 
  3.957518956635213*^9}},ExpressionUUID->"47a30e4e-a4ee-4163-8973-\
a68b56700f8d"],

Cell[BoxData[
 FractionBox["8", 
  RowBox[{"9", " ", "\[Pi]"}]]], "Output",
 CellChangeTimes->{3.953051082928392*^9, 3.953056777300799*^9, 
  3.9548414127055893`*^9, 3.95751811130681*^9, 3.957518181233729*^9},
 CellLabel->"Out[5]=",ExpressionUUID->"07c97d47-c7e3-4e8b-87b2-409070463d20"],

Cell[BoxData["1"], "Output",
 CellChangeTimes->{3.953051082928392*^9, 3.953056777300799*^9, 
  3.9548414127055893`*^9, 3.95751811130681*^9, 3.9575181812360573`*^9},
 CellLabel->"Out[6]=",ExpressionUUID->"a88706c7-5da6-4f5e-9aa1-0a7e3ed1b9da"],

Cell[BoxData[
 SuperscriptBox["\[ExponentialE]", 
  RowBox[{"-", 
   FractionBox[
    RowBox[{"4", " ", 
     SuperscriptBox["D", "2"]}], 
    RowBox[{"9", " ", "\[Pi]"}]]}]]], "Output",
 CellChangeTimes->{3.953051082928392*^9, 3.953056777300799*^9, 
  3.9548414127055893`*^9, 3.95751811130681*^9, 3.9575181812371693`*^9},
 CellLabel->"Out[7]=",ExpressionUUID->"2eabe155-09c4-438e-a902-3ecd532b4215"],

Cell[BoxData[
 RowBox[{
  RowBox[{"(", 
   RowBox[{"1", "+", "D", "+", 
    FractionBox[
     SuperscriptBox["D", "2"], "3"]}], ")"}], " ", 
  SuperscriptBox["\[ExponentialE]", 
   RowBox[{"-", "D"}]]}]], "Output",
 CellChangeTimes->{3.953051082928392*^9, 3.953056777300799*^9, 
  3.9548414127055893`*^9, 3.95751811130681*^9, 3.957518181238344*^9},
 CellLabel->"Out[8]=",ExpressionUUID->"e1a08b64-657a-4a10-a9cf-42262976164f"]
}, Open  ]],

Cell[CellGroupData[{

Cell[BoxData[
 RowBox[{
  RowBox[{"(*", "\[IndentingNewLine]", "  ", 
   RowBox[{
   "Plot", " ", "comparing", " ", "Gaussian", " ", "and", " ", "Slater", " ", 
    "resonance", " ", "overlap", " ", "integrals"}], "\[IndentingNewLine]", 
   "*)"}], "\[IndentingNewLine]", 
  RowBox[{"Plot", "[", 
   RowBox[{
    RowBox[{"{", 
     RowBox[{"GaussiS", ",", "SlaterS"}], "}"}], ",", 
    RowBox[{"{", 
     RowBox[{"D", ",", "0", ",", "10"}], "}"}]}], "]"}]}]], "Input",
 CellChangeTimes->{{3.9530510857446537`*^9, 3.953051157770269*^9}, 
   3.953056779818171*^9, {3.957518258771344*^9, 3.957518293452629*^9}, {
   3.95751896923308*^9, 
   3.9575189829722443`*^9}},ExpressionUUID->"d1a00c0e-3f5a-4e68-aecd-\
8ef52431209a"],

Cell[BoxData[
 GraphicsBox[
  InterpretationBox[{
    TagBox[{{{}, {}, 
       TagBox[
        {RGBColor[0.368417, 0.506779, 0.709798], AbsoluteThickness[2], 
         Opacity[1.], LineBox[CompressedData["
1:eJwV1Xk01k8XAHBRypJ9355NKFIkUfreK6SkkGgR2UIpUcQPRZYQCUkokYhS
QiiRLCFb9sgS2ffHmrW83vlnzufM3Lkzc+6ZoVheO3mRkYGBoXkDA8P/+7jb
lswK1sFE9dr/Gx2+NpF1T5MvwcAl971/171WXuhLJv8HsjWiP+bWzRGRm8Ha
5gPbA4d/D647rug+aRM5CDjGhs40rVuObh26ZvsAUnZKHvi07i6OZ/9WWyPg
tPPrwCfrlnzJory88gjY6u6pu677ykGXqwukGNip2nbx+LrfN/ckzWk8hYiY
1HnxdS/b63ZO28aDbQnf9PA/OiRs6Axa0HoOYk4qZ9LXrVkbvu1PayLonlCU
dVj3cLR28dylJEiYoF2WWXeI9d/zsyvJ8KFWgb/rLx2aVuwip0ivILbnUMbe
dd+skNhNz3wNii/jEn6u0kHkYXP1hMYbaG0o/eu6bssdyDRm+w5uR6ivvVih
A+OKe92cZwaws29JUlh3c4+R+JxWJlhku+bmLdPB7Q1b3kxrFrBb62/LW6KD
TsQg80zCe0h+Aj671y3mVnxq+lI28Fv2H09cpEORhusUfSUHGlbcFV0W6LC5
o1d6gpQHHBU5qm1zdGgr+uwyPpwHyR4C/LR1v34ZXTqW+Qn2b2mwsJulw4nr
Jy6MahSAxXSnfu80HaJYPkUN2X4BBqX3YQ8n6ZDtqnP9hlARmN5TYMyaoMPT
0X3Cs55FMBpqO1w1TgeHeh7bGa1iiPXs4RsfpQPP02+M060lMGU/tTI2SIcV
jtxXjmqlUOPOSPk1QIf+Oy/0pxJK4Up3b2FVPx1ybW8/o1/6Ctpv9G0f9tLh
3B6l/ZMrZdBP0vPo7aLD86p4pzFSJdxWf6/m1kSHueicHd0hlaDxcaF9toEO
h22r+xqXKiG0cDvzpXo6jDMtGH1qqgLWOcpmrKWDysET+4MCauCp//fvCeV0
qH+3yihNrwMWSXVT+Y/r+wUWs63y9VC5ckxTI5cOB6Qi9wdY14O8h3KlQTYd
Qudezbo31MOfGIdMkww6KIW3XLRMawC7wnhxWiodvKrkdBQuNIFXsYrvnSg6
pGZ+kEp71ATUqe3duyPp0Bh9iGlbTRMUkiomfoav16/tmQIh1WYw8PosI3yf
DlVMfvIMvC0wmudM6PrSQeBgB09d+Q8wPCetdteBDunvgjquyLfDDE9zxymk
wyjPaIiORTt8vH1b5fpBOkjf1CFkIttBXPeO5r396/Wtxva8b6kdasKzHV8r
0SGiMsTmXFkHhPjZaaXJrNdr34Np7fNd4HItQCuDkw7xbNW+3Fo9sPtd5Omm
n5NAHPQ4723WAwN6h6uP/piETgfZvXTXHlhl9ZbMb5wEocbgwZrXPTAy9S80
tHoSwqN1jwZy/Qbe2U63xYJJ8N32nWOt4zfUtrQdb382CbbQEDN+vQ9iDIzH
+swmgSHxz6eO4D64dLq5qu7cJERvFOusSlq3kDHDB+NJ+FZpI/HqRx8wuIS4
uJ6YBJlTq4kX9/dDRZF+SdHBSRi2k37za8MAdC64fbwpOgmXI24V1ocNwpdl
MXGvpglwGNjel50+AnvMci95K09Aj9nPLcWVI0AX2Rzdu3sCDNsC5Wv7R6DA
8dw8yE6ASvXQfwMioyB4qvvoOGkCmDKTuQQCRiH0SWE2G8sERHtSCNcLY5C0
lfeKXfs4FPMKx6hyTQCbWn1Sxn/jwErxk+5WmYKlttUFtbQxCOWq3vHcfHa9
Lle6RxlGwbLj1Bemmj+gevtM6DLjMDiV+Vlek16GtLU/MacnBiDTkd1Q6Ohf
KOh+29001gfPPexHd59mQBmmG8b/8n+DT/yqwdz4BjRdUmYtc+4GhqYeLHBn
wicV2xN7X3WAlLON26kdm9BaYr+qe3kr9M8/Nmb7zIyxob9V8uyaQWfg8q0I
py3Iren+wp2/AU70h8lKSLAixC5x2xvXwGippfe3t2w4QZ2PxKAKkOf+Ia5x
YStWa5smfGAsBVaYt+ic5cCAqvNV7dWF4KYusyV3mQNlotUnmN8VwqCGSfqD
DZz4lDEpWzuiEEqOFC8f4uTEJlMS7+azheB+8v7DVzs48VecyUHPoc8wdnFb
2U0LTjRkL0xR3fIZakKMZLjrODHYcaSo6kw+aE+cW6AacWFXGjz2V/oIz/h8
m7zOcGHi5jRddvGPMHcg7V2nCRcuZHEtJm36CAn3VmyjLLmwnu0KF3vrB1iW
ftrG4siFlptkrTPcP8Aby668qXtcqG4q6KJTlgtcbRc8C4u4cEen/ot7tjnQ
VmK94ZwcN/5+Hh9m+ysLptTbRW7t4kblEg1/55os2Fysp5SgyI2XGxN1HnzK
AuUv+20HVbhx/81m2cmoLIjM56q9rsWN0zp5/vr6WaCXXRAdbMaNYYX+vs/L
MqE8mW/35zBu5FUqnNX4lAE5gV/NyPPcGL3seJgl8i2k6lQLBSxy4zmvtAFJ
57cQy97YOLHCjU8FB4fOn3oL3mHdh/MZeZAp78t3Cv9b0I1eljfm4sH6QUmV
v4/fQG/K7rVgWR4cNWTkHktMW3/3n8YvWPDgzQYrFpnaV2CzyaXn+3cevNyW
FHP22ksQIVW2rjTw4MqXX/TM0y/hu4p4nUwLD+qPqQAJX4LylbLPPh08GMJp
FqHC/RKYm/ifKA/zYILz43vW2cmQnJBr9GwDL0pvtat79C8J+g8sVl1V4kWO
Jaz+9/wFWF33yGGP5cW69IldDNTnoKz4K2d7HC82tFKvBnM+B9YZzD2cwIsx
Qg8Tpf8mQIYT8wfvl7xIOiZTHtGWAKuO4R/nsngxxF3uuWJYAkRdS8nvrObF
O2dX1UIZE6DySlPxm7+8eISH91jZYBw8lVMuqWTgQy6UWR0riwPH8eiSQSY+
3MyQmq6QHAcCV8xKyax86NNjVSBsHQeW9iNfIwX4cIYOq2f7nsLqpbUKz118
WCRD3xcw9AR22cp+17XgQ5emxIGFTbHw6xLp2ltrPoz3ljY3GYyBkCu8XBx2
fPg959vWnvIYGHFaMahz4EM9yHqoGxgDLzyrWww8+VB9yuTwO/YYEIyw7zJ+
zIf986zGvqLRsFaQNm5ey4cvL+xxfKUfBelf4u8X1/Ohrivvh39KUXC+5KE8
tZkPl6p5fjgJR0FehYdjXzsfDk9+VsrsfQQ3Go/NXRzmw2BRtsTwm49gaGhs
5TITP9J8/FtKXkRCHY8cm4vqutn3nlXmfQjE1asjT9T4UexeyeHM1QhIr0iv
KAF+vNMf4qYxGAGhngp+XIf50UrO5tzbvAjQHVT+m3aSH3fmOM9FWkRAVZ46
vdeeH1+kXgpLzAmHMvPTTfrP+FH/DVVc0SEMlPKjM12f8+Ouog1WjufCIIm/
/cGzJH48FnIvtPRwGPhVndcdf82PWnOpx1NJYXBIybIs4AM/Un92dTcmPYCi
zVc/FNbzY31iNYeLayjkp/s8kWMSwMO2Bpkq+0OAWddI5DGzAHLGtNSW8YWA
wYh0zAZWAZxwOttymx4MQ7TaqB9cAngnJG3pRnIw8MYIRnhLCKAGk8j4Rd5g
sPd9E9isKoDPIu28NBaCQPTMDxdPRwGsiHf7UNoVADbzqXODNwTwS2Gv2q3P
AZAZ4XHDwFUA9a/dDjSNCwDtWrKT1G0B1E252hJuGgA3DtlfqQ8WwCyOAMay
7rtQLcdgJZkigIsvpMf3jPmDx4Yd+jVdAmiaq7NBTtwPBjXZ2qR+r49zqmTO
b/AD/cDxC3f6BdCQJ1StZ9AXJDnfXVMeE8DcyngzwUxfqBFTepCwuB5/VUuK
VdsXJFSI7868gvgo7Ma3fjcfKHE4qSt+VBA/aphUB896g1zWnmZXXUFkPOHv
q9DpDVHzfOcb9QTRyzyXe+6rN9h7ttoHGAsiX/F25boob+C7dz542koQj53J
ONF+wBtskm2qym4LIqsgid9QwAtYO92POGQL4gWjt0pfPDxB2fXV1gcfBFGa
GF/0MPYEC562xnefBPFlbd0TawVP+Hhkr+l0kSD+ztlV/XHIA2xy6E7OtYKI
BnULtsYeUBxq/cR9UBBvndqomn/Aff3/ODF5V0gIaw5L8bJuc4OkTs/3KaJC
qFDYMzC50Q3qXNPcvkkIIUN3hPZyvytIpW9hYt0mhJcOjwv4JbtCk0ip4H0F
IZyMV7x7QcYV5Of2qT/UEUIHl0wR3r03YeAlJTLeUwg3RxrcunDJGcb9fi8x
eQthi2zgmOsxZ5ixfH7BzlcIbf57xPFxpzMwkCiyCveE8N2vtk/pMzdA5DG5
pOSxEM7KMqc53r4B+gGkqYEsIXS59/IaKe46FNiK68qNCCF5zsZhft4RSrW6
MsPGhZAi1mKY3ukIVbQ4wXm6EIrQdT2DSh2htVus7/MfIfzaOD+THO4IM6fF
3PU2CuMWLtUtN3Y5gswR0dTrJGFsvjryyaXXASJlhDfmGQnjEatTlD6hK3De
TCql74wwymtY+ZGn7UEyco8Ox3lh3Pfm28HwSnvIXjseZmUpjKlurJVsHvbQ
/MNHjOOaMGp5VPaZ9VwGXv9xJatAYTQNGJnRyb4EEb+/XNyaL4whduXD771s
4Zxg7RaVQmHkpmQHTJraAvV4e5plsTD+03cLM1KzhayPc9MfKoRRLOo7Z+qS
DTQ+2H7bslkYY7vHqWdv2gA38TDqw4QwMnYIyH5xvQhhsTYVFmQRrD6W564e
YwWuN31ueNJE0HtnjprKLSswO/mM9FhKBE9csKkxtLACOdYfrjVyImgofyJ1
cbsVVP6nJbNPVQQPXrN6MVdgCYxnJYPYT4pgxpW1/LARC3AR7NX54CuCmzTD
cvefN4fzs3//NNwVQZ7qrkx3TXPQrBN+MR4kgntud19slzMHngCDFUqYCL7w
X/gytXIB0v8UpYU8FcEb77mXT2lcgOGWeHbLHBEMCUvPu99lCuciTb+zD4lg
/cAj4W8HTUDsPauo/agIDp8O36LOYwLdDR9sKydEUFHvo8Ty4Dmw5uTZcHdO
BJdr6fay4efA4V75nrUNopjitEfvzvBZ8PHeFTMtJopuHGfjMxPPwKsrG6x/
nBTFqft1f2YOGcOV4PQMJWNRfJzg3NkoYQzyr03+RpwVxZZ97xeHl40gaygn
Ss9cFB+yfkzPfW8EBZaXK79dFUWs3yBUL20E9Wea5PMDRXHBx12xQPgULGom
L8UXiqLVo1nDR9ST4Jkf7/u1WBRnLfZ8yWI+CQyKsVtHvopi1paakYVRA9hM
ekBRrBZFwkj/3eJ7AxBYcjv6tXV9f55Wdt+1DWDPW92Y4SlRvKs8kPPspj44
8M+pKNDE8GXog7p/v47DTPBkiZGUGCqnbHh6OeM4uDCO6LpvF0PbpR+9wj7H
wZPeZV66SwwfcAZ4qEsdh+DKikAjNTH8av9aMc1JF1JvPWn7z0gMe5eNWp7y
HYO+gUNuJQFiOCGbcCY98Agciv+euCNYDA99rTmZZHYEEs6cq40IFUNTSq9p
l9IRMKt2olo9EsN3r4pJgr3a0J6RUMP0QgwdjzYWPANtaPT4R9YqFEPW6X1H
05gPQwn3p8qKOTEc7H6wqFqiAZRqrbldi2J4x1qmoCteA7z9GiSiV8SwQWsP
5t3SAGJh+IYdozim5k0fFNivAZ86BSVYuMRRpdhE4ELOIchKcbmuIyuO9tOb
GwZy1CHxoIJorYU4zjb+9THMAyg5weq7Yi2O33QTytj8AXov9I1utxNHF12f
R3wGADSfR5/uOoijol8Qn8AoAUnlS2fRQxy1bi3tqSERkKxXEv0+Uhz72cWm
XsSoQaqFoUBshThyZoyl8H9VhW/X5W5/qxLHrvDUX+wxqjDsu2nwT604nn3m
ZaftoAoyLz/kGDaLo8BN9mk/YVV4NSpqtPW3OCrZbT8peEMFXt/of+i9LI62
Oh/rDyvug7f+Lty2OyXQoVnLyeiXEoyrmfr475ZAE2NSUna+EsjNac6+2COB
qQ9Si4/GKMFrS76WHlUJ7Cy1vMtnpASp8D763GEJ1DfPq6PV7YGkpSnSiQsS
6Hor4/pQjSLEXr0ivzdcAh9wvDLZPLEb2iVPxRtGSuAvCbtvkfW7QbjzANf1
xxKoWXt9m172bojWYZtJj5NAgfnjr4567oZH0q9zZF5LYJ/F1bwTHLsh7PeQ
mlipBO60/IklzvIQYGR1jGleAq+0vvw4YyELiXqd5y8uSmDVpkKK3S5ZKDhq
5FCxsp7/TrXp3r87YOagdngwIwnLt48ItsTsgPNSsq28XCS0MXiqLtK6HRQX
ZiwlZUloJxt5U8NCBn5F+7hrWZCwIOH+f+4Z22ApYiU4xZqEHNU/QwYDtgHf
fec4FjsS0j4I7Yu9sA2O3rEpqnUgoU+KnPsPzm2QfUmH2diThAv/bm6KuiEJ
9/bzRNg8JuHNvVBUq02DvZ3PXwXUkpAem5kjRaYAl7zd4rt6Ek5IOW5s3UCB
cS957bYmErqj+FpeHxmSaPn9Mu0ktKRKFQikkoHPvplUNUjC2k2936h7yLDs
yXSMmYGMdXkL1/2SJOAnm3LxEWEyJu5RpqteFIVypZjhThEysuVvd6YpiUK2
6SqnkxgZibu/d5gziULYuxKzGBIZK7svSjQkisARQ73VkW1kPFd7sMtnQBg+
xtrtC1Yko91rRmruf0IQvf3J29pjZGQsOhW6sZ0f5mYPJ/seJ6NZh1U33zt+
0CuceaqqR8Za9zBhFz9+YDbUCUk+SUbabUkx2m5+cPFcunzrLBmzMs31pIL5
4GTdaZmdtmQ87F0+bKjHC+wufC9CfMg4EbgZq9m5wQ6KYg/5recrD/rWPsoF
pSxXIhb9yegs6Wqzo5IL3J+V3rEOIuOwyVWxwLtcMFJx3VwtjIyuhY7yChu5
oFykQXw8jow5+73Msvk5wKvofvSxvPX19xV+M/FnhdGuosilT2QslpLT7tBn
BeOV2bCUAjIaHWT2+izGCnLK54KYish4k3fKPCWHBdrSpNzzy8kY5FnB/29s
Cyg+/mIi20xGq/OyEpKXN0Nc9szpny1kHBcMfut1YDNsadx2KqCVjCF3u0P2
bN0M3ewhun3tZJwXFCp/nskMIT5nDj75TcZTq2FSAf82weDVaQk2Ohm3ZpUy
TadsBINgSdG8KTI29RsPBt3eCAWppwVtZ8iY6zWZ62S0ER72feYsnSfjaxXz
MdmNGwHP3mPwWCVj5M7bRgcuMkGsJq13lIWCR6gXKk/sZYTjokbJVZIUJB2g
dH5iYYDofvkiEykKcid8fffpxxrR/3ZLx7g0BdPqhaSuxq4RnljAxSlLwTM6
ui8FaWvEm4s0T0MFClrt39TqoPqPYM2YPtl5kIKLXFPFgf+tEhWaoQyTxhQ8
Luxq+unQEsHDYSfqdYaCdTw8ZiY8S4RZq7oy1zkKCjvbvjnVu0j8uTRvr2hK
Qeu9Ag3HfRcJqQfnW29aUfDq39WKo5ULhN/PHelr1ygo4Z0+MWT9h1B3qDDh
DqLgyXyDsuEfs8Ry28jhr/coWKypsEnz7SyRrcGu6BpCQRt3zJrxnSWkhA22
dD2gIMd/fh3airME+9f27NQoChYNcJsWRcwQbcKTWzGJgkM5eUoXLaeJCD+u
pZlkCsYzh9u8OzhNHKMr9ienUJDrVG+8hvA0UfjV9RNbGgV1RJNntRumiKRr
G2xbMymYMlH3O0NzinAs4yty+ELBsKw3siJOk8SO3fvSKMUUfF+rxHxt9yTR
F3s2qrmEgp5eiZLaUxOEseOzK/vLKZh0zfvALacJQk1URpi5loKTk2wxA/+N
E1ucDlyPa6eg8+KdzU3PR4l4MUvJmnkKrthab23THiL275GVt1yg4DXydm4x
4SGi+ejcvsVFCnrEtDfkjQ4SW1zvHpNcpeBdWe7VtdBBwrHh9XVPRirqM5jp
JXcMEHh3tkiOk4qjaj8Mqvz6ifanBVUlXFR80He74IJJP+H83r/5DA8VN+bw
yWgp9hOpPYLDfvzr8epSH/729BHcB9Q4u0TX54uz9/Af6iN66X6m92WoGLSS
1WfD00t4Mp+wpe2gYv3WwNi8id+EgLigU57sej6+N1GGlb8JHZ1XfgPyVGz3
idM3ufObyEqqTTu4l4qOVToxaXM9hO9ZgeUJdSruYrV+UlzXTUiWpkSdMKEi
PSzye+pyB/FdbjGp8zwV2eM6xi1KOgi3qCPvL5tRUdhULiDgXgdRfWmk7q4F
FQ/5a/Pxi3UQ17lkWb7YUnHwpLiIpGY78cU03WOXMxWPFarfuJzSRthV/Av6
7EJFlcGyhjCXNoJHQS/6mCsVc+/WtQhqthE2G6eybd2peC1AZpNWbyvBnqYw
Ge9Nxf0/Kku30FqJc4vZ5lz3qZj4c+/n+JwWYqPlpmvPQqmo6j5t5BXUQqRX
G92SC6PiImgtZpu2EBvi/8QceUhF3oyCdtLmFiJVS6XJO4aKTtnnO3pNm4n5
iHyt6WQqmr0tuf5YpIkI21myo7GQirt7JojCmnoiVcWExaeIiifzjHadTKkn
vmjMDSmUUFGwaUBG2aeemDwrlRxeRkVR5o7XYyr1xLG790gGNevnD/j65o9h
HcHcfZKv/icVA/m+qx1VqiXER8dmvDqoqBiYfOzXTA2hNO/XsKuLio/M58UY
smoIK7YPoQ96qDil9MB3QKGGKNonyqI3RMVKFy0NIZVqwiOs72/tHBWNBqxT
ZE0riYgnnp23/lAxotdtjEWyknj9kj9/5+L6fTHe6rAa+0a0FWi73V+hYu+A
W/Fdj2+E8kjajC4jDVvcXClXn1cQU+rOQ9WcNAwPfHtqkLGcsJnd2FC5g4Zs
3LeMDgiUEmavNb+fl6PhD4sTPqkTJYSxhV81fScNx5uvJNmVlRCH65jK+RVo
yCB9GrtdSgipNMZ8i300tHg8bRbZXkwMWDIkL2nQMKBG4EBUVhHRKYyJIVo0
NN6/aftIaBHRXO8VT9KmIefT5mv+9kXEV2ItRkuHhpW+PhWPtxURSSL/QsP1
afjoXaaszP4vhHXjitt2UxqWrcX49yt8Js4HHbhZYEbDIzulnyvOFhCn0OOG
njkNM13ZTzPmFBCa6ctXXaxoeCV1JYy6v4CQvLdkWXyJhm8dLiTo6OQTfeoL
umdv0nDn5PtjlnfyCMvMGXLQAxra2JG2GWnmEld8DFd1wmmY/SwjzJEjl3Ax
zG5lf0jDRKvYlyw/c4jAeZfQsCgaeoylXsu4lkOkqy6tPI6joclucd2sxGxi
qXjtx8s0Gv4ekzkSJ/GeYHxonmX3loZ2mvWxfFNZBLt18f0d72h4hoVTYKk4
i5Bg9tVMz6Lh8/I7mZtsswhNHeasnDwaunzlEOfNzSTCGtnvf62g4XV/nTOK
thlE7IurdncraZjaf8J+K2QQL5y/axyppmG5+U9VbcEMIlcgbLn6+3q8XKRF
Svg7ovMcr11TCw0rzn5ecTJPJ6T7hDV6+2g4JCMts4n0htid7S6RNEBD3vbK
Qw0/04j9/h1LF4doaFX+5oX6ozRCVzouY2SUhs1RzBYsHGnEdXuyxPQ0DXPU
hqPZN78mPNXuLGXN0pBb9UtcY/krwn9rb7PzPA3VX84EKwS8IqLfvQheXKQh
z7cDGdksr4hE7422n5ZpGPv51Z4f1alEmsHFQ56rNMw4JnQgODSVyKaWixP/
aHjzRZBzo0EqUTgrtbS2RsPdav1hr/lTif8BueSVdw==
          "]]},
        Annotation[#, "Charting`Private`Tag#1"]& ], 
       TagBox[
        {RGBColor[0.880722, 0.611041, 0.142051], AbsoluteThickness[2], 
         Opacity[1.], LineBox[CompressedData["
1:eJwV0nk01fkbB/DLrVvZZiw/abuuviKSMq1E70/Jr0baJjKD5F7LTdKilJSU
ZTAoW1JIZElCyjKM7JV9L2uSpcX2tWYtc+c55znPef33fs55K/DO/mYtzGAw
vAT73428zmNpWPnuLJ7/b2iUNHAMjDm2uPhYM3NO4PnXee4czhV0iSi1jAos
EZT5TKTZDUp6TSe7BI4s8JdfyPFBs52ddYXAarTVrXn+bYycE6tJFvi9xIMf
c01BaBEZjvMRWDF+ydaZ2TsICjfuMxf4tI6j/aT8PUjJBUSsF/hFY2fsuG4E
CumR3IkfNGbsDNpH+FEQH+/cnyXwQ6F2n0m9aGwjlb86CLynKnDNt6YYqCuo
ZykJ/CVsb+G4bSxivvuGNH6n4Wf13WxsNg5qOy91XRW4YfZkyLB8ItyWnKzP
nKNx6Q17I532BMH3XzvqC7w8uLFiUPcpwu1P+DXN0uCpEmY/PxWf7/BkO2Zo
CM8614xfewaZP5x8jQVu7DRaNa6XhnNi8pfLp2k4PRXNHm16DoXOTxkRUzT0
gz6xRh++wKa5BaJzkzRWOhUajtimw64hudVQ4ALdy8P0bAauBLOGRidoLGrr
Uh6Uz8bIvqKFH0dpNBe8dBz4ko3FyR2HxAR+Eh9W3J+Wg0NBBmyNERoHHQ6e
6NPNheJU2gE+TSN0SU7oZ34+PBxS5f/sp5F+Wd/hglwBWMepDJc+GhF925aN
XSvA0LuZ1jNfaZypleKP6hXiaYdbh85nGlIRpcIjTUXwVAmcuNVFY1YiM/Gc
djGOaLruPPqRRs/NR4eHHxYjR3mhkmQnjUz+9Qe0bQk8LP2ar7ynYbJps9bQ
7CssZygx55toRJdHne+XL0Ovi8ae1goa42EZqh/8yqDC8JKRLafxf35Fd/10
GVZv8/PXL6UxwJw0ymkox98pVZ6RJTS26xzU8vGqBN9I71N/Lo3a1DlhZboG
qdKN2uufCvJiibm4ei1k1Q2WTiTS2KEUouVlVQvLTT/VZCTQuDWeOOZcV4sf
Pnk9Co9obA58a81LqsOkzSmJuHs0XMvV9DVONMDs44mHJp40HqdlKSXdaUBA
oa3oczca9WG7mWsqG5CVvzFA+Iagv/zfc+U0GyF2SXjyljONcqaHOkP6LRqs
7ZKMztKQ1WmTqnn9DsdS6g8/MKaRkurTdlq9Ff6pOS+1KBp9Un1++txWUJ7c
b1PyNJQv6e9cG9KKJd4SsWkrBf3WFo3unm7F0D9x9lKyNILK/GxMXrXhuUGk
YtBiQV+7b4/sNXuPdPXam/4DQ4gSrXCX1OvEIqsW99vPhsBH3b0Bh27I7VUf
fqQyBEbMt5w232788rf3X1vWDCFswcr28thu3C5tLi/iDKG0zIad+K4brMI/
DtQuHcJaw7kYa60e+MkIl2ctHMKXk8pPO4R64ZxSrZjbOYhTQS55tQGf4Ll/
1jczeBBnelW601O+AqKpTUeHBiCi4KH8YfswLorqJn0y7cetnytUoy3GYBbS
fOhy7lfw2gzzmZXfUHl2rLr7w2ecf+XBO6s8g20zLa3rGJ+Qdk7sqNyv37Gn
fEWEzK4eRF+169tozCA7p856q9p0wS1q7sj4gBBJSQg0KM3pBKOhk+Q6M4nZ
tQNn8451QOmijZOh6kJi/qGmoF2pDT0Td4+JvmSRD/6K+ZbcZuj3nnIJOr+Y
TGm8fM4Jf4uDPQHr2GwRAkaFTdGqBvQV826UJosStl2wzOh8LdQl363SPSFO
KptMv5s2VUEEE9z2MQmykaX3LPf3cuwdNJlcbfQzuee2zTVs/DWai6yETNQk
yeMS83zr+WJkeJeYcyYkiaz8FrkdvoWwWejYWV0tRSYH1m/YbJEHS4erGWL3
pYnSupdRi1xzsIG/rtqAK0NYl6o7Vq3OQo2Umqij5v+IdE6Cfc7gC/yT4hau
xpQlhrYTO2IPpeGqkOrhyveypIDJcm9KSoZIu/O+M+lLiQZf7YGZYyJ64xVC
oq7Jkae3r8ezReIRsnbZgmyjZaTTMXeNTX0MAu7bvOFylhPV6rqtEpoPYRJy
vFrs83Jy+NCI7QwzAlN74qaj8laQNZuOrOW230V3726nIq+VpEXj+AWWZwhi
dDRWVHFXkQ0SHSJO/EAkezpK8tezydqE/LEVdf7wMrLcz5xgk8NXWMr8MB9s
aY9O9KqSJ9SipHyhJE+EqYQnV+3nkEAH8Wwlbze4FviH7c/mkAP8xd4qu11x
YIVRXLmiAlnslLUrx84Zu868MZX0USApVR67LwReQtRKnmLlhAJRKAo9PCx0
AYrFCaEHTVeTPR1FrO3q5xCwvki1Pm81iXQ5zZyPtIPN2IK6MlWKsNsY7Cfa
fPDSRjk+tykiYh/WKFliidNuR+f0Aylyzyo0ojTDEo5H05vEginC2jR41SfB
Et4TjrcCQikS6z1npeJriRTN6dm7kRTplGZyPv5mienC+XfxSRSJ43noqvbw
EFAv5l/yhiKW6bucxsV5uP/I/uSfZRTRvkAt/8jg4dHFat19FRQx5Ab+eDfG
RaZswExFNUUSHO87drRw0W4ifbLhLUWkI5fYmcZzody9TLermyJqyge+LdrF
xcZ0Z3ZsL0X4EpFVnpu50PJsm7b+TBEIubqLreXCQDny2dc+ihTb/OWw+Scu
HOw47JERijxWCH8x+N4C17RvTj8fo0hFo9bbtDoLeIp3NV6coEgXeyr2+isL
hKU+8p2aokiG0futvyRbIObGAn7ODEV02HKDctEWSDpivfvaHEWMN4ZqLr5j
gfTVr1ft/EER97ZTsgwfC+SNKU3Pzwv+MU92YbhY4F974i3d
          "]]},
        Annotation[#, "Charting`Private`Tag#2"]& ]}, {}},
     {"WolframDynamicHighlight", <|
      "Label" -> {"XYLabel"}, "Ball" -> {"InterpolatedBall"}|>}], 
    DynamicBox[(Charting`HighlightActionBox["DynamicHighlight", {}, 
      Slot["HighlightElements"], 
      Slot["LayoutOptions"], 
      Slot["Meta"], 
      Charting`HighlightActionFunction["DynamicHighlight", {{{{}, {}, 
          Annotation[{
            Directive[
             Opacity[1.], 
             RGBColor[0.368417, 0.506779, 0.709798], 
             AbsoluteThickness[2]], 
            Line[CompressedData["
1:eJwV1Xk01k8XAHBRypJ9355NKFIkUfreK6SkkGgR2UIpUcQPRZYQCUkokYhS
QiiRLCFb9sgS2ffHmrW83vlnzufM3Lkzc+6ZoVheO3mRkYGBoXkDA8P/+7jb
lswK1sFE9dr/Gx2+NpF1T5MvwcAl971/171WXuhLJv8HsjWiP+bWzRGRm8Ha
5gPbA4d/D647rug+aRM5CDjGhs40rVuObh26ZvsAUnZKHvi07i6OZ/9WWyPg
tPPrwCfrlnzJory88gjY6u6pu677ykGXqwukGNip2nbx+LrfN/ckzWk8hYiY
1HnxdS/b63ZO28aDbQnf9PA/OiRs6Axa0HoOYk4qZ9LXrVkbvu1PayLonlCU
dVj3cLR28dylJEiYoF2WWXeI9d/zsyvJ8KFWgb/rLx2aVuwip0ivILbnUMbe
dd+skNhNz3wNii/jEn6u0kHkYXP1hMYbaG0o/eu6bssdyDRm+w5uR6ivvVih
A+OKe92cZwaws29JUlh3c4+R+JxWJlhku+bmLdPB7Q1b3kxrFrBb62/LW6KD
TsQg80zCe0h+Aj671y3mVnxq+lI28Fv2H09cpEORhusUfSUHGlbcFV0W6LC5
o1d6gpQHHBU5qm1zdGgr+uwyPpwHyR4C/LR1v34ZXTqW+Qn2b2mwsJulw4nr
Jy6MahSAxXSnfu80HaJYPkUN2X4BBqX3YQ8n6ZDtqnP9hlARmN5TYMyaoMPT
0X3Cs55FMBpqO1w1TgeHeh7bGa1iiPXs4RsfpQPP02+M060lMGU/tTI2SIcV
jtxXjmqlUOPOSPk1QIf+Oy/0pxJK4Up3b2FVPx1ybW8/o1/6Ctpv9G0f9tLh
3B6l/ZMrZdBP0vPo7aLD86p4pzFSJdxWf6/m1kSHueicHd0hlaDxcaF9toEO
h22r+xqXKiG0cDvzpXo6jDMtGH1qqgLWOcpmrKWDysET+4MCauCp//fvCeV0
qH+3yihNrwMWSXVT+Y/r+wUWs63y9VC5ckxTI5cOB6Qi9wdY14O8h3KlQTYd
Qudezbo31MOfGIdMkww6KIW3XLRMawC7wnhxWiodvKrkdBQuNIFXsYrvnSg6
pGZ+kEp71ATUqe3duyPp0Bh9iGlbTRMUkiomfoav16/tmQIh1WYw8PosI3yf
DlVMfvIMvC0wmudM6PrSQeBgB09d+Q8wPCetdteBDunvgjquyLfDDE9zxymk
wyjPaIiORTt8vH1b5fpBOkjf1CFkIttBXPeO5r396/Wtxva8b6kdasKzHV8r
0SGiMsTmXFkHhPjZaaXJrNdr34Np7fNd4HItQCuDkw7xbNW+3Fo9sPtd5Omm
n5NAHPQ4723WAwN6h6uP/piETgfZvXTXHlhl9ZbMb5wEocbgwZrXPTAy9S80
tHoSwqN1jwZy/Qbe2U63xYJJ8N32nWOt4zfUtrQdb382CbbQEDN+vQ9iDIzH
+swmgSHxz6eO4D64dLq5qu7cJERvFOusSlq3kDHDB+NJ+FZpI/HqRx8wuIS4
uJ6YBJlTq4kX9/dDRZF+SdHBSRi2k37za8MAdC64fbwpOgmXI24V1ocNwpdl
MXGvpglwGNjel50+AnvMci95K09Aj9nPLcWVI0AX2Rzdu3sCDNsC5Wv7R6DA
8dw8yE6ASvXQfwMioyB4qvvoOGkCmDKTuQQCRiH0SWE2G8sERHtSCNcLY5C0
lfeKXfs4FPMKx6hyTQCbWn1Sxn/jwErxk+5WmYKlttUFtbQxCOWq3vHcfHa9
Lle6RxlGwbLj1Bemmj+gevtM6DLjMDiV+Vlek16GtLU/MacnBiDTkd1Q6Ohf
KOh+29001gfPPexHd59mQBmmG8b/8n+DT/yqwdz4BjRdUmYtc+4GhqYeLHBn
wicV2xN7X3WAlLON26kdm9BaYr+qe3kr9M8/Nmb7zIyxob9V8uyaQWfg8q0I
py3Iren+wp2/AU70h8lKSLAixC5x2xvXwGippfe3t2w4QZ2PxKAKkOf+Ia5x
YStWa5smfGAsBVaYt+ic5cCAqvNV7dWF4KYusyV3mQNlotUnmN8VwqCGSfqD
DZz4lDEpWzuiEEqOFC8f4uTEJlMS7+azheB+8v7DVzs48VecyUHPoc8wdnFb
2U0LTjRkL0xR3fIZakKMZLjrODHYcaSo6kw+aE+cW6AacWFXGjz2V/oIz/h8
m7zOcGHi5jRddvGPMHcg7V2nCRcuZHEtJm36CAn3VmyjLLmwnu0KF3vrB1iW
ftrG4siFlptkrTPcP8Aby668qXtcqG4q6KJTlgtcbRc8C4u4cEen/ot7tjnQ
VmK94ZwcN/5+Hh9m+ysLptTbRW7t4kblEg1/55os2Fysp5SgyI2XGxN1HnzK
AuUv+20HVbhx/81m2cmoLIjM56q9rsWN0zp5/vr6WaCXXRAdbMaNYYX+vs/L
MqE8mW/35zBu5FUqnNX4lAE5gV/NyPPcGL3seJgl8i2k6lQLBSxy4zmvtAFJ
57cQy97YOLHCjU8FB4fOn3oL3mHdh/MZeZAp78t3Cv9b0I1eljfm4sH6QUmV
v4/fQG/K7rVgWR4cNWTkHktMW3/3n8YvWPDgzQYrFpnaV2CzyaXn+3cevNyW
FHP22ksQIVW2rjTw4MqXX/TM0y/hu4p4nUwLD+qPqQAJX4LylbLPPh08GMJp
FqHC/RKYm/ifKA/zYILz43vW2cmQnJBr9GwDL0pvtat79C8J+g8sVl1V4kWO
Jaz+9/wFWF33yGGP5cW69IldDNTnoKz4K2d7HC82tFKvBnM+B9YZzD2cwIsx
Qg8Tpf8mQIYT8wfvl7xIOiZTHtGWAKuO4R/nsngxxF3uuWJYAkRdS8nvrObF
O2dX1UIZE6DySlPxm7+8eISH91jZYBw8lVMuqWTgQy6UWR0riwPH8eiSQSY+
3MyQmq6QHAcCV8xKyax86NNjVSBsHQeW9iNfIwX4cIYOq2f7nsLqpbUKz118
WCRD3xcw9AR22cp+17XgQ5emxIGFTbHw6xLp2ltrPoz3ljY3GYyBkCu8XBx2
fPg959vWnvIYGHFaMahz4EM9yHqoGxgDLzyrWww8+VB9yuTwO/YYEIyw7zJ+
zIf986zGvqLRsFaQNm5ey4cvL+xxfKUfBelf4u8X1/Ohrivvh39KUXC+5KE8
tZkPl6p5fjgJR0FehYdjXzsfDk9+VsrsfQQ3Go/NXRzmw2BRtsTwm49gaGhs
5TITP9J8/FtKXkRCHY8cm4vqutn3nlXmfQjE1asjT9T4UexeyeHM1QhIr0iv
KAF+vNMf4qYxGAGhngp+XIf50UrO5tzbvAjQHVT+m3aSH3fmOM9FWkRAVZ46
vdeeH1+kXgpLzAmHMvPTTfrP+FH/DVVc0SEMlPKjM12f8+Ouog1WjufCIIm/
/cGzJH48FnIvtPRwGPhVndcdf82PWnOpx1NJYXBIybIs4AM/Un92dTcmPYCi
zVc/FNbzY31iNYeLayjkp/s8kWMSwMO2Bpkq+0OAWddI5DGzAHLGtNSW8YWA
wYh0zAZWAZxwOttymx4MQ7TaqB9cAngnJG3pRnIw8MYIRnhLCKAGk8j4Rd5g
sPd9E9isKoDPIu28NBaCQPTMDxdPRwGsiHf7UNoVADbzqXODNwTwS2Gv2q3P
AZAZ4XHDwFUA9a/dDjSNCwDtWrKT1G0B1E252hJuGgA3DtlfqQ8WwCyOAMay
7rtQLcdgJZkigIsvpMf3jPmDx4Yd+jVdAmiaq7NBTtwPBjXZ2qR+r49zqmTO
b/AD/cDxC3f6BdCQJ1StZ9AXJDnfXVMeE8DcyngzwUxfqBFTepCwuB5/VUuK
VdsXJFSI7868gvgo7Ma3fjcfKHE4qSt+VBA/aphUB896g1zWnmZXXUFkPOHv
q9DpDVHzfOcb9QTRyzyXe+6rN9h7ttoHGAsiX/F25boob+C7dz542koQj53J
ONF+wBtskm2qym4LIqsgid9QwAtYO92POGQL4gWjt0pfPDxB2fXV1gcfBFGa
GF/0MPYEC562xnefBPFlbd0TawVP+Hhkr+l0kSD+ztlV/XHIA2xy6E7OtYKI
BnULtsYeUBxq/cR9UBBvndqomn/Aff3/ODF5V0gIaw5L8bJuc4OkTs/3KaJC
qFDYMzC50Q3qXNPcvkkIIUN3hPZyvytIpW9hYt0mhJcOjwv4JbtCk0ip4H0F
IZyMV7x7QcYV5Of2qT/UEUIHl0wR3r03YeAlJTLeUwg3RxrcunDJGcb9fi8x
eQthi2zgmOsxZ5ixfH7BzlcIbf57xPFxpzMwkCiyCveE8N2vtk/pMzdA5DG5
pOSxEM7KMqc53r4B+gGkqYEsIXS59/IaKe46FNiK68qNCCF5zsZhft4RSrW6
MsPGhZAi1mKY3ukIVbQ4wXm6EIrQdT2DSh2htVus7/MfIfzaOD+THO4IM6fF
3PU2CuMWLtUtN3Y5gswR0dTrJGFsvjryyaXXASJlhDfmGQnjEatTlD6hK3De
TCql74wwymtY+ZGn7UEyco8Ox3lh3Pfm28HwSnvIXjseZmUpjKlurJVsHvbQ
/MNHjOOaMGp5VPaZ9VwGXv9xJatAYTQNGJnRyb4EEb+/XNyaL4whduXD771s
4Zxg7RaVQmHkpmQHTJraAvV4e5plsTD+03cLM1KzhayPc9MfKoRRLOo7Z+qS
DTQ+2H7bslkYY7vHqWdv2gA38TDqw4QwMnYIyH5xvQhhsTYVFmQRrD6W564e
YwWuN31ueNJE0HtnjprKLSswO/mM9FhKBE9csKkxtLACOdYfrjVyImgofyJ1
cbsVVP6nJbNPVQQPXrN6MVdgCYxnJYPYT4pgxpW1/LARC3AR7NX54CuCmzTD
cvefN4fzs3//NNwVQZ7qrkx3TXPQrBN+MR4kgntud19slzMHngCDFUqYCL7w
X/gytXIB0v8UpYU8FcEb77mXT2lcgOGWeHbLHBEMCUvPu99lCuciTb+zD4lg
/cAj4W8HTUDsPauo/agIDp8O36LOYwLdDR9sKydEUFHvo8Ty4Dmw5uTZcHdO
BJdr6fay4efA4V75nrUNopjitEfvzvBZ8PHeFTMtJopuHGfjMxPPwKsrG6x/
nBTFqft1f2YOGcOV4PQMJWNRfJzg3NkoYQzyr03+RpwVxZZ97xeHl40gaygn
Ss9cFB+yfkzPfW8EBZaXK79dFUWs3yBUL20E9Wea5PMDRXHBx12xQPgULGom
L8UXiqLVo1nDR9ST4Jkf7/u1WBRnLfZ8yWI+CQyKsVtHvopi1paakYVRA9hM
ekBRrBZFwkj/3eJ7AxBYcjv6tXV9f55Wdt+1DWDPW92Y4SlRvKs8kPPspj44
8M+pKNDE8GXog7p/v47DTPBkiZGUGCqnbHh6OeM4uDCO6LpvF0PbpR+9wj7H
wZPeZV66SwwfcAZ4qEsdh+DKikAjNTH8av9aMc1JF1JvPWn7z0gMe5eNWp7y
HYO+gUNuJQFiOCGbcCY98Agciv+euCNYDA99rTmZZHYEEs6cq40IFUNTSq9p
l9IRMKt2olo9EsN3r4pJgr3a0J6RUMP0QgwdjzYWPANtaPT4R9YqFEPW6X1H
05gPQwn3p8qKOTEc7H6wqFqiAZRqrbldi2J4x1qmoCteA7z9GiSiV8SwQWsP
5t3SAGJh+IYdozim5k0fFNivAZ86BSVYuMRRpdhE4ELOIchKcbmuIyuO9tOb
GwZy1CHxoIJorYU4zjb+9THMAyg5weq7Yi2O33QTytj8AXov9I1utxNHF12f
R3wGADSfR5/uOoijol8Qn8AoAUnlS2fRQxy1bi3tqSERkKxXEv0+Uhz72cWm
XsSoQaqFoUBshThyZoyl8H9VhW/X5W5/qxLHrvDUX+wxqjDsu2nwT604nn3m
ZaftoAoyLz/kGDaLo8BN9mk/YVV4NSpqtPW3OCrZbT8peEMFXt/of+i9LI62
Oh/rDyvug7f+Lty2OyXQoVnLyeiXEoyrmfr475ZAE2NSUna+EsjNac6+2COB
qQ9Si4/GKMFrS76WHlUJ7Cy1vMtnpASp8D763GEJ1DfPq6PV7YGkpSnSiQsS
6Hor4/pQjSLEXr0ivzdcAh9wvDLZPLEb2iVPxRtGSuAvCbtvkfW7QbjzANf1
xxKoWXt9m172bojWYZtJj5NAgfnjr4567oZH0q9zZF5LYJ/F1bwTHLsh7PeQ
mlipBO60/IklzvIQYGR1jGleAq+0vvw4YyELiXqd5y8uSmDVpkKK3S5ZKDhq
5FCxsp7/TrXp3r87YOagdngwIwnLt48ItsTsgPNSsq28XCS0MXiqLtK6HRQX
ZiwlZUloJxt5U8NCBn5F+7hrWZCwIOH+f+4Z22ApYiU4xZqEHNU/QwYDtgHf
fec4FjsS0j4I7Yu9sA2O3rEpqnUgoU+KnPsPzm2QfUmH2diThAv/bm6KuiEJ
9/bzRNg8JuHNvVBUq02DvZ3PXwXUkpAem5kjRaYAl7zd4rt6Ek5IOW5s3UCB
cS957bYmErqj+FpeHxmSaPn9Mu0ktKRKFQikkoHPvplUNUjC2k2936h7yLDs
yXSMmYGMdXkL1/2SJOAnm3LxEWEyJu5RpqteFIVypZjhThEysuVvd6YpiUK2
6SqnkxgZibu/d5gziULYuxKzGBIZK7svSjQkisARQ73VkW1kPFd7sMtnQBg+
xtrtC1Yko91rRmruf0IQvf3J29pjZGQsOhW6sZ0f5mYPJ/seJ6NZh1U33zt+
0CuceaqqR8Za9zBhFz9+YDbUCUk+SUbabUkx2m5+cPFcunzrLBmzMs31pIL5
4GTdaZmdtmQ87F0+bKjHC+wufC9CfMg4EbgZq9m5wQ6KYg/5recrD/rWPsoF
pSxXIhb9yegs6Wqzo5IL3J+V3rEOIuOwyVWxwLtcMFJx3VwtjIyuhY7yChu5
oFykQXw8jow5+73Msvk5wKvofvSxvPX19xV+M/FnhdGuosilT2QslpLT7tBn
BeOV2bCUAjIaHWT2+izGCnLK54KYish4k3fKPCWHBdrSpNzzy8kY5FnB/29s
Cyg+/mIi20xGq/OyEpKXN0Nc9szpny1kHBcMfut1YDNsadx2KqCVjCF3u0P2
bN0M3ewhun3tZJwXFCp/nskMIT5nDj75TcZTq2FSAf82weDVaQk2Ohm3ZpUy
TadsBINgSdG8KTI29RsPBt3eCAWppwVtZ8iY6zWZ62S0ER72feYsnSfjaxXz
MdmNGwHP3mPwWCVj5M7bRgcuMkGsJq13lIWCR6gXKk/sZYTjokbJVZIUJB2g
dH5iYYDofvkiEykKcid8fffpxxrR/3ZLx7g0BdPqhaSuxq4RnljAxSlLwTM6
ui8FaWvEm4s0T0MFClrt39TqoPqPYM2YPtl5kIKLXFPFgf+tEhWaoQyTxhQ8
Luxq+unQEsHDYSfqdYaCdTw8ZiY8S4RZq7oy1zkKCjvbvjnVu0j8uTRvr2hK
Qeu9Ag3HfRcJqQfnW29aUfDq39WKo5ULhN/PHelr1ygo4Z0+MWT9h1B3qDDh
DqLgyXyDsuEfs8Ry28jhr/coWKypsEnz7SyRrcGu6BpCQRt3zJrxnSWkhA22
dD2gIMd/fh3airME+9f27NQoChYNcJsWRcwQbcKTWzGJgkM5eUoXLaeJCD+u
pZlkCsYzh9u8OzhNHKMr9ienUJDrVG+8hvA0UfjV9RNbGgV1RJNntRumiKRr
G2xbMymYMlH3O0NzinAs4yty+ELBsKw3siJOk8SO3fvSKMUUfF+rxHxt9yTR
F3s2qrmEgp5eiZLaUxOEseOzK/vLKZh0zfvALacJQk1URpi5loKTk2wxA/+N
E1ucDlyPa6eg8+KdzU3PR4l4MUvJmnkKrthab23THiL275GVt1yg4DXydm4x
4SGi+ejcvsVFCnrEtDfkjQ4SW1zvHpNcpeBdWe7VtdBBwrHh9XVPRirqM5jp
JXcMEHh3tkiOk4qjaj8Mqvz6ifanBVUlXFR80He74IJJP+H83r/5DA8VN+bw
yWgp9hOpPYLDfvzr8epSH/729BHcB9Q4u0TX54uz9/Af6iN66X6m92WoGLSS
1WfD00t4Mp+wpe2gYv3WwNi8id+EgLigU57sej6+N1GGlb8JHZ1XfgPyVGz3
idM3ufObyEqqTTu4l4qOVToxaXM9hO9ZgeUJdSruYrV+UlzXTUiWpkSdMKEi
PSzye+pyB/FdbjGp8zwV2eM6xi1KOgi3qCPvL5tRUdhULiDgXgdRfWmk7q4F
FQ/5a/Pxi3UQ17lkWb7YUnHwpLiIpGY78cU03WOXMxWPFarfuJzSRthV/Av6
7EJFlcGyhjCXNoJHQS/6mCsVc+/WtQhqthE2G6eybd2peC1AZpNWbyvBnqYw
Ge9Nxf0/Kku30FqJc4vZ5lz3qZj4c+/n+JwWYqPlpmvPQqmo6j5t5BXUQqRX
G92SC6PiImgtZpu2EBvi/8QceUhF3oyCdtLmFiJVS6XJO4aKTtnnO3pNm4n5
iHyt6WQqmr0tuf5YpIkI21myo7GQirt7JojCmnoiVcWExaeIiifzjHadTKkn
vmjMDSmUUFGwaUBG2aeemDwrlRxeRkVR5o7XYyr1xLG790gGNevnD/j65o9h
HcHcfZKv/icVA/m+qx1VqiXER8dmvDqoqBiYfOzXTA2hNO/XsKuLio/M58UY
smoIK7YPoQ96qDil9MB3QKGGKNonyqI3RMVKFy0NIZVqwiOs72/tHBWNBqxT
ZE0riYgnnp23/lAxotdtjEWyknj9kj9/5+L6fTHe6rAa+0a0FWi73V+hYu+A
W/Fdj2+E8kjajC4jDVvcXClXn1cQU+rOQ9WcNAwPfHtqkLGcsJnd2FC5g4Zs
3LeMDgiUEmavNb+fl6PhD4sTPqkTJYSxhV81fScNx5uvJNmVlRCH65jK+RVo
yCB9GrtdSgipNMZ8i300tHg8bRbZXkwMWDIkL2nQMKBG4EBUVhHRKYyJIVo0
NN6/aftIaBHRXO8VT9KmIefT5mv+9kXEV2ItRkuHhpW+PhWPtxURSSL/QsP1
afjoXaaszP4vhHXjitt2UxqWrcX49yt8Js4HHbhZYEbDIzulnyvOFhCn0OOG
njkNM13ZTzPmFBCa6ctXXaxoeCV1JYy6v4CQvLdkWXyJhm8dLiTo6OQTfeoL
umdv0nDn5PtjlnfyCMvMGXLQAxra2JG2GWnmEld8DFd1wmmY/SwjzJEjl3Ax
zG5lf0jDRKvYlyw/c4jAeZfQsCgaeoylXsu4lkOkqy6tPI6joclucd2sxGxi
qXjtx8s0Gv4ekzkSJ/GeYHxonmX3loZ2mvWxfFNZBLt18f0d72h4hoVTYKk4
i5Bg9tVMz6Lh8/I7mZtsswhNHeasnDwaunzlEOfNzSTCGtnvf62g4XV/nTOK
thlE7IurdncraZjaf8J+K2QQL5y/axyppmG5+U9VbcEMIlcgbLn6+3q8XKRF
Svg7ovMcr11TCw0rzn5ecTJPJ6T7hDV6+2g4JCMts4n0htid7S6RNEBD3vbK
Qw0/04j9/h1LF4doaFX+5oX6ozRCVzouY2SUhs1RzBYsHGnEdXuyxPQ0DXPU
hqPZN78mPNXuLGXN0pBb9UtcY/krwn9rb7PzPA3VX84EKwS8IqLfvQheXKQh
z7cDGdksr4hE7422n5ZpGPv51Z4f1alEmsHFQ56rNMw4JnQgODSVyKaWixP/
aHjzRZBzo0EqUTgrtbS2RsPdav1hr/lTif8BueSVdw==
             "]]}, "Charting`Private`Tag#1"], 
          Annotation[{
            Directive[
             Opacity[1.], 
             RGBColor[0.880722, 0.611041, 0.142051], 
             AbsoluteThickness[2]], 
            Line[CompressedData["
1:eJwV0nk01fkbB/DLrVvZZiw/abuuviKSMq1E70/Jr0baJjKD5F7LTdKilJSU
ZTAoW1JIZElCyjKM7JV9L2uSpcX2tWYtc+c55znPef33fs55K/DO/mYtzGAw
vAT73428zmNpWPnuLJ7/b2iUNHAMjDm2uPhYM3NO4PnXee4czhV0iSi1jAos
EZT5TKTZDUp6TSe7BI4s8JdfyPFBs52ddYXAarTVrXn+bYycE6tJFvi9xIMf
c01BaBEZjvMRWDF+ydaZ2TsICjfuMxf4tI6j/aT8PUjJBUSsF/hFY2fsuG4E
CumR3IkfNGbsDNpH+FEQH+/cnyXwQ6F2n0m9aGwjlb86CLynKnDNt6YYqCuo
ZykJ/CVsb+G4bSxivvuGNH6n4Wf13WxsNg5qOy91XRW4YfZkyLB8ItyWnKzP
nKNx6Q17I532BMH3XzvqC7w8uLFiUPcpwu1P+DXN0uCpEmY/PxWf7/BkO2Zo
CM8614xfewaZP5x8jQVu7DRaNa6XhnNi8pfLp2k4PRXNHm16DoXOTxkRUzT0
gz6xRh++wKa5BaJzkzRWOhUajtimw64hudVQ4ALdy8P0bAauBLOGRidoLGrr
Uh6Uz8bIvqKFH0dpNBe8dBz4ko3FyR2HxAR+Eh9W3J+Wg0NBBmyNERoHHQ6e
6NPNheJU2gE+TSN0SU7oZ34+PBxS5f/sp5F+Wd/hglwBWMepDJc+GhF925aN
XSvA0LuZ1jNfaZypleKP6hXiaYdbh85nGlIRpcIjTUXwVAmcuNVFY1YiM/Gc
djGOaLruPPqRRs/NR4eHHxYjR3mhkmQnjUz+9Qe0bQk8LP2ar7ynYbJps9bQ
7CssZygx55toRJdHne+XL0Ovi8ae1goa42EZqh/8yqDC8JKRLafxf35Fd/10
GVZv8/PXL6UxwJw0ymkox98pVZ6RJTS26xzU8vGqBN9I71N/Lo3a1DlhZboG
qdKN2uufCvJiibm4ei1k1Q2WTiTS2KEUouVlVQvLTT/VZCTQuDWeOOZcV4sf
Pnk9Co9obA58a81LqsOkzSmJuHs0XMvV9DVONMDs44mHJp40HqdlKSXdaUBA
oa3oczca9WG7mWsqG5CVvzFA+Iagv/zfc+U0GyF2SXjyljONcqaHOkP6LRqs
7ZKMztKQ1WmTqnn9DsdS6g8/MKaRkurTdlq9Ff6pOS+1KBp9Un1++txWUJ7c
b1PyNJQv6e9cG9KKJd4SsWkrBf3WFo3unm7F0D9x9lKyNILK/GxMXrXhuUGk
YtBiQV+7b4/sNXuPdPXam/4DQ4gSrXCX1OvEIqsW99vPhsBH3b0Bh27I7VUf
fqQyBEbMt5w232788rf3X1vWDCFswcr28thu3C5tLi/iDKG0zIad+K4brMI/
DtQuHcJaw7kYa60e+MkIl2ctHMKXk8pPO4R64ZxSrZjbOYhTQS55tQGf4Ll/
1jczeBBnelW601O+AqKpTUeHBiCi4KH8YfswLorqJn0y7cetnytUoy3GYBbS
fOhy7lfw2gzzmZXfUHl2rLr7w2ecf+XBO6s8g20zLa3rGJ+Qdk7sqNyv37Gn
fEWEzK4eRF+169tozCA7p856q9p0wS1q7sj4gBBJSQg0KM3pBKOhk+Q6M4nZ
tQNn8451QOmijZOh6kJi/qGmoF2pDT0Td4+JvmSRD/6K+ZbcZuj3nnIJOr+Y
TGm8fM4Jf4uDPQHr2GwRAkaFTdGqBvQV826UJosStl2wzOh8LdQl363SPSFO
KptMv5s2VUEEE9z2MQmykaX3LPf3cuwdNJlcbfQzuee2zTVs/DWai6yETNQk
yeMS83zr+WJkeJeYcyYkiaz8FrkdvoWwWejYWV0tRSYH1m/YbJEHS4erGWL3
pYnSupdRi1xzsIG/rtqAK0NYl6o7Vq3OQo2Umqij5v+IdE6Cfc7gC/yT4hau
xpQlhrYTO2IPpeGqkOrhyveypIDJcm9KSoZIu/O+M+lLiQZf7YGZYyJ64xVC
oq7Jkae3r8ezReIRsnbZgmyjZaTTMXeNTX0MAu7bvOFylhPV6rqtEpoPYRJy
vFrs83Jy+NCI7QwzAlN74qaj8laQNZuOrOW230V3726nIq+VpEXj+AWWZwhi
dDRWVHFXkQ0SHSJO/EAkezpK8tezydqE/LEVdf7wMrLcz5xgk8NXWMr8MB9s
aY9O9KqSJ9SipHyhJE+EqYQnV+3nkEAH8Wwlbze4FviH7c/mkAP8xd4qu11x
YIVRXLmiAlnslLUrx84Zu868MZX0USApVR67LwReQtRKnmLlhAJRKAo9PCx0
AYrFCaEHTVeTPR1FrO3q5xCwvki1Pm81iXQ5zZyPtIPN2IK6MlWKsNsY7Cfa
fPDSRjk+tykiYh/WKFliidNuR+f0Aylyzyo0ojTDEo5H05vEginC2jR41SfB
Et4TjrcCQikS6z1npeJriRTN6dm7kRTplGZyPv5mienC+XfxSRSJ43noqvbw
EFAv5l/yhiKW6bucxsV5uP/I/uSfZRTRvkAt/8jg4dHFat19FRQx5Ab+eDfG
RaZswExFNUUSHO87drRw0W4ifbLhLUWkI5fYmcZzody9TLermyJqyge+LdrF
xcZ0Z3ZsL0X4EpFVnpu50PJsm7b+TBEIubqLreXCQDny2dc+ihTb/OWw+Scu
HOw47JERijxWCH8x+N4C17RvTj8fo0hFo9bbtDoLeIp3NV6coEgXeyr2+isL
hKU+8p2aokiG0futvyRbIObGAn7ODEV02HKDctEWSDpivfvaHEWMN4ZqLr5j
gfTVr1ft/EER97ZTsgwfC+SNKU3Pzwv+MU92YbhY4F974i3d
             "]]}, "Charting`Private`Tag#2"]}}, {}}, <|
       "HighlightElements" -> <|
         "Label" -> {"XYLabel"}, "Ball" -> {"InterpolatedBall"}|>, 
        "LayoutOptions" -> <|
         "PlotRange" -> {{0, 10}, {0., 0.9999999999999941}}, 
          "Frame" -> {{False, False}, {False, False}}, "AxesOrigin" -> {0, 0},
           "ImageSize" -> {360, 360/GoldenRatio}, "Axes" -> {True, True}, 
          "LabelStyle" -> {}, "AspectRatio" -> GoldenRatio^(-1), 
          "DefaultStyle" -> {
            Directive[
             Opacity[1.], 
             RGBColor[0.880722, 0.611041, 0.142051], 
             AbsoluteThickness[2]], 
            Directive[
             Opacity[1.], 
             RGBColor[0.368417, 0.506779, 0.709798], 
             AbsoluteThickness[2]]}, 
          "HighlightLabelingFunctions" -> <|"CoordinatesToolOptions" -> ({
              Identity[
               Part[#, 1]], 
              Identity[
               Part[#, 2]]}& ), 
            "ScalingFunctions" -> {{Identity, Identity}, {
              Identity, Identity}}|>, "Primitives" -> {}, "GCFlag" -> False|>,
         "Meta" -> <|
         "DefaultHighlight" -> {"Dynamic", None}, "Index" -> {}, "Function" -> 
          Plot, "GroupHighlight" -> False|>|>]]& )[<|
      "HighlightElements" -> <|
        "Label" -> {"XYLabel"}, "Ball" -> {"InterpolatedBall"}|>, 
       "LayoutOptions" -> <|
        "PlotRange" -> {{0, 10}, {0., 0.9999999999999941}}, 
         "Frame" -> {{False, False}, {False, False}}, "AxesOrigin" -> {0, 0}, 
         "ImageSize" -> {360, 360/GoldenRatio}, "Axes" -> {True, True}, 
         "LabelStyle" -> {}, "AspectRatio" -> GoldenRatio^(-1), 
         "DefaultStyle" -> {
           Directive[
            Opacity[1.], 
            RGBColor[0.880722, 0.611041, 0.142051], 
            AbsoluteThickness[2]], 
           Directive[
            Opacity[1.], 
            RGBColor[0.368417, 0.506779, 0.709798], 
            AbsoluteThickness[2]]}, 
         "HighlightLabelingFunctions" -> <|"CoordinatesToolOptions" -> ({
             Identity[
              Part[#, 1]], 
             Identity[
              Part[#, 2]]}& ), 
           "ScalingFunctions" -> {{Identity, Identity}, {
             Identity, Identity}}|>, "Primitives" -> {}, "GCFlag" -> False|>, 
       "Meta" -> <|
        "DefaultHighlight" -> {"Dynamic", None}, "Index" -> {}, "Function" -> 
         Plot, "GroupHighlight" -> False|>|>],
     ImageSizeCache->{{4.503599627370496*^15, -4.503599627370496*^15}, {
      4.503599627370496*^15, -4.503599627370496*^15}}]},
   Annotation[{{{{}, {}, 
       Annotation[{
         Directive[
          Opacity[1.], 
          RGBColor[0.368417, 0.506779, 0.709798], 
          AbsoluteThickness[2]], 
         Line[CompressedData["
1:eJwV1Xk01k8XAHBRypJ9355NKFIkUfreK6SkkGgR2UIpUcQPRZYQCUkokYhS
QiiRLCFb9sgS2ffHmrW83vlnzufM3Lkzc+6ZoVheO3mRkYGBoXkDA8P/+7jb
lswK1sFE9dr/Gx2+NpF1T5MvwcAl971/171WXuhLJv8HsjWiP+bWzRGRm8Ha
5gPbA4d/D647rug+aRM5CDjGhs40rVuObh26ZvsAUnZKHvi07i6OZ/9WWyPg
tPPrwCfrlnzJory88gjY6u6pu677ykGXqwukGNip2nbx+LrfN/ckzWk8hYiY
1HnxdS/b63ZO28aDbQnf9PA/OiRs6Axa0HoOYk4qZ9LXrVkbvu1PayLonlCU
dVj3cLR28dylJEiYoF2WWXeI9d/zsyvJ8KFWgb/rLx2aVuwip0ivILbnUMbe
dd+skNhNz3wNii/jEn6u0kHkYXP1hMYbaG0o/eu6bssdyDRm+w5uR6ivvVih
A+OKe92cZwaws29JUlh3c4+R+JxWJlhku+bmLdPB7Q1b3kxrFrBb62/LW6KD
TsQg80zCe0h+Aj671y3mVnxq+lI28Fv2H09cpEORhusUfSUHGlbcFV0W6LC5
o1d6gpQHHBU5qm1zdGgr+uwyPpwHyR4C/LR1v34ZXTqW+Qn2b2mwsJulw4nr
Jy6MahSAxXSnfu80HaJYPkUN2X4BBqX3YQ8n6ZDtqnP9hlARmN5TYMyaoMPT
0X3Cs55FMBpqO1w1TgeHeh7bGa1iiPXs4RsfpQPP02+M060lMGU/tTI2SIcV
jtxXjmqlUOPOSPk1QIf+Oy/0pxJK4Up3b2FVPx1ybW8/o1/6Ctpv9G0f9tLh
3B6l/ZMrZdBP0vPo7aLD86p4pzFSJdxWf6/m1kSHueicHd0hlaDxcaF9toEO
h22r+xqXKiG0cDvzpXo6jDMtGH1qqgLWOcpmrKWDysET+4MCauCp//fvCeV0
qH+3yihNrwMWSXVT+Y/r+wUWs63y9VC5ckxTI5cOB6Qi9wdY14O8h3KlQTYd
Qudezbo31MOfGIdMkww6KIW3XLRMawC7wnhxWiodvKrkdBQuNIFXsYrvnSg6
pGZ+kEp71ATUqe3duyPp0Bh9iGlbTRMUkiomfoav16/tmQIh1WYw8PosI3yf
DlVMfvIMvC0wmudM6PrSQeBgB09d+Q8wPCetdteBDunvgjquyLfDDE9zxymk
wyjPaIiORTt8vH1b5fpBOkjf1CFkIttBXPeO5r396/Wtxva8b6kdasKzHV8r
0SGiMsTmXFkHhPjZaaXJrNdr34Np7fNd4HItQCuDkw7xbNW+3Fo9sPtd5Omm
n5NAHPQ4723WAwN6h6uP/piETgfZvXTXHlhl9ZbMb5wEocbgwZrXPTAy9S80
tHoSwqN1jwZy/Qbe2U63xYJJ8N32nWOt4zfUtrQdb382CbbQEDN+vQ9iDIzH
+swmgSHxz6eO4D64dLq5qu7cJERvFOusSlq3kDHDB+NJ+FZpI/HqRx8wuIS4
uJ6YBJlTq4kX9/dDRZF+SdHBSRi2k37za8MAdC64fbwpOgmXI24V1ocNwpdl
MXGvpglwGNjel50+AnvMci95K09Aj9nPLcWVI0AX2Rzdu3sCDNsC5Wv7R6DA
8dw8yE6ASvXQfwMioyB4qvvoOGkCmDKTuQQCRiH0SWE2G8sERHtSCNcLY5C0
lfeKXfs4FPMKx6hyTQCbWn1Sxn/jwErxk+5WmYKlttUFtbQxCOWq3vHcfHa9
Lle6RxlGwbLj1Bemmj+gevtM6DLjMDiV+Vlek16GtLU/MacnBiDTkd1Q6Ohf
KOh+29001gfPPexHd59mQBmmG8b/8n+DT/yqwdz4BjRdUmYtc+4GhqYeLHBn
wicV2xN7X3WAlLON26kdm9BaYr+qe3kr9M8/Nmb7zIyxob9V8uyaQWfg8q0I
py3Iren+wp2/AU70h8lKSLAixC5x2xvXwGippfe3t2w4QZ2PxKAKkOf+Ia5x
YStWa5smfGAsBVaYt+ic5cCAqvNV7dWF4KYusyV3mQNlotUnmN8VwqCGSfqD
DZz4lDEpWzuiEEqOFC8f4uTEJlMS7+azheB+8v7DVzs48VecyUHPoc8wdnFb
2U0LTjRkL0xR3fIZakKMZLjrODHYcaSo6kw+aE+cW6AacWFXGjz2V/oIz/h8
m7zOcGHi5jRddvGPMHcg7V2nCRcuZHEtJm36CAn3VmyjLLmwnu0KF3vrB1iW
ftrG4siFlptkrTPcP8Aby668qXtcqG4q6KJTlgtcbRc8C4u4cEen/ot7tjnQ
VmK94ZwcN/5+Hh9m+ysLptTbRW7t4kblEg1/55os2Fysp5SgyI2XGxN1HnzK
AuUv+20HVbhx/81m2cmoLIjM56q9rsWN0zp5/vr6WaCXXRAdbMaNYYX+vs/L
MqE8mW/35zBu5FUqnNX4lAE5gV/NyPPcGL3seJgl8i2k6lQLBSxy4zmvtAFJ
57cQy97YOLHCjU8FB4fOn3oL3mHdh/MZeZAp78t3Cv9b0I1eljfm4sH6QUmV
v4/fQG/K7rVgWR4cNWTkHktMW3/3n8YvWPDgzQYrFpnaV2CzyaXn+3cevNyW
FHP22ksQIVW2rjTw4MqXX/TM0y/hu4p4nUwLD+qPqQAJX4LylbLPPh08GMJp
FqHC/RKYm/ifKA/zYILz43vW2cmQnJBr9GwDL0pvtat79C8J+g8sVl1V4kWO
Jaz+9/wFWF33yGGP5cW69IldDNTnoKz4K2d7HC82tFKvBnM+B9YZzD2cwIsx
Qg8Tpf8mQIYT8wfvl7xIOiZTHtGWAKuO4R/nsngxxF3uuWJYAkRdS8nvrObF
O2dX1UIZE6DySlPxm7+8eISH91jZYBw8lVMuqWTgQy6UWR0riwPH8eiSQSY+
3MyQmq6QHAcCV8xKyax86NNjVSBsHQeW9iNfIwX4cIYOq2f7nsLqpbUKz118
WCRD3xcw9AR22cp+17XgQ5emxIGFTbHw6xLp2ltrPoz3ljY3GYyBkCu8XBx2
fPg959vWnvIYGHFaMahz4EM9yHqoGxgDLzyrWww8+VB9yuTwO/YYEIyw7zJ+
zIf986zGvqLRsFaQNm5ey4cvL+xxfKUfBelf4u8X1/Ohrivvh39KUXC+5KE8
tZkPl6p5fjgJR0FehYdjXzsfDk9+VsrsfQQ3Go/NXRzmw2BRtsTwm49gaGhs
5TITP9J8/FtKXkRCHY8cm4vqutn3nlXmfQjE1asjT9T4UexeyeHM1QhIr0iv
KAF+vNMf4qYxGAGhngp+XIf50UrO5tzbvAjQHVT+m3aSH3fmOM9FWkRAVZ46
vdeeH1+kXgpLzAmHMvPTTfrP+FH/DVVc0SEMlPKjM12f8+Ouog1WjufCIIm/
/cGzJH48FnIvtPRwGPhVndcdf82PWnOpx1NJYXBIybIs4AM/Un92dTcmPYCi
zVc/FNbzY31iNYeLayjkp/s8kWMSwMO2Bpkq+0OAWddI5DGzAHLGtNSW8YWA
wYh0zAZWAZxwOttymx4MQ7TaqB9cAngnJG3pRnIw8MYIRnhLCKAGk8j4Rd5g
sPd9E9isKoDPIu28NBaCQPTMDxdPRwGsiHf7UNoVADbzqXODNwTwS2Gv2q3P
AZAZ4XHDwFUA9a/dDjSNCwDtWrKT1G0B1E252hJuGgA3DtlfqQ8WwCyOAMay
7rtQLcdgJZkigIsvpMf3jPmDx4Yd+jVdAmiaq7NBTtwPBjXZ2qR+r49zqmTO
b/AD/cDxC3f6BdCQJ1StZ9AXJDnfXVMeE8DcyngzwUxfqBFTepCwuB5/VUuK
VdsXJFSI7868gvgo7Ma3fjcfKHE4qSt+VBA/aphUB896g1zWnmZXXUFkPOHv
q9DpDVHzfOcb9QTRyzyXe+6rN9h7ttoHGAsiX/F25boob+C7dz542koQj53J
ONF+wBtskm2qym4LIqsgid9QwAtYO92POGQL4gWjt0pfPDxB2fXV1gcfBFGa
GF/0MPYEC562xnefBPFlbd0TawVP+Hhkr+l0kSD+ztlV/XHIA2xy6E7OtYKI
BnULtsYeUBxq/cR9UBBvndqomn/Aff3/ODF5V0gIaw5L8bJuc4OkTs/3KaJC
qFDYMzC50Q3qXNPcvkkIIUN3hPZyvytIpW9hYt0mhJcOjwv4JbtCk0ip4H0F
IZyMV7x7QcYV5Of2qT/UEUIHl0wR3r03YeAlJTLeUwg3RxrcunDJGcb9fi8x
eQthi2zgmOsxZ5ixfH7BzlcIbf57xPFxpzMwkCiyCveE8N2vtk/pMzdA5DG5
pOSxEM7KMqc53r4B+gGkqYEsIXS59/IaKe46FNiK68qNCCF5zsZhft4RSrW6
MsPGhZAi1mKY3ukIVbQ4wXm6EIrQdT2DSh2htVus7/MfIfzaOD+THO4IM6fF
3PU2CuMWLtUtN3Y5gswR0dTrJGFsvjryyaXXASJlhDfmGQnjEatTlD6hK3De
TCql74wwymtY+ZGn7UEyco8Ox3lh3Pfm28HwSnvIXjseZmUpjKlurJVsHvbQ
/MNHjOOaMGp5VPaZ9VwGXv9xJatAYTQNGJnRyb4EEb+/XNyaL4whduXD771s
4Zxg7RaVQmHkpmQHTJraAvV4e5plsTD+03cLM1KzhayPc9MfKoRRLOo7Z+qS
DTQ+2H7bslkYY7vHqWdv2gA38TDqw4QwMnYIyH5xvQhhsTYVFmQRrD6W564e
YwWuN31ueNJE0HtnjprKLSswO/mM9FhKBE9csKkxtLACOdYfrjVyImgofyJ1
cbsVVP6nJbNPVQQPXrN6MVdgCYxnJYPYT4pgxpW1/LARC3AR7NX54CuCmzTD
cvefN4fzs3//NNwVQZ7qrkx3TXPQrBN+MR4kgntud19slzMHngCDFUqYCL7w
X/gytXIB0v8UpYU8FcEb77mXT2lcgOGWeHbLHBEMCUvPu99lCuciTb+zD4lg
/cAj4W8HTUDsPauo/agIDp8O36LOYwLdDR9sKydEUFHvo8Ty4Dmw5uTZcHdO
BJdr6fay4efA4V75nrUNopjitEfvzvBZ8PHeFTMtJopuHGfjMxPPwKsrG6x/
nBTFqft1f2YOGcOV4PQMJWNRfJzg3NkoYQzyr03+RpwVxZZ97xeHl40gaygn
Ss9cFB+yfkzPfW8EBZaXK79dFUWs3yBUL20E9Wea5PMDRXHBx12xQPgULGom
L8UXiqLVo1nDR9ST4Jkf7/u1WBRnLfZ8yWI+CQyKsVtHvopi1paakYVRA9hM
ekBRrBZFwkj/3eJ7AxBYcjv6tXV9f55Wdt+1DWDPW92Y4SlRvKs8kPPspj44
8M+pKNDE8GXog7p/v47DTPBkiZGUGCqnbHh6OeM4uDCO6LpvF0PbpR+9wj7H
wZPeZV66SwwfcAZ4qEsdh+DKikAjNTH8av9aMc1JF1JvPWn7z0gMe5eNWp7y
HYO+gUNuJQFiOCGbcCY98Agciv+euCNYDA99rTmZZHYEEs6cq40IFUNTSq9p
l9IRMKt2olo9EsN3r4pJgr3a0J6RUMP0QgwdjzYWPANtaPT4R9YqFEPW6X1H
05gPQwn3p8qKOTEc7H6wqFqiAZRqrbldi2J4x1qmoCteA7z9GiSiV8SwQWsP
5t3SAGJh+IYdozim5k0fFNivAZ86BSVYuMRRpdhE4ELOIchKcbmuIyuO9tOb
GwZy1CHxoIJorYU4zjb+9THMAyg5weq7Yi2O33QTytj8AXov9I1utxNHF12f
R3wGADSfR5/uOoijol8Qn8AoAUnlS2fRQxy1bi3tqSERkKxXEv0+Uhz72cWm
XsSoQaqFoUBshThyZoyl8H9VhW/X5W5/qxLHrvDUX+wxqjDsu2nwT604nn3m
ZaftoAoyLz/kGDaLo8BN9mk/YVV4NSpqtPW3OCrZbT8peEMFXt/of+i9LI62
Oh/rDyvug7f+Lty2OyXQoVnLyeiXEoyrmfr475ZAE2NSUna+EsjNac6+2COB
qQ9Si4/GKMFrS76WHlUJ7Cy1vMtnpASp8D763GEJ1DfPq6PV7YGkpSnSiQsS
6Hor4/pQjSLEXr0ivzdcAh9wvDLZPLEb2iVPxRtGSuAvCbtvkfW7QbjzANf1
xxKoWXt9m172bojWYZtJj5NAgfnjr4567oZH0q9zZF5LYJ/F1bwTHLsh7PeQ
mlipBO60/IklzvIQYGR1jGleAq+0vvw4YyELiXqd5y8uSmDVpkKK3S5ZKDhq
5FCxsp7/TrXp3r87YOagdngwIwnLt48ItsTsgPNSsq28XCS0MXiqLtK6HRQX
ZiwlZUloJxt5U8NCBn5F+7hrWZCwIOH+f+4Z22ApYiU4xZqEHNU/QwYDtgHf
fec4FjsS0j4I7Yu9sA2O3rEpqnUgoU+KnPsPzm2QfUmH2diThAv/bm6KuiEJ
9/bzRNg8JuHNvVBUq02DvZ3PXwXUkpAem5kjRaYAl7zd4rt6Ek5IOW5s3UCB
cS957bYmErqj+FpeHxmSaPn9Mu0ktKRKFQikkoHPvplUNUjC2k2936h7yLDs
yXSMmYGMdXkL1/2SJOAnm3LxEWEyJu5RpqteFIVypZjhThEysuVvd6YpiUK2
6SqnkxgZibu/d5gziULYuxKzGBIZK7svSjQkisARQ73VkW1kPFd7sMtnQBg+
xtrtC1Yko91rRmruf0IQvf3J29pjZGQsOhW6sZ0f5mYPJ/seJ6NZh1U33zt+
0CuceaqqR8Za9zBhFz9+YDbUCUk+SUbabUkx2m5+cPFcunzrLBmzMs31pIL5
4GTdaZmdtmQ87F0+bKjHC+wufC9CfMg4EbgZq9m5wQ6KYg/5recrD/rWPsoF
pSxXIhb9yegs6Wqzo5IL3J+V3rEOIuOwyVWxwLtcMFJx3VwtjIyuhY7yChu5
oFykQXw8jow5+73Msvk5wKvofvSxvPX19xV+M/FnhdGuosilT2QslpLT7tBn
BeOV2bCUAjIaHWT2+izGCnLK54KYish4k3fKPCWHBdrSpNzzy8kY5FnB/29s
Cyg+/mIi20xGq/OyEpKXN0Nc9szpny1kHBcMfut1YDNsadx2KqCVjCF3u0P2
bN0M3ewhun3tZJwXFCp/nskMIT5nDj75TcZTq2FSAf82weDVaQk2Ohm3ZpUy
TadsBINgSdG8KTI29RsPBt3eCAWppwVtZ8iY6zWZ62S0ER72feYsnSfjaxXz
MdmNGwHP3mPwWCVj5M7bRgcuMkGsJq13lIWCR6gXKk/sZYTjokbJVZIUJB2g
dH5iYYDofvkiEykKcid8fffpxxrR/3ZLx7g0BdPqhaSuxq4RnljAxSlLwTM6
ui8FaWvEm4s0T0MFClrt39TqoPqPYM2YPtl5kIKLXFPFgf+tEhWaoQyTxhQ8
Luxq+unQEsHDYSfqdYaCdTw8ZiY8S4RZq7oy1zkKCjvbvjnVu0j8uTRvr2hK
Qeu9Ag3HfRcJqQfnW29aUfDq39WKo5ULhN/PHelr1ygo4Z0+MWT9h1B3qDDh
DqLgyXyDsuEfs8Ry28jhr/coWKypsEnz7SyRrcGu6BpCQRt3zJrxnSWkhA22
dD2gIMd/fh3airME+9f27NQoChYNcJsWRcwQbcKTWzGJgkM5eUoXLaeJCD+u
pZlkCsYzh9u8OzhNHKMr9ienUJDrVG+8hvA0UfjV9RNbGgV1RJNntRumiKRr
G2xbMymYMlH3O0NzinAs4yty+ELBsKw3siJOk8SO3fvSKMUUfF+rxHxt9yTR
F3s2qrmEgp5eiZLaUxOEseOzK/vLKZh0zfvALacJQk1URpi5loKTk2wxA/+N
E1ucDlyPa6eg8+KdzU3PR4l4MUvJmnkKrthab23THiL275GVt1yg4DXydm4x
4SGi+ejcvsVFCnrEtDfkjQ4SW1zvHpNcpeBdWe7VtdBBwrHh9XVPRirqM5jp
JXcMEHh3tkiOk4qjaj8Mqvz6ifanBVUlXFR80He74IJJP+H83r/5DA8VN+bw
yWgp9hOpPYLDfvzr8epSH/729BHcB9Q4u0TX54uz9/Af6iN66X6m92WoGLSS
1WfD00t4Mp+wpe2gYv3WwNi8id+EgLigU57sej6+N1GGlb8JHZ1XfgPyVGz3
idM3ufObyEqqTTu4l4qOVToxaXM9hO9ZgeUJdSruYrV+UlzXTUiWpkSdMKEi
PSzye+pyB/FdbjGp8zwV2eM6xi1KOgi3qCPvL5tRUdhULiDgXgdRfWmk7q4F
FQ/5a/Pxi3UQ17lkWb7YUnHwpLiIpGY78cU03WOXMxWPFarfuJzSRthV/Av6
7EJFlcGyhjCXNoJHQS/6mCsVc+/WtQhqthE2G6eybd2peC1AZpNWbyvBnqYw
Ge9Nxf0/Kku30FqJc4vZ5lz3qZj4c+/n+JwWYqPlpmvPQqmo6j5t5BXUQqRX
G92SC6PiImgtZpu2EBvi/8QceUhF3oyCdtLmFiJVS6XJO4aKTtnnO3pNm4n5
iHyt6WQqmr0tuf5YpIkI21myo7GQirt7JojCmnoiVcWExaeIiifzjHadTKkn
vmjMDSmUUFGwaUBG2aeemDwrlRxeRkVR5o7XYyr1xLG790gGNevnD/j65o9h
HcHcfZKv/icVA/m+qx1VqiXER8dmvDqoqBiYfOzXTA2hNO/XsKuLio/M58UY
smoIK7YPoQ96qDil9MB3QKGGKNonyqI3RMVKFy0NIZVqwiOs72/tHBWNBqxT
ZE0riYgnnp23/lAxotdtjEWyknj9kj9/5+L6fTHe6rAa+0a0FWi73V+hYu+A
W/Fdj2+E8kjajC4jDVvcXClXn1cQU+rOQ9WcNAwPfHtqkLGcsJnd2FC5g4Zs
3LeMDgiUEmavNb+fl6PhD4sTPqkTJYSxhV81fScNx5uvJNmVlRCH65jK+RVo
yCB9GrtdSgipNMZ8i300tHg8bRbZXkwMWDIkL2nQMKBG4EBUVhHRKYyJIVo0
NN6/aftIaBHRXO8VT9KmIefT5mv+9kXEV2ItRkuHhpW+PhWPtxURSSL/QsP1
afjoXaaszP4vhHXjitt2UxqWrcX49yt8Js4HHbhZYEbDIzulnyvOFhCn0OOG
njkNM13ZTzPmFBCa6ctXXaxoeCV1JYy6v4CQvLdkWXyJhm8dLiTo6OQTfeoL
umdv0nDn5PtjlnfyCMvMGXLQAxra2JG2GWnmEld8DFd1wmmY/SwjzJEjl3Ax
zG5lf0jDRKvYlyw/c4jAeZfQsCgaeoylXsu4lkOkqy6tPI6joclucd2sxGxi
qXjtx8s0Gv4ekzkSJ/GeYHxonmX3loZ2mvWxfFNZBLt18f0d72h4hoVTYKk4
i5Bg9tVMz6Lh8/I7mZtsswhNHeasnDwaunzlEOfNzSTCGtnvf62g4XV/nTOK
thlE7IurdncraZjaf8J+K2QQL5y/axyppmG5+U9VbcEMIlcgbLn6+3q8XKRF
Svg7ovMcr11TCw0rzn5ecTJPJ6T7hDV6+2g4JCMts4n0htid7S6RNEBD3vbK
Qw0/04j9/h1LF4doaFX+5oX6ozRCVzouY2SUhs1RzBYsHGnEdXuyxPQ0DXPU
hqPZN78mPNXuLGXN0pBb9UtcY/krwn9rb7PzPA3VX84EKwS8IqLfvQheXKQh
z7cDGdksr4hE7422n5ZpGPv51Z4f1alEmsHFQ56rNMw4JnQgODSVyKaWixP/
aHjzRZBzo0EqUTgrtbS2RsPdav1hr/lTif8BueSVdw==
          "]]}, "Charting`Private`Tag#1"], 
       Annotation[{
         Directive[
          Opacity[1.], 
          RGBColor[0.880722, 0.611041, 0.142051], 
          AbsoluteThickness[2]], 
         Line[CompressedData["
1:eJwV0nk01fkbB/DLrVvZZiw/abuuviKSMq1E70/Jr0baJjKD5F7LTdKilJSU
ZTAoW1JIZElCyjKM7JV9L2uSpcX2tWYtc+c55znPef33fs55K/DO/mYtzGAw
vAT73428zmNpWPnuLJ7/b2iUNHAMjDm2uPhYM3NO4PnXee4czhV0iSi1jAos
EZT5TKTZDUp6TSe7BI4s8JdfyPFBs52ddYXAarTVrXn+bYycE6tJFvi9xIMf
c01BaBEZjvMRWDF+ydaZ2TsICjfuMxf4tI6j/aT8PUjJBUSsF/hFY2fsuG4E
CumR3IkfNGbsDNpH+FEQH+/cnyXwQ6F2n0m9aGwjlb86CLynKnDNt6YYqCuo
ZykJ/CVsb+G4bSxivvuGNH6n4Wf13WxsNg5qOy91XRW4YfZkyLB8ItyWnKzP
nKNx6Q17I532BMH3XzvqC7w8uLFiUPcpwu1P+DXN0uCpEmY/PxWf7/BkO2Zo
CM8614xfewaZP5x8jQVu7DRaNa6XhnNi8pfLp2k4PRXNHm16DoXOTxkRUzT0
gz6xRh++wKa5BaJzkzRWOhUajtimw64hudVQ4ALdy8P0bAauBLOGRidoLGrr
Uh6Uz8bIvqKFH0dpNBe8dBz4ko3FyR2HxAR+Eh9W3J+Wg0NBBmyNERoHHQ6e
6NPNheJU2gE+TSN0SU7oZ34+PBxS5f/sp5F+Wd/hglwBWMepDJc+GhF925aN
XSvA0LuZ1jNfaZypleKP6hXiaYdbh85nGlIRpcIjTUXwVAmcuNVFY1YiM/Gc
djGOaLruPPqRRs/NR4eHHxYjR3mhkmQnjUz+9Qe0bQk8LP2ar7ynYbJps9bQ
7CssZygx55toRJdHne+XL0Ovi8ae1goa42EZqh/8yqDC8JKRLafxf35Fd/10
GVZv8/PXL6UxwJw0ymkox98pVZ6RJTS26xzU8vGqBN9I71N/Lo3a1DlhZboG
qdKN2uufCvJiibm4ei1k1Q2WTiTS2KEUouVlVQvLTT/VZCTQuDWeOOZcV4sf
Pnk9Co9obA58a81LqsOkzSmJuHs0XMvV9DVONMDs44mHJp40HqdlKSXdaUBA
oa3oczca9WG7mWsqG5CVvzFA+Iagv/zfc+U0GyF2SXjyljONcqaHOkP6LRqs
7ZKMztKQ1WmTqnn9DsdS6g8/MKaRkurTdlq9Ff6pOS+1KBp9Un1++txWUJ7c
b1PyNJQv6e9cG9KKJd4SsWkrBf3WFo3unm7F0D9x9lKyNILK/GxMXrXhuUGk
YtBiQV+7b4/sNXuPdPXam/4DQ4gSrXCX1OvEIqsW99vPhsBH3b0Bh27I7VUf
fqQyBEbMt5w232788rf3X1vWDCFswcr28thu3C5tLi/iDKG0zIad+K4brMI/
DtQuHcJaw7kYa60e+MkIl2ctHMKXk8pPO4R64ZxSrZjbOYhTQS55tQGf4Ll/
1jczeBBnelW601O+AqKpTUeHBiCi4KH8YfswLorqJn0y7cetnytUoy3GYBbS
fOhy7lfw2gzzmZXfUHl2rLr7w2ecf+XBO6s8g20zLa3rGJ+Qdk7sqNyv37Gn
fEWEzK4eRF+169tozCA7p856q9p0wS1q7sj4gBBJSQg0KM3pBKOhk+Q6M4nZ
tQNn8451QOmijZOh6kJi/qGmoF2pDT0Td4+JvmSRD/6K+ZbcZuj3nnIJOr+Y
TGm8fM4Jf4uDPQHr2GwRAkaFTdGqBvQV826UJosStl2wzOh8LdQl363SPSFO
KptMv5s2VUEEE9z2MQmykaX3LPf3cuwdNJlcbfQzuee2zTVs/DWai6yETNQk
yeMS83zr+WJkeJeYcyYkiaz8FrkdvoWwWejYWV0tRSYH1m/YbJEHS4erGWL3
pYnSupdRi1xzsIG/rtqAK0NYl6o7Vq3OQo2Umqij5v+IdE6Cfc7gC/yT4hau
xpQlhrYTO2IPpeGqkOrhyveypIDJcm9KSoZIu/O+M+lLiQZf7YGZYyJ64xVC
oq7Jkae3r8ezReIRsnbZgmyjZaTTMXeNTX0MAu7bvOFylhPV6rqtEpoPYRJy
vFrs83Jy+NCI7QwzAlN74qaj8laQNZuOrOW230V3726nIq+VpEXj+AWWZwhi
dDRWVHFXkQ0SHSJO/EAkezpK8tezydqE/LEVdf7wMrLcz5xgk8NXWMr8MB9s
aY9O9KqSJ9SipHyhJE+EqYQnV+3nkEAH8Wwlbze4FviH7c/mkAP8xd4qu11x
YIVRXLmiAlnslLUrx84Zu868MZX0USApVR67LwReQtRKnmLlhAJRKAo9PCx0
AYrFCaEHTVeTPR1FrO3q5xCwvki1Pm81iXQ5zZyPtIPN2IK6MlWKsNsY7Cfa
fPDSRjk+tykiYh/WKFliidNuR+f0Aylyzyo0ojTDEo5H05vEginC2jR41SfB
Et4TjrcCQikS6z1npeJriRTN6dm7kRTplGZyPv5mienC+XfxSRSJ43noqvbw
EFAv5l/yhiKW6bucxsV5uP/I/uSfZRTRvkAt/8jg4dHFat19FRQx5Ab+eDfG
RaZswExFNUUSHO87drRw0W4ifbLhLUWkI5fYmcZzody9TLermyJqyge+LdrF
xcZ0Z3ZsL0X4EpFVnpu50PJsm7b+TBEIubqLreXCQDny2dc+ihTb/OWw+Scu
HOw47JERijxWCH8x+N4C17RvTj8fo0hFo9bbtDoLeIp3NV6coEgXeyr2+isL
hKU+8p2aokiG0futvyRbIObGAn7ODEV02HKDctEWSDpivfvaHEWMN4ZqLr5j
gfTVr1ft/EER97ZTsgwfC+SNKU3Pzwv+MU92YbhY4F974i3d
          "]]}, "Charting`Private`Tag#2"]}}, {}}, <|
    "HighlightElements" -> <|
      "Label" -> {"XYLabel"}, "Ball" -> {"InterpolatedBall"}|>, 
     "LayoutOptions" -> <|
      "PlotRange" -> {{0, 10}, {0., 0.9999999999999941}}, 
       "Frame" -> {{False, False}, {False, False}}, "AxesOrigin" -> {0, 0}, 
       "ImageSize" -> {360, 360/GoldenRatio}, "Axes" -> {True, True}, 
       "LabelStyle" -> {}, "AspectRatio" -> GoldenRatio^(-1), "DefaultStyle" -> {
         Directive[
          Opacity[1.], 
          RGBColor[0.880722, 0.611041, 0.142051], 
          AbsoluteThickness[2]], 
         Directive[
          Opacity[1.], 
          RGBColor[0.368417, 0.506779, 0.709798], 
          AbsoluteThickness[2]]}, 
       "HighlightLabelingFunctions" -> <|"CoordinatesToolOptions" -> ({
           Identity[
            Part[#, 1]], 
           Identity[
            Part[#, 2]]}& ), 
         "ScalingFunctions" -> {{Identity, Identity}, {Identity, Identity}}|>,
        "Primitives" -> {}, "GCFlag" -> False|>, 
     "Meta" -> <|
      "DefaultHighlight" -> {"Dynamic", None}, "Index" -> {}, "Function" -> 
       Plot, "GroupHighlight" -> False|>|>, "DynamicHighlight"]],
  AspectRatio->NCache[GoldenRatio^(-1), 0.6180339887498948],
  Axes->{True, True},
  AxesLabel->{None, None},
  AxesOrigin->{0, 0},
  DisplayFunction->Identity,
  Frame->{{False, False}, {False, False}},
  FrameLabel->{{None, None}, {None, None}},
  FrameTicks->{{Automatic, Automatic}, {Automatic, Automatic}},
  GridLines->{None, None},
  GridLinesStyle->Directive[
    GrayLevel[0.5, 0.4]],
  ImagePadding->All,
  Method->{
   "DefaultBoundaryStyle" -> Automatic, 
    "DefaultGraphicsInteraction" -> {
     "Version" -> 1.2, "TrackMousePosition" -> {True, False}, 
      "Effects" -> {
       "Highlight" -> {"ratio" -> 2}, "HighlightPoint" -> {"ratio" -> 2}, 
        "Droplines" -> {
         "freeformCursorMode" -> True, 
          "placement" -> {"x" -> "All", "y" -> "None"}}}}, "DefaultMeshStyle" -> 
    AbsolutePointSize[6], "ScalingFunctions" -> None, 
    "CoordinatesToolOptions" -> {"DisplayFunction" -> ({
        (Identity[#]& )[
         Part[#, 1]], 
        (Identity[#]& )[
         Part[#, 2]]}& ), "CopiedValueFunction" -> ({
        (Identity[#]& )[
         Part[#, 1]], 
        (Identity[#]& )[
         Part[#, 2]]}& )}},
  PlotRange->{{0, 10}, {0., 0.9999999999999941}},
  PlotRangeClipping->True,
  PlotRangePadding->{{
     Scaled[0.02], 
     Scaled[0.02]}, {
     Scaled[0.05], 
     Scaled[0.05]}},
  Ticks->{Automatic, Automatic}]], "Output",
 CellChangeTimes->{{3.953051124175845*^9, 3.95305115849784*^9}, 
   3.9530567803527937`*^9, 3.954841425065436*^9},
 CellLabel->"Out[40]=",ExpressionUUID->"6686af39-81cf-4898-8263-0bab56b7d786"]
}, Open  ]],

Cell[CellGroupData[{

Cell[BoxData[
 RowBox[{
  RowBox[{"(*", "\[IndentingNewLine]", "  ", 
   RowBox[{"Atomic", " ", 
    RowBox[{"(", "Tmm", ")"}], " ", "and", " ", "resonance", " ", 
    RowBox[{"(", "Tmn", ")"}], " ", "kinetic", " ", "energy", " ", 
    "integrals", " ", "in", " ", "Gaussian", " ", "and", " ", "Slater", " ", 
    "basis"}], "\[IndentingNewLine]", "*)"}], "\[IndentingNewLine]", 
  RowBox[{
   RowBox[{"GaussiTmm", "=", 
    RowBox[{"3", "*", 
     RowBox[{"a", "/", "2"}]}]}], "\[IndentingNewLine]", 
   RowBox[{"SlaterTmm", "=", 
    RowBox[{
     RowBox[{"b", "^", "2"}], "/", "2"}]}], "\[IndentingNewLine]", 
   RowBox[{"GaussiTmn", "=", 
    RowBox[{
     RowBox[{"(", 
      RowBox[{
       RowBox[{"3", "*", 
        RowBox[{"a", "/", "2"}]}], "-", 
       RowBox[{
        RowBox[{"a", "^", "2"}], "*", 
        RowBox[{
         RowBox[{"D", "^", "2"}], "/", "2"}]}]}], ")"}], "*", 
     RowBox[{"Exp", "[", 
      RowBox[{
       RowBox[{"-", "a"}], "*", 
       RowBox[{
        RowBox[{"D", "^", "2"}], "/", "2"}]}], "]"}]}]}], 
   "\[IndentingNewLine]", 
   RowBox[{"SlaterTmn", "=", 
    RowBox[{
     RowBox[{"-", 
      RowBox[{"b", "^", "2"}]}], "*", 
     RowBox[{"(", 
      RowBox[{
       RowBox[{
        RowBox[{"b", "^", "2"}], "*", 
        RowBox[{
         RowBox[{"D", "^", "2"}], "/", "3"}]}], "-", 
       RowBox[{"b", "*", "D"}], "-", "1"}], ")"}], "*", 
     RowBox[{
      RowBox[{"Exp", "[", 
       RowBox[{
        RowBox[{"-", "b"}], "*", "D"}], "]"}], "/", "2"}]}]}]}]}]], "Input",
 CellChangeTimes->{{3.953051180838107*^9, 3.9530512324551287`*^9}, {
   3.957518307319339*^9, 3.957518343282254*^9}, {3.9575189944206467`*^9, 
   3.957518999004538*^9}, 3.9575191394062243`*^9, {3.957519551138241*^9, 
   3.9575195616956377`*^9}},ExpressionUUID->"f5daa48c-d0fb-4992-bbdf-\
c91b275256f4"],

Cell[BoxData[
 FractionBox["4", 
  RowBox[{"3", " ", "\[Pi]"}]]], "Output",
 CellChangeTimes->{3.9530512403376904`*^9, 3.953056783747285*^9, 
  3.954841430913191*^9, 3.957518304391766*^9, 3.9575183475059433`*^9},
 CellLabel->"Out[13]=",ExpressionUUID->"5d636806-0780-4309-87d2-e4919b7eed3f"],

Cell[BoxData[
 FractionBox["1", "2"]], "Output",
 CellChangeTimes->{3.9530512403376904`*^9, 3.953056783747285*^9, 
  3.954841430913191*^9, 3.957518304391766*^9, 3.9575183475095778`*^9},
 CellLabel->"Out[14]=",ExpressionUUID->"ed372b05-fb83-40c8-9798-29b361d57c91"],

Cell[BoxData[
 RowBox[{
  SuperscriptBox["\[ExponentialE]", 
   RowBox[{"-", 
    FractionBox[
     RowBox[{"4", " ", 
      SuperscriptBox["D", "2"]}], 
     RowBox[{"9", " ", "\[Pi]"}]]}]], " ", 
  RowBox[{"(", 
   RowBox[{
    RowBox[{"-", 
     FractionBox[
      RowBox[{"32", " ", 
       SuperscriptBox["D", "2"]}], 
      RowBox[{"81", " ", 
       SuperscriptBox["\[Pi]", "2"]}]]}], "+", 
    FractionBox["4", 
     RowBox[{"3", " ", "\[Pi]"}]]}], ")"}]}]], "Output",
 CellChangeTimes->{3.9530512403376904`*^9, 3.953056783747285*^9, 
  3.954841430913191*^9, 3.957518304391766*^9, 3.957518347510797*^9},
 CellLabel->"Out[15]=",ExpressionUUID->"4a1f6c7b-5239-4dda-a778-f445e68b5778"],

Cell[BoxData[
 RowBox[{
  RowBox[{"-", 
   FractionBox["1", "2"]}], " ", 
  RowBox[{"(", 
   RowBox[{
    RowBox[{"-", "1"}], "-", "D", "+", 
    FractionBox[
     SuperscriptBox["D", "2"], "3"]}], ")"}], " ", 
  SuperscriptBox["\[ExponentialE]", 
   RowBox[{"-", "D"}]]}]], "Output",
 CellChangeTimes->{3.9530512403376904`*^9, 3.953056783747285*^9, 
  3.954841430913191*^9, 3.957518304391766*^9, 3.9575183475122128`*^9},
 CellLabel->"Out[16]=",ExpressionUUID->"62c4fbf4-6772-4c3f-b4fc-357b37605eef"]
}, Open  ]],

Cell[CellGroupData[{

Cell[BoxData[
 RowBox[{
  RowBox[{"(*", "\[IndentingNewLine]", "  ", 
   RowBox[{
   "Plot", " ", "comparing", " ", "Gaussian", " ", "and", " ", "Slater", " ", 
    "atomic", " ", "kinetic", " ", "energy", " ", "integrals"}], 
   "\[IndentingNewLine]", "*)"}], "\[IndentingNewLine]", 
  RowBox[{"Plot", "[", 
   RowBox[{
    RowBox[{"{", 
     RowBox[{"GaussiTmm", ",", "SlaterTmm"}], "}"}], ",", 
    RowBox[{"{", 
     RowBox[{"D", ",", "0", ",", "10"}], "}"}]}], "]"}]}]], "Input",
 CellChangeTimes->{{3.9530512440775337`*^9, 3.953051262929854*^9}, {
   3.9530513503363028`*^9, 3.953051356338913*^9}, 3.9548414343844233`*^9, {
   3.9575183627874804`*^9, 3.957518373155327*^9}, {3.95751902835042*^9, 
   3.957519040621601*^9}, {3.957519078380123*^9, 
   3.9575190809541616`*^9}},ExpressionUUID->"016df2cd-14a4-4965-aeac-\
2518526ba4fe"],

Cell[BoxData[
 GraphicsBox[
  InterpretationBox[{
    TagBox[{{{}, {}, 
       TagBox[
        {RGBColor[0.368417, 0.506779, 0.709798], AbsoluteThickness[2], 
         Opacity[1.], LineBox[CompressedData["
1:eJxTTMoPSmViYGAwAWIQPbcuic0wpduOZdv251M1b9uz336k/lZ+pz2Mv/DU
/MLX8ifh/HXrO2/n6N2C89PtL858U/QYzs97qvl4y7qXcD6XYov6fYsPcH6f
wGmthQmf4fyk2yH7mc98g/MLj7Yk5av/gvM3FvAES3j+RbinOvuVQTiDA4zf
NP9P4Jc3jHA+w+UHDnuqmOF8tZK0ihAtVjj/ydfpYdx72eB8r6dZtZMKOeB8
vycTtOXkuOD8V4eTGk6s5Ybz9QSvyTrH88L5XPZfE+985oPz3d9GfVcKFYDz
bxxKYYzSEYTzt3YciVP4iuCnsZY+OHdOCM5PLqreyjNLGM7XT9c+55MoAuef
F9LhLrUUhfN3r2uarcMsBudXM2oFnLmL4HPdqfLI2yIO5z9dpjhlfo0EnD9F
Q5JlZ6gknD9hVtrxRAUpOD9qSuw5nucI/g+XpT/n75OG8x8/dao41C4D5y+y
NZQ+mygL569tLRVM15WD89tDk72ZvyL4pncWrmw/Kw/nz9CcvfastwKcX3+g
d4b3TgTfVzp06SkVRTjfMe94tGAngj9fJknlzFcEX+Xw8ml+0UoI/+ke0rq0
D8FP+8xy8aSWMpyftPGTQmc/gj/hEk/vkeMI/r7Paj///0fwASz5j50=
          "]]},
        Annotation[#, "Charting`Private`Tag#1"]& ], 
       TagBox[
        {RGBColor[0.880722, 0.611041, 0.142051], AbsoluteThickness[2], 
         Opacity[1.], LineBox[CompressedData["
1:eJxTTMoPSmViYGAwAWIQPbcuic0wpduOAQwe2LPffqT+Vn6nPYy/8NT8wtfy
J+H8des7b+fo3YLz0+0vznxT9BjOz3uq+XjLupdwPpdii/p9iw9wfp/Aaa2F
CZ/h/KTbIfuZz3yD8wuPtiTlq/+C8zcW8ARLeP5FuKc6+5VBOIMDjN80/0/g
lzeMcD7D5QcOe6qY4Xy1krSKEC1WOP/J1+lh3HvZ4Hyvp1m1kwo54Hy/JxO0
5eS44PxXh5MaTqzlhvP1BK/JOsfzwvlc9l8T73zmg/Pd30Z9VwoVgPNvHEph
jNIRhPO3dhyJU/iK4Kexlj44d04Izk8uqt7KM0sYztdP1z7nkygC558X0uEu
tRSF83eva5qtwywG51czagWcuYvgc92p8sjbIg7nP12mOGV+jQScP0VDkmVn
qCScP2FW2vFEBSk4P2pK7Dme5wj+D5elP+fvk4bzHz91qjjULgPnL7I1lD6b
KAvnr20tFUzXlYPz20OTvZm/IvimdxaubD8rD+fP0Jy99qy3Apxff6B3hvdO
BN9XOnTpKRVFON8x73i0YCeCP18mSeXMVwRf5fDyaX7RSgj/6R7SurQPwU/7
zHLxpJYynJ+08ZNCZz+CP+EST++R4wj+vs9qP///R/ABmgvwGg==
          "]]},
        Annotation[#, "Charting`Private`Tag#2"]& ]}, {}},
     {"WolframDynamicHighlight", <|
      "Label" -> {"XYLabel"}, "Ball" -> {"InterpolatedBall"}|>}], 
    DynamicBox[(Charting`HighlightActionBox["DynamicHighlight", {}, 
      Slot["HighlightElements"], 
      Slot["LayoutOptions"], 
      Slot["Meta"], 
      Charting`HighlightActionFunction["DynamicHighlight", {{{{}, {}, 
          Annotation[{
            Directive[
             Opacity[1.], 
             RGBColor[0.368417, 0.506779, 0.709798], 
             AbsoluteThickness[2]], 
            Line[CompressedData["
1:eJxTTMoPSmViYGAwAWIQPbcuic0wpduOZdv251M1b9uz336k/lZ+pz2Mv/DU
/MLX8ifh/HXrO2/n6N2C89PtL858U/QYzs97qvl4y7qXcD6XYov6fYsPcH6f
wGmthQmf4fyk2yH7mc98g/MLj7Yk5av/gvM3FvAES3j+RbinOvuVQTiDA4zf
NP9P4Jc3jHA+w+UHDnuqmOF8tZK0ihAtVjj/ydfpYdx72eB8r6dZtZMKOeB8
vycTtOXkuOD8V4eTGk6s5Ybz9QSvyTrH88L5XPZfE+985oPz3d9GfVcKFYDz
bxxKYYzSEYTzt3YciVP4iuCnsZY+OHdOCM5PLqreyjNLGM7XT9c+55MoAuef
F9LhLrUUhfN3r2uarcMsBudXM2oFnLmL4HPdqfLI2yIO5z9dpjhlfo0EnD9F
Q5JlZ6gknD9hVtrxRAUpOD9qSuw5nucI/g+XpT/n75OG8x8/dao41C4D5y+y
NZQ+mygL569tLRVM15WD89tDk72ZvyL4pncWrmw/Kw/nz9CcvfastwKcX3+g
d4b3TgTfVzp06SkVRTjfMe94tGAngj9fJknlzFcEX+Xw8ml+0UoI/+ke0rq0
D8FP+8xy8aSWMpyftPGTQmc/gj/hEk/vkeMI/r7Paj///0fwASz5j50=
             "]]}, "Charting`Private`Tag#1"], 
          Annotation[{
            Directive[
             Opacity[1.], 
             RGBColor[0.880722, 0.611041, 0.142051], 
             AbsoluteThickness[2]], 
            Line[CompressedData["
1:eJxTTMoPSmViYGAwAWIQPbcuic0wpduOAQwe2LPffqT+Vn6nPYy/8NT8wtfy
J+H8des7b+fo3YLz0+0vznxT9BjOz3uq+XjLupdwPpdii/p9iw9wfp/Aaa2F
CZ/h/KTbIfuZz3yD8wuPtiTlq/+C8zcW8ARLeP5FuKc6+5VBOIMDjN80/0/g
lzeMcD7D5QcOe6qY4Xy1krSKEC1WOP/J1+lh3HvZ4Hyvp1m1kwo54Hy/JxO0
5eS44PxXh5MaTqzlhvP1BK/JOsfzwvlc9l8T73zmg/Pd30Z9VwoVgPNvHEph
jNIRhPO3dhyJU/iK4Kexlj44d04Izk8uqt7KM0sYztdP1z7nkygC558X0uEu
tRSF83eva5qtwywG51czagWcuYvgc92p8sjbIg7nP12mOGV+jQScP0VDkmVn
qCScP2FW2vFEBSk4P2pK7Dme5wj+D5elP+fvk4bzHz91qjjULgPnL7I1lD6b
KAvnr20tFUzXlYPz20OTvZm/IvimdxaubD8rD+fP0Jy99qy3Apxff6B3hvdO
BN9XOnTpKRVFON8x73i0YCeCP18mSeXMVwRf5fDyaX7RSgj/6R7SurQPwU/7
zHLxpJYynJ+08ZNCZz+CP+EST++R4wj+vs9qP///R/ABmgvwGg==
             "]]}, "Charting`Private`Tag#2"]}}, {}}, <|
       "HighlightElements" -> <|
         "Label" -> {"XYLabel"}, "Ball" -> {"InterpolatedBall"}|>, 
        "LayoutOptions" -> <|
         "PlotRange" -> {{0, 10}, {0.4244131815783876, 0.5}}, 
          "Frame" -> {{False, False}, {False, False}}, 
          "AxesOrigin" -> {0, 0.42441318157838853`}, 
          "ImageSize" -> {360, 360/GoldenRatio}, "Axes" -> {True, True}, 
          "LabelStyle" -> {}, "AspectRatio" -> GoldenRatio^(-1), 
          "DefaultStyle" -> {
            Directive[
             Opacity[1.], 
             RGBColor[0.880722, 0.611041, 0.142051], 
             AbsoluteThickness[2]], 
            Directive[
             Opacity[1.], 
             RGBColor[0.368417, 0.506779, 0.709798], 
             AbsoluteThickness[2]]}, 
          "HighlightLabelingFunctions" -> <|"CoordinatesToolOptions" -> ({
              Identity[
               Part[#, 1]], 
              Identity[
               Part[#, 2]]}& ), 
            "ScalingFunctions" -> {{Identity, Identity}, {
              Identity, Identity}}|>, "Primitives" -> {}, "GCFlag" -> False|>,
         "Meta" -> <|
         "DefaultHighlight" -> {"Dynamic", None}, "Index" -> {}, "Function" -> 
          Plot, "GroupHighlight" -> False|>|>]]& )[<|
      "HighlightElements" -> <|
        "Label" -> {"XYLabel"}, "Ball" -> {"InterpolatedBall"}|>, 
       "LayoutOptions" -> <|
        "PlotRange" -> {{0, 10}, {0.4244131815783876, 0.5}}, 
         "Frame" -> {{False, False}, {False, False}}, 
         "AxesOrigin" -> {0, 0.42441318157838853`}, 
         "ImageSize" -> {360, 360/GoldenRatio}, "Axes" -> {True, True}, 
         "LabelStyle" -> {}, "AspectRatio" -> GoldenRatio^(-1), 
         "DefaultStyle" -> {
           Directive[
            Opacity[1.], 
            RGBColor[0.880722, 0.611041, 0.142051], 
            AbsoluteThickness[2]], 
           Directive[
            Opacity[1.], 
            RGBColor[0.368417, 0.506779, 0.709798], 
            AbsoluteThickness[2]]}, 
         "HighlightLabelingFunctions" -> <|"CoordinatesToolOptions" -> ({
             Identity[
              Part[#, 1]], 
             Identity[
              Part[#, 2]]}& ), 
           "ScalingFunctions" -> {{Identity, Identity}, {
             Identity, Identity}}|>, "Primitives" -> {}, "GCFlag" -> False|>, 
       "Meta" -> <|
        "DefaultHighlight" -> {"Dynamic", None}, "Index" -> {}, "Function" -> 
         Plot, "GroupHighlight" -> False|>|>],
     ImageSizeCache->{{4.503599627370496*^15, -4.503599627370496*^15}, {
      4.503599627370496*^15, -4.503599627370496*^15}}]},
   Annotation[{{{{}, {}, 
       Annotation[{
         Directive[
          Opacity[1.], 
          RGBColor[0.368417, 0.506779, 0.709798], 
          AbsoluteThickness[2]], 
         Line[CompressedData["
1:eJxTTMoPSmViYGAwAWIQPbcuic0wpduOZdv251M1b9uz336k/lZ+pz2Mv/DU
/MLX8ifh/HXrO2/n6N2C89PtL858U/QYzs97qvl4y7qXcD6XYov6fYsPcH6f
wGmthQmf4fyk2yH7mc98g/MLj7Yk5av/gvM3FvAES3j+RbinOvuVQTiDA4zf
NP9P4Jc3jHA+w+UHDnuqmOF8tZK0ihAtVjj/ydfpYdx72eB8r6dZtZMKOeB8
vycTtOXkuOD8V4eTGk6s5Ybz9QSvyTrH88L5XPZfE+985oPz3d9GfVcKFYDz
bxxKYYzSEYTzt3YciVP4iuCnsZY+OHdOCM5PLqreyjNLGM7XT9c+55MoAuef
F9LhLrUUhfN3r2uarcMsBudXM2oFnLmL4HPdqfLI2yIO5z9dpjhlfo0EnD9F
Q5JlZ6gknD9hVtrxRAUpOD9qSuw5nucI/g+XpT/n75OG8x8/dao41C4D5y+y
NZQ+mygL569tLRVM15WD89tDk72ZvyL4pncWrmw/Kw/nz9CcvfastwKcX3+g
d4b3TgTfVzp06SkVRTjfMe94tGAngj9fJknlzFcEX+Xw8ml+0UoI/+ke0rq0
D8FP+8xy8aSWMpyftPGTQmc/gj/hEk/vkeMI/r7Paj///0fwASz5j50=
          "]]}, "Charting`Private`Tag#1"], 
       Annotation[{
         Directive[
          Opacity[1.], 
          RGBColor[0.880722, 0.611041, 0.142051], 
          AbsoluteThickness[2]], 
         Line[CompressedData["
1:eJxTTMoPSmViYGAwAWIQPbcuic0wpduOAQwe2LPffqT+Vn6nPYy/8NT8wtfy
J+H8des7b+fo3YLz0+0vznxT9BjOz3uq+XjLupdwPpdii/p9iw9wfp/Aaa2F
CZ/h/KTbIfuZz3yD8wuPtiTlq/+C8zcW8ARLeP5FuKc6+5VBOIMDjN80/0/g
lzeMcD7D5QcOe6qY4Xy1krSKEC1WOP/J1+lh3HvZ4Hyvp1m1kwo54Hy/JxO0
5eS44PxXh5MaTqzlhvP1BK/JOsfzwvlc9l8T73zmg/Pd30Z9VwoVgPNvHEph
jNIRhPO3dhyJU/iK4Kexlj44d04Izk8uqt7KM0sYztdP1z7nkygC558X0uEu
tRSF83eva5qtwywG51czagWcuYvgc92p8sjbIg7nP12mOGV+jQScP0VDkmVn
qCScP2FW2vFEBSk4P2pK7Dme5wj+D5elP+fvk4bzHz91qjjULgPnL7I1lD6b
KAvnr20tFUzXlYPz20OTvZm/IvimdxaubD8rD+fP0Jy99qy3Apxff6B3hvdO
BN9XOnTpKRVFON8x73i0YCeCP18mSeXMVwRf5fDyaX7RSgj/6R7SurQPwU/7
zHLxpJYynJ+08ZNCZz+CP+EST++R4wj+vs9qP///R/ABmgvwGg==
          "]]}, "Charting`Private`Tag#2"]}}, {}}, <|
    "HighlightElements" -> <|
      "Label" -> {"XYLabel"}, "Ball" -> {"InterpolatedBall"}|>, 
     "LayoutOptions" -> <|
      "PlotRange" -> {{0, 10}, {0.4244131815783876, 0.5}}, 
       "Frame" -> {{False, False}, {False, False}}, 
       "AxesOrigin" -> {0, 0.42441318157838853`}, 
       "ImageSize" -> {360, 360/GoldenRatio}, "Axes" -> {True, True}, 
       "LabelStyle" -> {}, "AspectRatio" -> GoldenRatio^(-1), "DefaultStyle" -> {
         Directive[
          Opacity[1.], 
          RGBColor[0.880722, 0.611041, 0.142051], 
          AbsoluteThickness[2]], 
         Directive[
          Opacity[1.], 
          RGBColor[0.368417, 0.506779, 0.709798], 
          AbsoluteThickness[2]]}, 
       "HighlightLabelingFunctions" -> <|"CoordinatesToolOptions" -> ({
           Identity[
            Part[#, 1]], 
           Identity[
            Part[#, 2]]}& ), 
         "ScalingFunctions" -> {{Identity, Identity}, {Identity, Identity}}|>,
        "Primitives" -> {}, "GCFlag" -> False|>, 
     "Meta" -> <|
      "DefaultHighlight" -> {"Dynamic", None}, "Index" -> {}, "Function" -> 
       Plot, "GroupHighlight" -> False|>|>, "DynamicHighlight"]],
  AspectRatio->NCache[GoldenRatio^(-1), 0.6180339887498948],
  Axes->{True, True},
  AxesLabel->{None, None},
  AxesOrigin->{0, 0.42441318157838853`},
  DisplayFunction->Identity,
  Frame->{{False, False}, {False, False}},
  FrameLabel->{{None, None}, {None, None}},
  FrameTicks->{{Automatic, Automatic}, {Automatic, Automatic}},
  GridLines->{None, None},
  GridLinesStyle->Directive[
    GrayLevel[0.5, 0.4]],
  ImagePadding->All,
  Method->{
   "DefaultBoundaryStyle" -> Automatic, 
    "DefaultGraphicsInteraction" -> {
     "Version" -> 1.2, "TrackMousePosition" -> {True, False}, 
      "Effects" -> {
       "Highlight" -> {"ratio" -> 2}, "HighlightPoint" -> {"ratio" -> 2}, 
        "Droplines" -> {
         "freeformCursorMode" -> True, 
          "placement" -> {"x" -> "All", "y" -> "None"}}}}, "DefaultMeshStyle" -> 
    AbsolutePointSize[6], "ScalingFunctions" -> None, 
    "CoordinatesToolOptions" -> {"DisplayFunction" -> ({
        (Identity[#]& )[
         Part[#, 1]], 
        (Identity[#]& )[
         Part[#, 2]]}& ), "CopiedValueFunction" -> ({
        (Identity[#]& )[
         Part[#, 1]], 
        (Identity[#]& )[
         Part[#, 2]]}& )}},
  PlotRange->{{0, 10}, {0.4244131815783876, 0.5}},
  PlotRangeClipping->True,
  PlotRangePadding->{{
     Scaled[0.02], 
     Scaled[0.02]}, {
     Scaled[0.05], 
     Scaled[0.05]}},
  Ticks->{Automatic, Automatic}]], "Output",
 CellChangeTimes->{
  3.953051264262596*^9, {3.9530513514711018`*^9, 3.953051356915741*^9}, 
   3.953056786819772*^9, 3.9548414350150747`*^9, 3.9575190513520823`*^9},
 CellLabel->"Out[17]=",ExpressionUUID->"dc7b2f14-75ce-47f1-a815-29c32a4faf38"]
}, Open  ]],

Cell[CellGroupData[{

Cell[BoxData[
 RowBox[{
  RowBox[{"(*", "\[IndentingNewLine]", "  ", 
   RowBox[{
   "Plot", " ", "comparing", " ", "Gaussian", " ", "and", " ", "Slater", " ", 
    "resonance", " ", "kinetic", " ", "energy", " ", "integrals"}], 
   "\[IndentingNewLine]", "*)"}], "\[IndentingNewLine]", 
  RowBox[{"Plot", "[", 
   RowBox[{
    RowBox[{"{", 
     RowBox[{"GaussiTmn", ",", "SlaterTmn"}], "}"}], ",", 
    RowBox[{"{", 
     RowBox[{"D", ",", "0", ",", "10"}], "}"}]}], "]"}]}]], "Input",
 CellChangeTimes->{{3.9530512991319647`*^9, 3.953051309255787*^9}, {
   3.953051359159636*^9, 3.953051370741815*^9}, 3.953056789971827*^9, {
   3.95751905576201*^9, 3.9575190756507*^9}},
 CellLabel->"In[18]:=",ExpressionUUID->"093a3561-7164-4e2a-bd79-b1e072db1250"],

Cell[BoxData[
 GraphicsBox[
  InterpretationBox[{
    TagBox[{{{}, {}, 
       TagBox[
        {RGBColor[0.368417, 0.506779, 0.709798], AbsoluteThickness[2], 
         Opacity[1.], LineBox[CompressedData["
1:eJwVl3c8le8bx+1sx6hs5zhCiKQhpfsqVCgqo5SszEIio1LJlj2Phk2FUEa+
VOdGsjdZhxISUmZm5Xd+/zzP6/16Pc91X9fnc92LZHP9nB0TAwODIP3x/3fK
PRs2VdvwIxVl5d8Td9JQbTfx1HmiE8owHlmKpfNmHTWASLyFhJcyxIPpzBv3
5hVnvz9yO8pq6U7nlKpIKVZiGHpfLPzOlM5Ks7ZRmw7RqD54Tk2NzsO8qf/+
9MWh5dpndVvoLPOMY//6RiJS1rx0s0eehpw1PV1WpB6h0hA1zUd0LukZyV7S
eor+sVwimdJ5/dqpoXmHNBQwzETionM641DYik4GCma0OfyfHA1pt8buWO7L
RH3yZR6X6TyZfKJ6ySkbRXYdqV+XpaEI27/mixs5qEb7xIEYOndvOCbMSeUi
Ll8B16wdNORVL7l79nUeMijw30eis2h8T/NPrZfo+b0WUYoMDdkoAPMPhyIU
axIC18g0xLRxu33J9xVynet+0ChNQz0jJhJLOq8Ri8nrUSk6+7zkqljoK0YS
PFtZy4g0pBc3wbaQXoKe8+XUL0rRkLhPtfG8UynqUR/IV6BzlZb33OxGGXLJ
96P5SdDQFtqo3E+pCpT96sxUmwgN9Ve995yZrEBWhyya2oRpKO9Z8ocfryuR
QI5eV912GjJwN7Cc1nqH/D2azNK20lASR2XSdweMGkRmLy8QaKjUW8/dQ7gK
iSUaR5Tw0dDT6QMii75ViGJzbNKZl4ZcOwQcFnSqkYCCj1IDFw0JPG1gmu+r
QVfLuxlJbDS0wfsm1+3wB9QjSSvPYqGh8QdZZ+bSPyDBnQ+yJJlp6I3DvdRZ
p1rELEck/t0cRBfV9mr82viI3GPk2s3XBlFGU9qNH1KN6Epus+iL6UG0lFym
8CWiEck/5R8JmBxExx2ax7rWGtGPI7cSTScG0QzziklldxPisVbqH/k6iNQ1
DTTCQlqQ69qJxdD+QdRR9IdJbrYdyaak6u2sHUQCiMOCR7kDVb99w+RZPYgO
ySZohNh2IFMvm5Zy6iCKWspdvN3ZgaBqMEW6YhDtjf1kZ5PfiQii730jCwbR
/SYlPVXLbnRCQ9OiMmEQvXhdLpuf2I2erP+94BM7iLqSjzHvaOlGwRT9qF1R
g0jG4cI74YM9iOdMW8ndkEHUxByozCD4CclEdmiU3RpE2zRpAu11vUgjJag7
wHwQFRaF0ZyVB5GUyZpvmdggmhaYjtCzHkRfngn55W0fRHJeekfk6ePOk3MO
JAsOovTDXBljdN2ihhU7LnMNorjGCPuLH+k+9Yn9iV0fQF5j0fMnzIfRj7An
6+l9AyiNqzmAX2cExRu233CLGEBHNO+Y+1mMIOn/GPb7hwygIVfFfbPeI2hN
1EE40n8ACXeFT7TkjSCa0pnjUT4DKDb5lG4o4SsaSWcrOGI7gAJ2tPFu0r6i
txJ1kxc1BpAD6nw04z6GOM/Wij/92o8YMpcraeFjKL+/l3GZ1o+SWcSHmrLH
0J3Lu6p1e/tRQ6O9ZG7vGGL7ZfP5c1M/kjf+k2mnMY6UE38yVpX0o0lHuZef
Gb8hIYuaG9aB/ehq3F1qR8wEumtj2atJ6keu33aOlRZOIa/7fjyGen1oxGKA
vbpxCp23sXJ4fqwPGfWHKreOT6H7smJtaxp9SL35+61votPIy8RxMEKxDzG/
ziFsC5lGC13ER87cfSjZl3TE2/IHyvLvJAi39qJqQZFHBwk/kXxXZp6eXi/i
JAXKfVGfQ5Pt0fHB+z6hKEKzQobVIkoIUDs+wdKNbGjGmLllGa188FApu92B
bnwMtLkut44e/2fa96+vGb124zYS1v2LZF/qKClJ16OMO9emd59nAAnJNN2k
YzXIP+3P2aUZRhjnME05J/EOMXSPwLvbzCA7pO3zqaQUBU5RM24/YIZPqYq5
uYmliIMhhelgKDPcPVEdFO1digR2mdWWJTLDXJ25ecyhUrQjpPNE0StmyNQr
VXOoLUF6h2oMMieYweDU3IzrQDGKz8oyDz3HAqma1XE8/K+R7E17H2MFVni5
eV2f8Xo+2qXxxShtNytY2BY2aqB8tJfhgsr0flaIQmzfEvjy0bEI3Yn7Wqzg
skVkM+9VHrLIVjLON2eFG+/9+CyXclFSz4IKUzQrFGcx4MkHLxDrvvvfixZZ
gT6BByLLctD4b4op13s2kJKcbJC9n44yj6p5DH9ggzerntaaxunIMrItuqiJ
DVJznY7d3pmOBmVYG4362WCPwMSj1hdpqNPI/dDTRTYIHYgQ3HohFVFfnyLu
UtgCMb/lW+dqnyCKC+O0AWULHBc/tye8LwkZVzxlI6VuATZl/HNfeBISYFUn
L2ZvgW9+Ye8VURKKeupqTineAunONy+tPk9Egc20ti+tW0C9XadV8G4Cctv5
psSNhR22a5q+1d4Xh/S+Xb0bd4MdqpMKlkUrw9Hxu+SX2j7s8OAqNfLK/nB0
bOvQ4PI9dujyZTJSL3mINHROq1+KYIf9j9OrggrDkEKOyiL5OTuYpVn65eeH
IC67JceyIXbwhNQDf3AAahm/a9x/ggO4FlPEh1N9UIPv/oCHBhxgGWrO1lzh
jWqFZl8fNuEAfjOVxI+fvNA7bSu+DBsO8PzvB+MXgid6mX2syekuB+T+LU2i
xN9AkbZbYKOYAwQcP6YEJNohg/EYRUlJTnBvj0sJEgbcojjeYy7DCTctNhxu
depgfY8D954ocML+900XHwTo45NMnzuED3DCqfPRa85ORvgYUdFL8AwnXP31
j8c/2gLvM/9Yxe7PCea01Jy/YlexeM+ayeI3TrANvvLG5Kg3fix2elN1hhM4
b8sHhw57Y5Er6S/cFjjh5fjv19M+PnjbwvGNn/84IazcquVIwS1MICSkT27n
AgW9S6Oq3L6Y+ZTyj2FdLuhqehDZedYPT3+w8Wso4IK+K/M2wymBWCq2/2pU
KRd8CSkaHRoPxMYWBibGb7lgaGvniJNiEKauHlQYaeACidmpu7vKg3DcLv6e
lTEu8NPw0rvSGIwPUbCcnCg35Nvp8jb1h+KIq+LtQcHcMOl+0jA2JwJXH4ir
0I/khrJrNhKdnyPwMgt7Nn8CN1g6WLU/3x6JrdIWfVIyuOE8WV1ALDQS7+1p
ki57R//faeEuyTYKD2ve8hpf4AYXZSPswxKDlfl7JbQsecCkyXT5c0Asnoic
8E+04wFmk0H3d8mxOIVz5fv3azwg8LHG0q0gFnOzCBdH+PCAX8N1TvPeWDy9
bHa8N5YHHjpEkY7LxuGcoWFXp1oeSB78euYBNQ6bm/3qftvEA4UDE209HXFY
qPefOm8nDzieY3rPMBaH/dulmEuGeYAz4anTKFs8tqqxpvxZ5oHjry2COk7F
Y/EX33D0Tl6IflrZ7tEZj3tklmVGVXhhQeeO0eWv8Tg8g+3h3v28cHTu8wnS
fDxefyxnPHCMF1Ll0pgOEhJwf6TTpLQ5L9iPykD+qQQc7/GT8CaKF9hweO8b
agLWm/vryZ7IC+XhYzamLQmYyYWXdvEJLxSJ61p2DSRgN3uVnM3nvKCvUSNn
tZSADcxuHNSt5oWBhvMevXKJmBP9th5a5IVHKmkNuqGJ2OeoPPubdV7Q1D80
VpyQiCe0LhVGM/IBt31ewlJ6Iq45Wb1+jI8PTkovmzNVJOLb5yLjcxX4YMfu
G5P63xPxD7sdH72s+eD8Wak/FYeT8EXHC9fOOPLB0L3As/h4Em64Gs6vcJ0P
Ou0UqGlnknD29fnLw7588Pmequ/ClSRsfuv9slYyH5TXL34dC03CLREm8vzt
fOBnf2dauCUJa0SHtk1/4gPLazJHR7uT8IvYtzdrh/hAv8NXNoyWhAOTSNXe
03ywOZl90G06CUt2LCvNMhEgYbdy3XM2CjY5S2AwZyPA188bvdY8FBzRtbO7
gYMAGsriheuCFLzeY34rk0AAdrVjeo1ECu4dqPloIkkAPfdxj8/qFMxzaSi5
hkSAh9/N5+OOULD20O9rKjsI8M2ywklOm4KLP8sLcCgR4NTQ9fE5AwqOGouy
eHeQAHlfhHdzXqHgj7YvVHdqEkDR1qikxoGC/3yrZkkCAtwXKLYxd6bgq5NL
eddPEOBxifuwmicFn/h5cUXahACi3Su23kEUnCoU0H3/Aj2/hClhpTAKXjqU
XzR0iQARRtMHaiMoOP3hhkOSDQF2B3Vqp8VT8PJrsvaiHQHqJtxujSZR8OkB
feIZJwJsWYp5xvGYXq/c034ONwJc+CvrzZJOwWcMa0vtPQhQGDFq1Z9Jwc+8
ZmI+eBHgx/vc9pgcCjb6eFj37l0C/OPSbijKo+C8Gdsdg34EKDGboGwroGAG
oUjGA4EEEPTd42NTRMEvbYYr5h4S4NiNqt+5JRTM9JA16XQUAVqkL/TnlFHw
hde73PNi6fHVdUxDyim4sN/EYEsiAQ4wcccZVFAwK8M9BdtkArirkgo3KinY
XO4ZW/UTuh/1Uy1R7+h6G7SNSqQRwOJPJYGdSsEWKZJP+nIIkPTWN6agioJL
a497780lgARXA2GwmoI5Z1yNYl8SYMSs88jPGgq2EqSo/CoiwJnSlMPfP1Bw
uQbm0i8hgM9nklJDLQXz2nz//vwNAQAdU4n5SMG2YXy1LJUEaG3uckB1FFz5
6kC69XsCMC4mrXyiM6Hf0pdaRQDTsKMMxvUUbL8ZckGslgAVpTezKuj8TvbV
Xp96en791UxbGihYwKCf8KmJADv9c9FhOjt5MvxUbaP3k/GTO2Z0rnoq3xjV
SQDuld99FnTeVnsm50cPAQL/sXmdorPzD58HJ/sJ8HKY01uazjUCGZdzaASI
6VD6M0IfT1ij8SDTFwIoNwXLhtLZ1Xp+q+UovX5r0nZhOteGiiy8/UYAjurF
XzH0/MVeHW0TniJAV8xY2wK9Xvc+pzzPGQKoTdb2adK54V9scNcs3f+DFxXc
6fpIylbaqCwSQEvL+Hs0Xb+bp0ePRCwTAK+dVaHQ9W26ySk2tUaAm7dHpEPp
+hOf7lnR+UuA4NXbozZ0f7w+XOzOZOCHPS8fRslhCm6d9i/aZOaH39X2J3rf
U7CMQH64+RZ+qNc13nWd7vftg90OFZz8UCkbbLVA7wfZUDLRg58fhHfKqfxH
7x/fIv0/7UL8oJmRzrlB76+uXo9+JWF+4FtyL5EvpeD7O2pjJiT5Ye/wtRnt
VxTcX2PLeFGJH76GpbsHPqfguaODondV+KFt579PevR+31JtuDd9Dz/cY4tP
36TPh/1Yw2FCnR/w8GDH3lQKTnhLaHXX4YcLiazWHfT59lIjeCLxJD8UfM+q
5o6l4A8VG5v/6fODx/D8OfUoCl4on9izeZYfXKa1rl0OpWDD0nfJ4Rb84LRH
dOfoHXq/qO0pLrTmh5znvz8+9qHge8XPmztt+aFb0dBMi74evHwV92/7Nbpe
B3Q/2rrS+7nA0Tbbmx/o68ClH5YUXJcjtPt9DD+AlcITcaDgzzIPdUfi+aGC
vXj5C31z/p21acNMoed/j78x4QBd38zpRN0UfmB5dn53tzIF+6dWbXzK5Ycf
pSmUHHEKPkJxrv9Vww+xaIWz7HcSLguttSD+5of97QnmEqn09VevWThklR/U
Km48e0dJwo+5u7p+btD9yOTeZRCbhP1ivhx/yyQAoVuVLU4GJuFTyevKpgQB
+MMmof/UKQmPPt+9Ga4oABkmVp8HVJMwb/3TtBVrAVib0Km/Qt9f7Fk9R9ra
BMCsTSJELi8Bi0o19m10CkD3fdKNiowE3KYu0S7/SQB2KBu+1X6UgPc7f3zv
TxMA8cuS5SdCEzBb99Yn+yfp8V4EH2S0T8A56W9MUhkFoY1H69FZYgIeP7Ta
5LJXEEqyCmuHY+LxFfc7ZdyPBaEgutpd3C4Oqzgotp2yFoLZWt4f7P+icbuA
Epfnwa1wLqFH9UnrQ/y20P+JEvM2OO2y1bL3cDC+w6hwpmV4GwgqCpRC3QPM
OXT7pGvpdii3s7L/tngH7/fO5Yku3w4ZlNPs/QN3sLVAf1dR5XaQZfSPpeE7
+L+T+y7PV22HmmyX81sj7mD7stkbN1u3Q5SqeIrRjju4Osr2ye2J7WC0ZLh3
/eJt+n5t8CtYWBg60N5D37p88LdnpIQ0X2E4rlWS9nLJE88Efl1j9hMG55Xx
+vkhT7xgk2HpGCAMZfI7BPU+emIGKZKi6kNhCPvO8FctyROLUog1NRRhUJXd
fDCj7onPhEjNfSsWhmdPHDR/PLiJ3zlInFKaoscPvTmySPLACfIiLBUmIuBC
2hecl+yGzS1kn49dEIHTzsPQFOyGZRLU9HjNRWCtp0Jy7aYbLt08HXPFRgRW
dmbKB551wz29/uK810XAf/uXEgMuNywYNLP3SqgI5ASoCVkyX8dxX7Edz1sR
eK4daDC04IxjHtvXWxNFof525Nb7sk7Y28vfw5csCvqCsy0unE7Y4lyqFEVW
FDzNijm8fjliJc5e7xYlUTj2kaW/640jbrylI3/goCg0lsfJvTvpiJnMZMK4
z9G//y8+EG44YM/to3rlAaLwrLFo1/MeO2y++He5M1gUyNcPJua+tcPa7SJZ
M2GisMvgVcaHTDssEHJ2gxQjCtSyducjN+xw4XJVfsRTUeiLCiCf5rPDk5/S
uG3KREF2pq612tAWX0y43Mb9XRQ4/Q6MpHy1weIlnGLXpkVhvtpiJbHRBn/p
LHdo/CkKUdU5L56/tsG2fAKMwUuicNoVRWz3t8GuD+vUNhnFgOlhtYacjA32
91N5NC8uBqwSO01+O1vjXGdG295zYuB30JK/jmCFncMLX+01FYM+h9jTySuW
WDnv0t84MzHI4Gz62tVqiYu/lyUZWonB+4j1wq7blvidzdXGBhcxeFKpVbna
a4E7LnQrvw0VA4XKnqz3lMt4VTtnLY0qBiua+5x3aFzCvm/TAmqrxeDIjdeZ
O4QvYYY9j3mmasWgwVpun97yRbxFKpq0p1kMzirFr2wWX8Tb1nx0a/vEQEPj
Rbmo8kWsVnDq0eScGMz93HBbVDDDrluX1FXJ4hB0c5+9/ZHzeCH8V42JrDh0
jr8MrSCex55MU6du7xQHyVFnx13M57Hv7LDVBxVxUKCu/fJqMMXhjfWhJofF
IYpmzRplbIpf3H3Sf8tEHJZ3OkyVuJvgsW/HfGpCxGGL9qlqiTr6/SutLVMh
XBxkIt0UduYZ4fQLF1vjosSBcy9mOh9lhC2ab0hfSRSHm2kPb4mcN8KDr9Jb
mLPE4YRTd8e+6XO4684/og5VHHj0LH4WbjuHa/grG+uXxOGTj4rk+5AzmNSs
s6SyKg4nxbXP9l4/g/0COyWTN8Rh1eL8Z54LZ/CRlUkPRyYJ4BYQCuuTP4Mr
h7ZLchAk4Hq32vUsiiEufu7prqcoAU3sa2MRygY4U1NVrNVaArZn/mqqDNbH
NQacARu2EtBQMaX13kofj1qOTe90lICkU74SvzT0Mdk/sTLYVQIcfgofGJzV
w9l1a2ZwRwJcDDhmei/p4RzDmuSSBPr4VnUsGod18Qtro22P6yUgt72t7qrE
CdzgrnSvoUkCun47L4/8OY4nA1gnllslwLjaaOr+0HEs/6y8zKhHAm4Klbsc
eHoc506LmfB8lQDr3pWToRLHcZ7HeLzfugRsnbTyiJDTwQVBnvwOuyTB5Ue/
27/zWnjm8GX/oN2SUGn4+kr9YS2stKS9mKUmCbOUr4+LSVo4z0bo08hBSfCW
6dOa/XEMv0AlyRePS8Le9yeD/j44hrPX5qQMLCXBMzHGwKD0KH7s4qy8L1YS
woNeSTbvBjwoY5xmlCAJTELmLRQRwCJDhwjuFEl4n+tp7c8EOFmPa6EwRRKy
yu/fsc5FOFEur0w+TxLK+JsMhpeO4Jiv3w+Lf5CEsKCrOCdJE4eYXNFn/i0J
c2G/JDDzIZxpOGRutyoJPjPJ6kwDGvidrolr/YYkHF297upfqIEXNE/EhjNJ
AVl311/1ixrYXFaxT5AgBUwyr294lR7Ee1YWbGQUpWDa++qfeQ91/DnZ/7aO
tRSMt98NWRLfj9fiNsKf20rBaubf4dNr+7BQ5M0UDkcpOBimakf7tA/rPrCv
anWVgsc7O9djo/fhUic9NlNfKbC0zWO1Z92HH2oIxNlTpKCLNSDKbV0N7xvK
yA1plYLwhJJmY/Y9mKDsuFrUIQX73cyJr2ZU8cx95RP93VLgfaZaZE+nKs4m
vx2XH5SC21X+h3Mfq2Khaz1STRNS8HPvf8KWKqp43ZdZn42BSD+fuN2rstyN
B7j2V58UIYKE7+y5w2924bq9jyaHRIlwQa28ZzpkFy69/IfvhjgR5EyDXWlm
u3BMUY3FIykiXD7b/+TBPyV80sjwz9QOIui96W7u11PC/z12PBC+hwjE3sOC
12YVcPLOJwWt+kRYKnQ2/20nj5cWj+cEnCZCh2NRCf9heWxIXXh60JAIobWv
xNwE5DGbkV5EzjkiWOw9lDeP5bCn79rVu2ZEEO18XPRXQg6faz8vv8uBCH89
7uyZ/rYDc3sKZUX4E+ErZV/x60wydkRVj48FEiGqR5fT1o+MP3A4x60GEaG1
kSfjtAUZ30798MA2jAhu1Wf0P4qS8VS9u9XhGCIkGDD+1EySxnWinRIzKUTg
1bD3IlBI+H5VZLJ+BRG+ZxdcvuwrhaeHqxLWKolgUsXc7KojhU03FmOevyPC
nm/ltH5eKay0/2IYcxUR3Os4xkozJXF/vuztt3VEyLW8E32vTQLvoeBLij1E
OOUXnDq9TxxPuMxLcs0S4a6ucXofiOCz4TJiFXNEaL5BlOITEsHvXpzf7rBA
BM4SpBfzXRjHj73n+/CbCPY2Iz9dooUxmD1kuPOHCGxyzYEPR7fjx9rk0WkO
EjTLisX+SNyGT4uZ5DTJkKB2xw/je8pCOHlcueqSLAkKHVW2xXAL4fECdtqM
HAluhcxP9k4LYl94R+BTJMErFJDA9EIQv7Qj+xqpkmD5Vlp3o4wg5nw1f25I
kwSWQU8y++QEcL12FMMvUxJ07x1+z3COgAV4HcXuXyBBmiY30879BGzRd3Q/
4SI93vPLcXdFCXjZ6fe1PZdJ8JZ3v6JJPR+WjTbv87pCgmJBmQuic7w4cECh
cPM6Cf4SirLvnOXBR13rL/GHkcDkt9klgzOceL1/6njtQxIo5LQVzEly4lIt
7j3eESSQMXCNn/rJgWVFzrIPR5OgirNteiiCA3PXDpa+SCKBc9yO/yrb2HG/
yC8eyCbBnMPEhyHrLdjto1CVKyZBgnl7iGoNC1bYfSCfVE2Ce1FN8c8es+Cx
x2ZJPTUkmEpu3mvjwYJN3VKdNepIYBFWYJe/gwUfFpMXYWslgW0Zy4pPJDNm
v3HIPWWQBN/PGGekOjHhNHEbmZbfJBDeJHwmn2XAGmqKyjYrdH0O/7lboMaA
e3SXDqyukoDjaYig0zYGzO4drC/zh+7P09iWqf82qW6dee6+TNLg983etuDT
PyoEL1Yp8UnDbsVyXkbSX+robODlSHlpGCnZMvdlfY3qy2bgQFaQhjJFLpaz
zWvUbRLbb1QoSkOe4TKz0NM1qp5ebuA3ZWmY0zj6LvLIGrU4uzVfc580GN7W
mToaskoNMNu2/vOoNDxm9nI5IrdClfnwPMngkjT8VX84vz91idqmtJo9ZC4N
x2o9bpX5LFF9kk6WXLWQhuaBC0Y3jZaozU5T7cHW0nD670+b1xxLVHeCIgd2
kAZtb+qgxK1FKr5ceEflpjT8WnY1c7qyQL24WmpFiJSm3y/ahFSvzFFZbFiv
p0ZJw6kP23v+as9RC5tN7irFSEOfhBp5U3aOypi2/OhkvDTYrhcfONw3S32h
o97t90gasm0674X++kX9HfdWZz5HGr6m3zzfpfKTGrOrRqGLKg1OUx/MBlen
qC/UL3H4V0mDTWvsLp3aKSrWWvquWiMNZxWbyoVipqi/zGRzYj9KQ4w4lvwi
P0XVD34odbZFGmZcDWt4LCepbF/OCXUMSMPrB0GeGsMTVInpHwv3adJgqvsj
MbVwgrr3d2CnyrA0qNnNvDT3m6Be4SqPih6RhskTcvvGZSaoVQfEOAy/S8N4
0TFZPvdv1DsxY39bl6ThZiChQF98nBr3xHfo7rI0ENQNNVkXx6h5z7a+3bUq
DfevqG7laxqj9r874RO5QffHiseI/9YYdf9U/sIpJjJI+7CiqsFR6tzRm9+b
+chQoRL28tTLr1T7RZbORgUyaE19lplh/0K1yNNuM1ciAyhIFeS1fKaaWgc2
z+4iA9HuA/THfKYeb2eu26pKhmbbhbC7op+psvlMb60PkCHKXuUbbc8w9ZsN
Q86aFhm+2mY80/GmUW27Nnx2XiZDmJPCsVXdfqp52CGvdxZkEN8Unj0o2k81
hjsehlZkOOoi2dkz3UfVLlx38bxCBvWD16oFI/uoMg/XbKqdyGC35ZNdzqde
6tjRlVNmXmRgKwl+GO/1iWrzeoEYFk0GD/bzh/IXu6jO/kZ/9GLJEKQQsExp
7KJ6GpX2cceTIW/iVcpwWhc19LdnVEwSGda3j/9wO91FLTy4tkFJIcPz/m3u
2S87qWvVm73P8skg02iZmHe7g8oUb1XsWECGuA5c+Mmkg8ptWx2pUESGUZrc
XkPVDqokW4B2YTEZXGIdRU272qnaemzFZRVkeJO0f3PqvzZqTBd3ZG09GabX
mLOeZLRQH2e5OAY3ksEzm8V+t3ULNetmm9bJZjKcmNthakhqob7ZFrPe3EYG
02fFFnJZzdShi4KO3Z/IsDWjeZpU0ESVGxPRGh0jQ8b6K3PTgQbq7tLbktnf
yNB5RpSBL6OBqhFEW7P7ToZLRlaaR50aqKfkUl5NTZNB4O79bN6Neqr7NaLk
/DwZOCdc7PbI1FN9Dz9YK14kg+XSDGfKbB01iGe05+ZvMrwP/1F+620dNbko
K3x1lQwFro4PgozrqJl+LA6V62SYyWhqKybVUfPP2h3z/UOGtCWXIIPZj9RS
6TqJI//I9PO7SM359x+p1EXZtc1NMghF62e1hn+k/g+vXv9o
          "]]},
        Annotation[#, "Charting`Private`Tag#1"]& ], 
       TagBox[
        {RGBColor[0.880722, 0.611041, 0.142051], AbsoluteThickness[2], 
         Opacity[1.], LineBox[CompressedData["
1:eJwV1nc8Vf8fB3Aj61p3Udm6UiiJvqLS540mEqGBEpVNMkLh3tASGRUR2aWI
FMrIx0wSyS7jFsmI7L1+93f+OY/nH+d81uv9PkfW5vKJSxxsbGzu7Gxs/78n
BNhw77x4b3/N6hrrYqKqZhmDUzIOKFHYNXaM5bWPpUEyMr5oc8NCeCnLQlEF
rwkdgUh/fL2sC8sJZWHSXDJ3kVz74N2lVSbaNnbx/ppdOMqZ0uBxZLlb6Onq
cnsUklS60fp+hYnknvGpLy49QtV7BlQGl5nIWcvLZU46Ft0R3282v8REb1t+
pk3rxqMfF7kDhhaZaNHJoGvCLhHZ57j+KV5goiT2rrtzB5OR2pxJ7eV5JjpQ
H7l5tj0FWa1oW3PNMdHg48Pl0w5pyPeFx6DfDBOFXlyxnFpKR86OzY/bppio
ecn+4bj0C1Rfr26xc5yJrtZIqYzlvkRSZgym6j8mEnvQUjeqm4VWfIOvrB9h
IhtF4Pxrl4OOK/UnhgwwEcfSta/Tfq+RYw05a2M/E7X8NJOcPpiL+LoS0kN7
mcgni79wsv0NCgwQ15LuZiK9qD/ck0lv0QDb1SPoBxNJ+JSbTjjkocMJq+IH
2pmoTNd7fGwpHyX9kp9abmQins7eLaPShcjs/kH1nZVM1FH2wWtksBAdlos5
44+Z6OWzx5V/c4tQkmbCSE4xExm6G1oN65ag+hGySu1bJormK4oesMMo5Nxo
2bcUJsrz1nP32FCGFh23zZ98ykTxw7s3TvmVoY4Z511VsUzk2ki2mzxYjvSZ
ZjdORTAROf4Tx0R7BXJ7dLTS1o+JloQKXrjtq0SFmeuu7/Rmot83Uo3GkyrR
0KXA4v4rTFRgF/B0zKEKPXd69IDfjonM1Xbt+bdUjcy/0IqNjZgo+XPilb/S
tSjTeWxgTIqJph/nKzJDa5ESt6JB53omOmRX19e0UItMyzuTc4hMNMI5Z1bU
/BnBkYsrFA4m0tAy3HP39hcU+T7y4re+HtSYs8yxZewrcumNsziW2oPon7fp
7bRqRlXD2DeL0oMyct/JZz5qRtEZiTZihB7U9FiHc/OXZiR/wJHuzdaD5OxO
l2zQbEHPbLp42Ua70WfOYGU2Siuy5Nqqcby6G4lqdZK/fmxD3b6J3AIe3Sg7
526ns/IP1BVquFu2qgsNk4dD9ax/oIJgrbg7hV1oy1W9/Vsf/kC/bdPr+rO7
UNI+/uS+hR/IRMaMFBjbhaJqQ23NqzsRxUzb5qBrF7raFz5x2LIbBX6pNyWK
dqFE/rog0sGfKFEyaK+PVSeyQ99iR9z7kFbuLSdB5nfk2q/Ql5c9hJDqk8ul
1W2IIBu8hakxjnrqVG1E7ZrRfWKdYvL5KSQxNdti69iIbDpNMeeXWZR+2/57
2dBndKU62ObylkX0fJZ0x6OqGuW6CZhsOLqCaF1Frbujy1HydadhlVNsUDqp
7KbkXIxUyvjmb59lg97LQqEFxsWobF0GF/MCG3x54OtusrsY/Qz7LRPmxgbx
H11uVXAUI6mks6eG7rKBUN+wpFdcEYqrOl6VXMIGk6pCUfL1hShKcNdT8iZ2
UFCwfx+G3qPAxGXj6RF2UP1ZXjt3Mh8Zqby/ojTFDhlWMwM7tfORVLlHpM0C
O9wb3BF8XSkfFfUONzZyccDy3l5xLbZ8NLn5+/FXUhxwy7KL3/dlHrLJyj9m
a8QBYlGMdQ3seUi70PVox1sOWElvzCopfoPYmn9CyTVO2ChnsKxo8RoFD5Um
X7vBCX5Tf3RvHn6N+NgSODTvcIK3wKeyMbXXiLz9TFX+I07IOvZSfUbgNdp8
+9vhnNecQNzNpRpIz0F6eysMU/5wgkPCauMLo2z0IDXV8s6JdXDrfCLDkpCF
5D1tfUwVuYBAzHJ2bn+Otu9hmiSqcMFMiItBQ+FztIvt9I5hdS74FFscciT+
OdIJPfqHrssFsuHmwzetn6NzadtMMy25oFCx6sWm0WcoumVyB0c4F1TeNG5u
532GuP6jD+RMccG+aK6SBuM09Hsm5iT/B26IOyu3MiifjFK01Ty6K7mhSl+V
fUogGVmFNYTnfOYGlNAaJzKVhH7IcdWadHBD+pySfhpOQt9M3PfGT3EDd01I
Tf+ZJFSaayCzXZEHtB2kl1s2J6IYF/ZhwxgeYC40qAhuj0emhfHcsk95gBB0
b5Rr7Qkic2nQptJ4wMjOP1fp2xN0P97VMuYND/ib1NeveD1BwXWdDcx6Hpjo
DGt6Xx6H3BQK3rqt44X3hw35Xa1jkV6/o3/UFV6ARz9H58qi0SF/WtYBH144
PWXTToqNRjoiXT9mA3jhHJehhcmVaLTn4DENi1Be2J4WVGqwKRoppu+Yoj3n
hXi1o59Fbj1C/Jem7fO7eMFidejngOlD9OW3v2nHYT4YyCMTPgpFoU9+6kEh
hnzQt11cLP5vJKqijuXuM+MD8lr5/uhPkajkwHnhZBs+kFLKOj0bGImy0nQ+
O/jzQQqvcqvNQgQKu8gDS2/4QDJsLOHl93Bk+DtCSUqKADOu3+fqftxDX5R+
t1jKEaDpRiHvvuR7SN9jd8ATRQLMqjtL9NvdQ0c4eho37CZA8DaOZ79mQpCO
jNJVihEBxqMDiujUEPSfZXUZbyABXk/VjStZ3kESLQtmU/0E4JGwEFSg3kRx
4sfWdo4Q4K2agYfjr2C08UJShtskAYxKJL4xs4OR6OShpdFVAvgIWXdc0gtG
ROLDpMH1/NBgtr7tR1AQ4jRQ/tt9lB+qnSPbDrEFouFKG8anV/xg5CNUsWdf
AJKO7HC8n8cPaRpugSmd/sj0nKGZaTE/ZKgtX/C97o9K5zUVf35ive9pvqhH
iR+K2k5qmevjB+3in+KhutfR3hi8ZYuYAAg7T15aZ+uDQh0lvt68JQC9x0/Y
xiy4o/LdUYX6YQJwtv3IUbVn7mh2HW8a6aEAWKj5bFAzcUfnE6d8EpIFQO6q
Ie1s9hW0q+XzpvwSATg0fC7M2MENdWv5Xv09KQAfHlVP9vY6IWVSm6SulSBY
B37uD4uwQX/C/gQ+uiQInWljwysEG5RAmBsYcBKEsFwpPsItaySwbsObUB9B
SPLTCZ32P4+GZ88caosUBGaXkTbfsCVK7+p2dagShG5lVy3dNVMkkdGPwxWE
QEvEfk5aXAO1yM3K9e4QAleHv+vWB+1C95K5Q3apCwFvZMJV9zEVtBi3xfS7
jhCofo/WDH9JQx1hDoObLIUgO7sjYyqTiB94jBIL7guB3OWHTj7nECagGeuu
KSEoet+TkfDSFPtob+UtWBSCW9T351PpZviPrkV2OLswbIiobmWYnMQVR8oX
dYSFoeuC7MmauVP42omwBy8UhUF11FYsWdUC/720ufqqtTCUrv+5Z1/hefwl
1Gwr6aswnCxs5yVE2uI94XcahluFIZX0z5A4bIszIos9q7qEodjqzc4HOnY4
OFq23HtYGL62pNYRJ+2wVOPstjEOIkg7c+5c0HPAbd8rqs2kiCBVqnBv5LcT
PjxqPrfJjAhR0lynLM+54afUoGb6aSIwMznDrga64em9mTldFkRgV7WsPf3M
DSeFLNlF2xAh4l+jytVRN7y4Jb6Dz40INiF5b8V8r+Asm+7C8RAi8BK6azVv
uWNih5VfaRkRUv19B7V9PbHt2u3T4lVEIP93/ERVtCcukX+9y6eGCC3HKk+I
5HliBy+20Z0NRHg3q8Ck/fPEFeTks+mdROgbGY+at/LCnsd694fOEiFzSMco
c89V3FFxkd18GwnUhPtf3Kz3xuPaP8T8d5CAqXKKlNrnjXnKj+9KUiWB5C29
tLgFb6yO99j90SDBikIKc8NmH/ywmFjvfpAEPD2PX5pd88HH80oe3ztHgrSD
+dvGJX2xrZrqm2xrEpgkVOuX7/TFAW+e1327SIKM2apW14O+OOt11Op6JxJc
ca4osHL2xYRX9hfTvEnAe8zQL/69L/6YTlX5EEGCV39M9yXpXcM9ciFHfz4g
QWrsF+0jltfwTOqaDWcMCdLvSrY3uFzDcinDj44mkMBUalndJ+IaDnxattT6
ggQ+/WMuqOUa3h/jXPOvggTetrXeJWbXcf6dqnMyMyQ4oDTUaqzthzP06jbc
nidBUMed/3Ya+eE4gaam0SUSyJZPLI6e88OMCOahYg4y4KIiYzY/P2zweFH5
JJEMwWNgE5rnh3ufq6zdUyLDffZTWhek/XGrw+7CSWUyxNY5tShu88eflPZ7
nFElg+oUz/YmDX/8Kkd/QF6TDNaVtvllxv7Y553t1/JDZPDP/SYpG+iPhWri
E+esyaDblI+Fuv0x+93UM+cukWHe4rZF34A/ntZ7Sam2J4N6Ce9M7KQ//t7w
7nbUZTLcFJvKfMUTgNPami5v9ydDz3zBP3eVALznDy9ceEwGLz2niCi/ALw9
Q3ix9gkZlu6ECMXcDMAyjqJ5KolkGN69K4N+PwBz/aNtXU0nQ0ZGTO5KYgBu
nNlPjH1LhsBF6+zX5QHYlsvrZ0MDGR5lizOE2OhYTLq2fekbGWzFveQHuem4
QUPy69ZWMijX+2lmCtKxunP1h8BOMrxdaSX8E6Nj7maRJ+qDZEgXahBz2EXH
RSMOURf+kkEt1GAgYg8du3KX3o34R4bK0tbBFKDjNk1bn+FpMvy5+XL0pgEd
pycVmD1lp4BSoV6W3gU6Pl1EOFa3jgL2LglfP9rTsUDLuQPzPBTI/7b173ZX
Ovbk4VE7IUSBybxlxw8+dHzA9RSRW5wCx/++UfgdSse/985/dtlFgcsMJ51L
uXT82MygIm43BZ49mmaPz6djg8tJhTV7KKBAm1TBhXScl3IkQ1abAlZidhp1
5XQczBd7s/UYBaQsKmyXG+lYgzbqx2HMev4Lu0RsCx2P7NP23GFKgXcwP72p
g45N3YZs7ppTIGmk1HG1h47l2jVBy44CYSX+DW1/6bhjPGy3oyMFZMKrCcx/
dBxK6FWOcaFAzYS2WOsEHU9rhUhOeFBg335VvntzdFyV9mMxjUEB9RcvEZGd
gX1KlSe/BVEg5T613YCDgbd1BA6t3qLAxqobrxicDPyQX6njdBgFNIadtBu4
GPiC+/V8gTgK6Nm+VOAgMLC6ak++QgIFNDu3iMywTJiEgkNJFBCfv/GHyc/A
r69wv2M8o4APw8w6QZCBg3Y6vEt4wVrf2qqkmxADn5yoe1eURYEbZ/r/7BFm
4GW3yPfTbyjATHKtfE9k4K8q0+9JBRQAFbZhJxIDp4yfLFQupEDjYKbOejID
H3WTKLLHFPAebM05SWFgCRV60c0KCtQKc7QPszw+9qsopZoCOUppZt5UBo6+
/Ly4q44CGyqOBfiKMLDDDkLJQgMFLAmVe8ZY3jfmXCLaRIHo0bseZ0UZmJjz
tUStlXV+PtU7q1juc1X9YNRBAcXGiADaegYuUH70waWTAhkaazbXWQ75N/ch
pIcCtI0Sg3Usn802L33+iwJ97H9FRTYwsIrrh9Kq3xSIy7WbP8kyp7IM/jVA
gUyxW48iWW4bDcSrwxS4Za86V8Xyi1f9WPwfBYS4jOUnWPZzOVKmMUGBnoRS
JdGNDHx8e2aZ2TQFYhSMiLtY3jQqWO4+R4Ejo01deizPZrmVhy+y1nNDIM6c
5Vrn5vKsFVY+O4qMLrAcv029opaNCi3wkO8Sy24jjyv+cFJh3PVwvRXLullL
FZw8VIgNuJ5mwrKo87lKGQIVuha+xgDLQ0rllVqCVBDp6cqRZ7nkL63KnEgF
7mTVGS6WwzNvVXlTqKCsbu7Ww5q/jdNQ1UNRKvRRWhVes/yfkkF17kYqPNKQ
VLzOMu/f7OoGCSqs7Uj3RSx3vSR9/CtNBb0NHTIrrP3McfT8yEujgvbzjVvz
WA5UbP+4WZ4Knjs+xlxk+eSwZo2OAhWs0lV9hFhedlir8dtBhc+e17IMWef3
VcHmU6wqFUSFO4n9rPNOGar6VPAfFUY3cfN4sXzUIaR2fC8V6mlXa2+w8iKh
MForiKiQv5372er/8zR4/LOiDhU4ZmZ3ebEcbS9Sd/EIFYhl2iHHWXl02OpT
d0OfCgSrV+ffsvK6b/BH3VNDKvAvx/ORWO61S/rSYUqFT0Ldk4WsvO+wU2ow
sKbCYJE8W6UAA/c4SF9+dZEK0Ypaqb9Z9RPqTCEK2bP2O2NUf41VX0NXloy/
urLmR0poleZj4FS/ulZjP9b6jiV2CbHq8wQdX31Dp0L3LTW8wKpftsC36ylB
VEjUd5zpZtX32dtPzrTcpcKBMeGgKDYGXh/l1H0yhgpOB2vMzVn94eNDq4B3
cVQY8BlxrZlm9cMYE+kNT6kQ5pFXvmWSjr/F77X+nkYF9zQ/l4oROr73nL/f
4g0Vcoale61/0fFaSebI+XoqNEWtbj7ziY6zcWJYeSMVwi1U8ziq6diy4oHy
phYqXHCQTEli9cPCmutufT9Yeama6C0somOPJv3pS4NUEJd7030hi44HBv4u
OXKKgMKyREZaGB1/JW/j99IUgZgL9MRjR+h4v4vL0JN9IqC4wfDjlC5rvJrs
mgokAtL9v6IjER3f99sZTDwkAieXLtjlqbP68x/1lcwTIhDSFyz7WI6OPxdq
j/U6iUACPzG3dzUAV58/1Wz0VASsBA89aH8VgIuzA59s4xSF0n3J9gVz/pjb
wEwshlsUYj/tfSU94Y+Nh7bEshNEIX9F3iVw2B8P0Oqj24ii0HWoPGIX63tM
iV0fxZAShQ/MujKDCn/sFJR1p0VTFNzT3W1P3fPH4qfbvPzcRKFG7cnWrRv9
8XV2RaMv3aJgdDZ7r6y8HyZ0XTvimrceyHryJeYy13D/M9mHiX4boPrM3FZJ
Guv/auvGdYVmG2GzQJ1t8rQXjoizrbGWEYOLYan33KY9sPnDsw0CA2JgPti0
+pXojucPpC8klorDae22OSkZN9zXr+NTcVsCePkUy2t7nHGK1k7xemtJaB56
8K/IzwG/uulFstsuBa8a3rZfibXFt80u6HPOSEHWhIT7dq6L+L+u5Be366Xh
sFqe3mCANX6s8ORVvb4MCPY0XjGpOofpZWGP9QtloM2xqi4zxxwfEzdL/ywn
C1RrdSv5zaewtmuNBemuLNCDRYUHNExxooSN3JcZWXC3d4zmczXGcpXPow0t
NsHqk5iR+SOGOGJ7hWJT6SZwfMh7uPikHradWvetVpEGk9c0MjMfH8I2uZMy
d8NpUF9To78SpoudA02W9SJp0OVqo2p8Qxd7meS1CzygwUL+9/IsT118Z8br
fkQ0Da47zH6+ZqGLszUXlmISaDBTfJnirqCLF8rX2p5l0uDKBZGx2o86OKJJ
IKyqhgaWUUoFHDw6OC7Vxf5WLQ2Muh/06y5p41TPBt0jdTQI16jRCh3TxgWi
EYt1DTTQIS6fVu3Qxl3mFPvmVhps05+pb36hjbf0bdTt7aPB4Z5DJ+wNtbFK
3jWptH4aXDW/v19MVxvvudm5cGmABh5NFNHm3drYYEvC66FhGlDns73PyGpj
dycZqYkJGsgnnX3yfhqw374bC2+maJDFVe6dPAT4pmBvi+cMDTJ9NWUjewA/
zkm9Nz9PgzCa55fgT4BTGOvsihZpEPoef7zzAXCm8SUdv2UalGxUoz94Azhv
00fJ/as0OMG3fjLtOeDSKfmFtTXWeMP54h/iAf8PcuUTLg==
          "]]},
        Annotation[#, "Charting`Private`Tag#2"]& ]}, {}},
     {"WolframDynamicHighlight", <|
      "Label" -> {"XYLabel"}, "Ball" -> {"InterpolatedBall"}|>}], 
    DynamicBox[(Charting`HighlightActionBox["DynamicHighlight", {}, 
      Slot["HighlightElements"], 
      Slot["LayoutOptions"], 
      Slot["Meta"], 
      Charting`HighlightActionFunction["DynamicHighlight", {{{{}, {}, 
          Annotation[{
            Directive[
             Opacity[1.], 
             RGBColor[0.368417, 0.506779, 0.709798], 
             AbsoluteThickness[2]], 
            Line[CompressedData["
1:eJwVl3c8le8bx+1sx6hs5zhCiKQhpfsqVCgqo5SszEIio1LJlj2Phk2FUEa+
VOdGsjdZhxISUmZm5Xd+/zzP6/16Pc91X9fnc92LZHP9nB0TAwODIP3x/3fK
PRs2VdvwIxVl5d8Td9JQbTfx1HmiE8owHlmKpfNmHTWASLyFhJcyxIPpzBv3
5hVnvz9yO8pq6U7nlKpIKVZiGHpfLPzOlM5Ks7ZRmw7RqD54Tk2NzsO8qf/+
9MWh5dpndVvoLPOMY//6RiJS1rx0s0eehpw1PV1WpB6h0hA1zUd0LukZyV7S
eor+sVwimdJ5/dqpoXmHNBQwzETionM641DYik4GCma0OfyfHA1pt8buWO7L
RH3yZR6X6TyZfKJ6ySkbRXYdqV+XpaEI27/mixs5qEb7xIEYOndvOCbMSeUi
Ll8B16wdNORVL7l79nUeMijw30eis2h8T/NPrZfo+b0WUYoMDdkoAPMPhyIU
axIC18g0xLRxu33J9xVynet+0ChNQz0jJhJLOq8Ri8nrUSk6+7zkqljoK0YS
PFtZy4g0pBc3wbaQXoKe8+XUL0rRkLhPtfG8UynqUR/IV6BzlZb33OxGGXLJ
96P5SdDQFtqo3E+pCpT96sxUmwgN9Ve995yZrEBWhyya2oRpKO9Z8ocfryuR
QI5eV912GjJwN7Cc1nqH/D2azNK20lASR2XSdweMGkRmLy8QaKjUW8/dQ7gK
iSUaR5Tw0dDT6QMii75ViGJzbNKZl4ZcOwQcFnSqkYCCj1IDFw0JPG1gmu+r
QVfLuxlJbDS0wfsm1+3wB9QjSSvPYqGh8QdZZ+bSPyDBnQ+yJJlp6I3DvdRZ
p1rELEck/t0cRBfV9mr82viI3GPk2s3XBlFGU9qNH1KN6Epus+iL6UG0lFym
8CWiEck/5R8JmBxExx2ax7rWGtGPI7cSTScG0QzziklldxPisVbqH/k6iNQ1
DTTCQlqQ69qJxdD+QdRR9IdJbrYdyaak6u2sHUQCiMOCR7kDVb99w+RZPYgO
ySZohNh2IFMvm5Zy6iCKWspdvN3ZgaBqMEW6YhDtjf1kZ5PfiQii730jCwbR
/SYlPVXLbnRCQ9OiMmEQvXhdLpuf2I2erP+94BM7iLqSjzHvaOlGwRT9qF1R
g0jG4cI74YM9iOdMW8ndkEHUxByozCD4CclEdmiU3RpE2zRpAu11vUgjJag7
wHwQFRaF0ZyVB5GUyZpvmdggmhaYjtCzHkRfngn55W0fRHJeekfk6ePOk3MO
JAsOovTDXBljdN2ihhU7LnMNorjGCPuLH+k+9Yn9iV0fQF5j0fMnzIfRj7An
6+l9AyiNqzmAX2cExRu233CLGEBHNO+Y+1mMIOn/GPb7hwygIVfFfbPeI2hN
1EE40n8ACXeFT7TkjSCa0pnjUT4DKDb5lG4o4SsaSWcrOGI7gAJ2tPFu0r6i
txJ1kxc1BpAD6nw04z6GOM/Wij/92o8YMpcraeFjKL+/l3GZ1o+SWcSHmrLH
0J3Lu6p1e/tRQ6O9ZG7vGGL7ZfP5c1M/kjf+k2mnMY6UE38yVpX0o0lHuZef
Gb8hIYuaG9aB/ehq3F1qR8wEumtj2atJ6keu33aOlRZOIa/7fjyGen1oxGKA
vbpxCp23sXJ4fqwPGfWHKreOT6H7smJtaxp9SL35+61votPIy8RxMEKxDzG/
ziFsC5lGC13ER87cfSjZl3TE2/IHyvLvJAi39qJqQZFHBwk/kXxXZp6eXi/i
JAXKfVGfQ5Pt0fHB+z6hKEKzQobVIkoIUDs+wdKNbGjGmLllGa188FApu92B
bnwMtLkut44e/2fa96+vGb124zYS1v2LZF/qKClJ16OMO9emd59nAAnJNN2k
YzXIP+3P2aUZRhjnME05J/EOMXSPwLvbzCA7pO3zqaQUBU5RM24/YIZPqYq5
uYmliIMhhelgKDPcPVEdFO1digR2mdWWJTLDXJ25ecyhUrQjpPNE0StmyNQr
VXOoLUF6h2oMMieYweDU3IzrQDGKz8oyDz3HAqma1XE8/K+R7E17H2MFVni5
eV2f8Xo+2qXxxShtNytY2BY2aqB8tJfhgsr0flaIQmzfEvjy0bEI3Yn7Wqzg
skVkM+9VHrLIVjLON2eFG+/9+CyXclFSz4IKUzQrFGcx4MkHLxDrvvvfixZZ
gT6BByLLctD4b4op13s2kJKcbJC9n44yj6p5DH9ggzerntaaxunIMrItuqiJ
DVJznY7d3pmOBmVYG4362WCPwMSj1hdpqNPI/dDTRTYIHYgQ3HohFVFfnyLu
UtgCMb/lW+dqnyCKC+O0AWULHBc/tye8LwkZVzxlI6VuATZl/HNfeBISYFUn
L2ZvgW9+Ye8VURKKeupqTineAunONy+tPk9Egc20ti+tW0C9XadV8G4Cctv5
psSNhR22a5q+1d4Xh/S+Xb0bd4MdqpMKlkUrw9Hxu+SX2j7s8OAqNfLK/nB0
bOvQ4PI9dujyZTJSL3mINHROq1+KYIf9j9OrggrDkEKOyiL5OTuYpVn65eeH
IC67JceyIXbwhNQDf3AAahm/a9x/ggO4FlPEh1N9UIPv/oCHBhxgGWrO1lzh
jWqFZl8fNuEAfjOVxI+fvNA7bSu+DBsO8PzvB+MXgid6mX2syekuB+T+LU2i
xN9AkbZbYKOYAwQcP6YEJNohg/EYRUlJTnBvj0sJEgbcojjeYy7DCTctNhxu
depgfY8D954ocML+900XHwTo45NMnzuED3DCqfPRa85ORvgYUdFL8AwnXP31
j8c/2gLvM/9Yxe7PCea01Jy/YlexeM+ayeI3TrANvvLG5Kg3fix2elN1hhM4
b8sHhw57Y5Er6S/cFjjh5fjv19M+PnjbwvGNn/84IazcquVIwS1MICSkT27n
AgW9S6Oq3L6Y+ZTyj2FdLuhqehDZedYPT3+w8Wso4IK+K/M2wymBWCq2/2pU
KRd8CSkaHRoPxMYWBibGb7lgaGvniJNiEKauHlQYaeACidmpu7vKg3DcLv6e
lTEu8NPw0rvSGIwPUbCcnCg35Nvp8jb1h+KIq+LtQcHcMOl+0jA2JwJXH4ir
0I/khrJrNhKdnyPwMgt7Nn8CN1g6WLU/3x6JrdIWfVIyuOE8WV1ALDQS7+1p
ki57R//faeEuyTYKD2ve8hpf4AYXZSPswxKDlfl7JbQsecCkyXT5c0Asnoic
8E+04wFmk0H3d8mxOIVz5fv3azwg8LHG0q0gFnOzCBdH+PCAX8N1TvPeWDy9
bHa8N5YHHjpEkY7LxuGcoWFXp1oeSB78euYBNQ6bm/3qftvEA4UDE209HXFY
qPefOm8nDzieY3rPMBaH/dulmEuGeYAz4anTKFs8tqqxpvxZ5oHjry2COk7F
Y/EX33D0Tl6IflrZ7tEZj3tklmVGVXhhQeeO0eWv8Tg8g+3h3v28cHTu8wnS
fDxefyxnPHCMF1Ll0pgOEhJwf6TTpLQ5L9iPykD+qQQc7/GT8CaKF9hweO8b
agLWm/vryZ7IC+XhYzamLQmYyYWXdvEJLxSJ61p2DSRgN3uVnM3nvKCvUSNn
tZSADcxuHNSt5oWBhvMevXKJmBP9th5a5IVHKmkNuqGJ2OeoPPubdV7Q1D80
VpyQiCe0LhVGM/IBt31ewlJ6Iq45Wb1+jI8PTkovmzNVJOLb5yLjcxX4YMfu
G5P63xPxD7sdH72s+eD8Wak/FYeT8EXHC9fOOPLB0L3As/h4Em64Gs6vcJ0P
Ou0UqGlnknD29fnLw7588Pmequ/ClSRsfuv9slYyH5TXL34dC03CLREm8vzt
fOBnf2dauCUJa0SHtk1/4gPLazJHR7uT8IvYtzdrh/hAv8NXNoyWhAOTSNXe
03ywOZl90G06CUt2LCvNMhEgYbdy3XM2CjY5S2AwZyPA188bvdY8FBzRtbO7
gYMAGsriheuCFLzeY34rk0AAdrVjeo1ECu4dqPloIkkAPfdxj8/qFMxzaSi5
hkSAh9/N5+OOULD20O9rKjsI8M2ywklOm4KLP8sLcCgR4NTQ9fE5AwqOGouy
eHeQAHlfhHdzXqHgj7YvVHdqEkDR1qikxoGC/3yrZkkCAtwXKLYxd6bgq5NL
eddPEOBxifuwmicFn/h5cUXahACi3Su23kEUnCoU0H3/Aj2/hClhpTAKXjqU
XzR0iQARRtMHaiMoOP3hhkOSDQF2B3Vqp8VT8PJrsvaiHQHqJtxujSZR8OkB
feIZJwJsWYp5xvGYXq/c034ONwJc+CvrzZJOwWcMa0vtPQhQGDFq1Z9Jwc+8
ZmI+eBHgx/vc9pgcCjb6eFj37l0C/OPSbijKo+C8Gdsdg34EKDGboGwroGAG
oUjGA4EEEPTd42NTRMEvbYYr5h4S4NiNqt+5JRTM9JA16XQUAVqkL/TnlFHw
hde73PNi6fHVdUxDyim4sN/EYEsiAQ4wcccZVFAwK8M9BdtkArirkgo3KinY
XO4ZW/UTuh/1Uy1R7+h6G7SNSqQRwOJPJYGdSsEWKZJP+nIIkPTWN6agioJL
a497780lgARXA2GwmoI5Z1yNYl8SYMSs88jPGgq2EqSo/CoiwJnSlMPfP1Bw
uQbm0i8hgM9nklJDLQXz2nz//vwNAQAdU4n5SMG2YXy1LJUEaG3uckB1FFz5
6kC69XsCMC4mrXyiM6Hf0pdaRQDTsKMMxvUUbL8ZckGslgAVpTezKuj8TvbV
Xp96en791UxbGihYwKCf8KmJADv9c9FhOjt5MvxUbaP3k/GTO2Z0rnoq3xjV
SQDuld99FnTeVnsm50cPAQL/sXmdorPzD58HJ/sJ8HKY01uazjUCGZdzaASI
6VD6M0IfT1ij8SDTFwIoNwXLhtLZ1Xp+q+UovX5r0nZhOteGiiy8/UYAjurF
XzH0/MVeHW0TniJAV8xY2wK9Xvc+pzzPGQKoTdb2adK54V9scNcs3f+DFxXc
6fpIylbaqCwSQEvL+Hs0Xb+bp0ePRCwTAK+dVaHQ9W26ySk2tUaAm7dHpEPp
+hOf7lnR+UuA4NXbozZ0f7w+XOzOZOCHPS8fRslhCm6d9i/aZOaH39X2J3rf
U7CMQH64+RZ+qNc13nWd7vftg90OFZz8UCkbbLVA7wfZUDLRg58fhHfKqfxH
7x/fIv0/7UL8oJmRzrlB76+uXo9+JWF+4FtyL5EvpeD7O2pjJiT5Ye/wtRnt
VxTcX2PLeFGJH76GpbsHPqfguaODondV+KFt579PevR+31JtuDd9Dz/cY4tP
36TPh/1Yw2FCnR/w8GDH3lQKTnhLaHXX4YcLiazWHfT59lIjeCLxJD8UfM+q
5o6l4A8VG5v/6fODx/D8OfUoCl4on9izeZYfXKa1rl0OpWDD0nfJ4Rb84LRH
dOfoHXq/qO0pLrTmh5znvz8+9qHge8XPmztt+aFb0dBMi74evHwV92/7Nbpe
B3Q/2rrS+7nA0Tbbmx/o68ClH5YUXJcjtPt9DD+AlcITcaDgzzIPdUfi+aGC
vXj5C31z/p21acNMoed/j78x4QBd38zpRN0UfmB5dn53tzIF+6dWbXzK5Ycf
pSmUHHEKPkJxrv9Vww+xaIWz7HcSLguttSD+5of97QnmEqn09VevWThklR/U
Km48e0dJwo+5u7p+btD9yOTeZRCbhP1ivhx/yyQAoVuVLU4GJuFTyevKpgQB
+MMmof/UKQmPPt+9Ga4oABkmVp8HVJMwb/3TtBVrAVib0Km/Qt9f7Fk9R9ra
BMCsTSJELi8Bi0o19m10CkD3fdKNiowE3KYu0S7/SQB2KBu+1X6UgPc7f3zv
TxMA8cuS5SdCEzBb99Yn+yfp8V4EH2S0T8A56W9MUhkFoY1H69FZYgIeP7Ta
5LJXEEqyCmuHY+LxFfc7ZdyPBaEgutpd3C4Oqzgotp2yFoLZWt4f7P+icbuA
Epfnwa1wLqFH9UnrQ/y20P+JEvM2OO2y1bL3cDC+w6hwpmV4GwgqCpRC3QPM
OXT7pGvpdii3s7L/tngH7/fO5Yku3w4ZlNPs/QN3sLVAf1dR5XaQZfSPpeE7
+L+T+y7PV22HmmyX81sj7mD7stkbN1u3Q5SqeIrRjju4Osr2ye2J7WC0ZLh3
/eJt+n5t8CtYWBg60N5D37p88LdnpIQ0X2E4rlWS9nLJE88Efl1j9hMG55Xx
+vkhT7xgk2HpGCAMZfI7BPU+emIGKZKi6kNhCPvO8FctyROLUog1NRRhUJXd
fDCj7onPhEjNfSsWhmdPHDR/PLiJ3zlInFKaoscPvTmySPLACfIiLBUmIuBC
2hecl+yGzS1kn49dEIHTzsPQFOyGZRLU9HjNRWCtp0Jy7aYbLt08HXPFRgRW
dmbKB551wz29/uK810XAf/uXEgMuNywYNLP3SqgI5ASoCVkyX8dxX7Edz1sR
eK4daDC04IxjHtvXWxNFof525Nb7sk7Y28vfw5csCvqCsy0unE7Y4lyqFEVW
FDzNijm8fjliJc5e7xYlUTj2kaW/640jbrylI3/goCg0lsfJvTvpiJnMZMK4
z9G//y8+EG44YM/to3rlAaLwrLFo1/MeO2y++He5M1gUyNcPJua+tcPa7SJZ
M2GisMvgVcaHTDssEHJ2gxQjCtSyducjN+xw4XJVfsRTUeiLCiCf5rPDk5/S
uG3KREF2pq612tAWX0y43Mb9XRQ4/Q6MpHy1weIlnGLXpkVhvtpiJbHRBn/p
LHdo/CkKUdU5L56/tsG2fAKMwUuicNoVRWz3t8GuD+vUNhnFgOlhtYacjA32
91N5NC8uBqwSO01+O1vjXGdG295zYuB30JK/jmCFncMLX+01FYM+h9jTySuW
WDnv0t84MzHI4Gz62tVqiYu/lyUZWonB+4j1wq7blvidzdXGBhcxeFKpVbna
a4E7LnQrvw0VA4XKnqz3lMt4VTtnLY0qBiua+5x3aFzCvm/TAmqrxeDIjdeZ
O4QvYYY9j3mmasWgwVpun97yRbxFKpq0p1kMzirFr2wWX8Tb1nx0a/vEQEPj
Rbmo8kWsVnDq0eScGMz93HBbVDDDrluX1FXJ4hB0c5+9/ZHzeCH8V42JrDh0
jr8MrSCex55MU6du7xQHyVFnx13M57Hv7LDVBxVxUKCu/fJqMMXhjfWhJofF
IYpmzRplbIpf3H3Sf8tEHJZ3OkyVuJvgsW/HfGpCxGGL9qlqiTr6/SutLVMh
XBxkIt0UduYZ4fQLF1vjosSBcy9mOh9lhC2ab0hfSRSHm2kPb4mcN8KDr9Jb
mLPE4YRTd8e+6XO4684/og5VHHj0LH4WbjuHa/grG+uXxOGTj4rk+5AzmNSs
s6SyKg4nxbXP9l4/g/0COyWTN8Rh1eL8Z54LZ/CRlUkPRyYJ4BYQCuuTP4Mr
h7ZLchAk4Hq32vUsiiEufu7prqcoAU3sa2MRygY4U1NVrNVaArZn/mqqDNbH
NQacARu2EtBQMaX13kofj1qOTe90lICkU74SvzT0Mdk/sTLYVQIcfgofGJzV
w9l1a2ZwRwJcDDhmei/p4RzDmuSSBPr4VnUsGod18Qtro22P6yUgt72t7qrE
CdzgrnSvoUkCun47L4/8OY4nA1gnllslwLjaaOr+0HEs/6y8zKhHAm4Klbsc
eHoc506LmfB8lQDr3pWToRLHcZ7HeLzfugRsnbTyiJDTwQVBnvwOuyTB5Ue/
27/zWnjm8GX/oN2SUGn4+kr9YS2stKS9mKUmCbOUr4+LSVo4z0bo08hBSfCW
6dOa/XEMv0AlyRePS8Le9yeD/j44hrPX5qQMLCXBMzHGwKD0KH7s4qy8L1YS
woNeSTbvBjwoY5xmlCAJTELmLRQRwCJDhwjuFEl4n+tp7c8EOFmPa6EwRRKy
yu/fsc5FOFEur0w+TxLK+JsMhpeO4Jiv3w+Lf5CEsKCrOCdJE4eYXNFn/i0J
c2G/JDDzIZxpOGRutyoJPjPJ6kwDGvidrolr/YYkHF297upfqIEXNE/EhjNJ
AVl311/1ixrYXFaxT5AgBUwyr294lR7Ee1YWbGQUpWDa++qfeQ91/DnZ/7aO
tRSMt98NWRLfj9fiNsKf20rBaubf4dNr+7BQ5M0UDkcpOBimakf7tA/rPrCv
anWVgsc7O9djo/fhUic9NlNfKbC0zWO1Z92HH2oIxNlTpKCLNSDKbV0N7xvK
yA1plYLwhJJmY/Y9mKDsuFrUIQX73cyJr2ZU8cx95RP93VLgfaZaZE+nKs4m
vx2XH5SC21X+h3Mfq2Khaz1STRNS8HPvf8KWKqp43ZdZn42BSD+fuN2rstyN
B7j2V58UIYKE7+y5w2924bq9jyaHRIlwQa28ZzpkFy69/IfvhjgR5EyDXWlm
u3BMUY3FIykiXD7b/+TBPyV80sjwz9QOIui96W7u11PC/z12PBC+hwjE3sOC
12YVcPLOJwWt+kRYKnQ2/20nj5cWj+cEnCZCh2NRCf9heWxIXXh60JAIobWv
xNwE5DGbkV5EzjkiWOw9lDeP5bCn79rVu2ZEEO18XPRXQg6faz8vv8uBCH89
7uyZ/rYDc3sKZUX4E+ErZV/x60wydkRVj48FEiGqR5fT1o+MP3A4x60GEaG1
kSfjtAUZ30798MA2jAhu1Wf0P4qS8VS9u9XhGCIkGDD+1EySxnWinRIzKUTg
1bD3IlBI+H5VZLJ+BRG+ZxdcvuwrhaeHqxLWKolgUsXc7KojhU03FmOevyPC
nm/ltH5eKay0/2IYcxUR3Os4xkozJXF/vuztt3VEyLW8E32vTQLvoeBLij1E
OOUXnDq9TxxPuMxLcs0S4a6ucXofiOCz4TJiFXNEaL5BlOITEsHvXpzf7rBA
BM4SpBfzXRjHj73n+/CbCPY2Iz9dooUxmD1kuPOHCGxyzYEPR7fjx9rk0WkO
EjTLisX+SNyGT4uZ5DTJkKB2xw/je8pCOHlcueqSLAkKHVW2xXAL4fECdtqM
HAluhcxP9k4LYl94R+BTJMErFJDA9EIQv7Qj+xqpkmD5Vlp3o4wg5nw1f25I
kwSWQU8y++QEcL12FMMvUxJ07x1+z3COgAV4HcXuXyBBmiY30879BGzRd3Q/
4SI93vPLcXdFCXjZ6fe1PZdJ8JZ3v6JJPR+WjTbv87pCgmJBmQuic7w4cECh
cPM6Cf4SirLvnOXBR13rL/GHkcDkt9klgzOceL1/6njtQxIo5LQVzEly4lIt
7j3eESSQMXCNn/rJgWVFzrIPR5OgirNteiiCA3PXDpa+SCKBc9yO/yrb2HG/
yC8eyCbBnMPEhyHrLdjto1CVKyZBgnl7iGoNC1bYfSCfVE2Ce1FN8c8es+Cx
x2ZJPTUkmEpu3mvjwYJN3VKdNepIYBFWYJe/gwUfFpMXYWslgW0Zy4pPJDNm
v3HIPWWQBN/PGGekOjHhNHEbmZbfJBDeJHwmn2XAGmqKyjYrdH0O/7lboMaA
e3SXDqyukoDjaYig0zYGzO4drC/zh+7P09iWqf82qW6dee6+TNLg983etuDT
PyoEL1Yp8UnDbsVyXkbSX+robODlSHlpGCnZMvdlfY3qy2bgQFaQhjJFLpaz
zWvUbRLbb1QoSkOe4TKz0NM1qp5ebuA3ZWmY0zj6LvLIGrU4uzVfc580GN7W
mToaskoNMNu2/vOoNDxm9nI5IrdClfnwPMngkjT8VX84vz91idqmtJo9ZC4N
x2o9bpX5LFF9kk6WXLWQhuaBC0Y3jZaozU5T7cHW0nD670+b1xxLVHeCIgd2
kAZtb+qgxK1FKr5ceEflpjT8WnY1c7qyQL24WmpFiJSm3y/ahFSvzFFZbFiv
p0ZJw6kP23v+as9RC5tN7irFSEOfhBp5U3aOypi2/OhkvDTYrhcfONw3S32h
o97t90gasm0674X++kX9HfdWZz5HGr6m3zzfpfKTGrOrRqGLKg1OUx/MBlen
qC/UL3H4V0mDTWvsLp3aKSrWWvquWiMNZxWbyoVipqi/zGRzYj9KQ4w4lvwi
P0XVD34odbZFGmZcDWt4LCepbF/OCXUMSMPrB0GeGsMTVInpHwv3adJgqvsj
MbVwgrr3d2CnyrA0qNnNvDT3m6Be4SqPih6RhskTcvvGZSaoVQfEOAy/S8N4
0TFZPvdv1DsxY39bl6ThZiChQF98nBr3xHfo7rI0ENQNNVkXx6h5z7a+3bUq
DfevqG7laxqj9r874RO5QffHiseI/9YYdf9U/sIpJjJI+7CiqsFR6tzRm9+b
+chQoRL28tTLr1T7RZbORgUyaE19lplh/0K1yNNuM1ciAyhIFeS1fKaaWgc2
z+4iA9HuA/THfKYeb2eu26pKhmbbhbC7op+psvlMb60PkCHKXuUbbc8w9ZsN
Q86aFhm+2mY80/GmUW27Nnx2XiZDmJPCsVXdfqp52CGvdxZkEN8Unj0o2k81
hjsehlZkOOoi2dkz3UfVLlx38bxCBvWD16oFI/uoMg/XbKqdyGC35ZNdzqde
6tjRlVNmXmRgKwl+GO/1iWrzeoEYFk0GD/bzh/IXu6jO/kZ/9GLJEKQQsExp
7KJ6GpX2cceTIW/iVcpwWhc19LdnVEwSGda3j/9wO91FLTy4tkFJIcPz/m3u
2S87qWvVm73P8skg02iZmHe7g8oUb1XsWECGuA5c+Mmkg8ptWx2pUESGUZrc
XkPVDqokW4B2YTEZXGIdRU272qnaemzFZRVkeJO0f3PqvzZqTBd3ZG09GabX
mLOeZLRQH2e5OAY3ksEzm8V+t3ULNetmm9bJZjKcmNthakhqob7ZFrPe3EYG
02fFFnJZzdShi4KO3Z/IsDWjeZpU0ESVGxPRGh0jQ8b6K3PTgQbq7tLbktnf
yNB5RpSBL6OBqhFEW7P7ToZLRlaaR50aqKfkUl5NTZNB4O79bN6Neqr7NaLk
/DwZOCdc7PbI1FN9Dz9YK14kg+XSDGfKbB01iGe05+ZvMrwP/1F+620dNbko
K3x1lQwFro4PgozrqJl+LA6V62SYyWhqKybVUfPP2h3z/UOGtCWXIIPZj9RS
6TqJI//I9PO7SM359x+p1EXZtc1NMghF62e1hn+k/g+vXv9o
             "]]}, "Charting`Private`Tag#1"], 
          Annotation[{
            Directive[
             Opacity[1.], 
             RGBColor[0.880722, 0.611041, 0.142051], 
             AbsoluteThickness[2]], 
            Line[CompressedData["
1:eJwV1nc8Vf8fB3Aj61p3Udm6UiiJvqLS540mEqGBEpVNMkLh3tASGRUR2aWI
FMrIx0wSyS7jFsmI7L1+93f+OY/nH+d81uv9PkfW5vKJSxxsbGzu7Gxs/78n
BNhw77x4b3/N6hrrYqKqZhmDUzIOKFHYNXaM5bWPpUEyMr5oc8NCeCnLQlEF
rwkdgUh/fL2sC8sJZWHSXDJ3kVz74N2lVSbaNnbx/ppdOMqZ0uBxZLlb6Onq
cnsUklS60fp+hYnknvGpLy49QtV7BlQGl5nIWcvLZU46Ft0R3282v8REb1t+
pk3rxqMfF7kDhhaZaNHJoGvCLhHZ57j+KV5goiT2rrtzB5OR2pxJ7eV5JjpQ
H7l5tj0FWa1oW3PNMdHg48Pl0w5pyPeFx6DfDBOFXlyxnFpKR86OzY/bppio
ecn+4bj0C1Rfr26xc5yJrtZIqYzlvkRSZgym6j8mEnvQUjeqm4VWfIOvrB9h
IhtF4Pxrl4OOK/UnhgwwEcfSta/Tfq+RYw05a2M/E7X8NJOcPpiL+LoS0kN7
mcgni79wsv0NCgwQ15LuZiK9qD/ck0lv0QDb1SPoBxNJ+JSbTjjkocMJq+IH
2pmoTNd7fGwpHyX9kp9abmQins7eLaPShcjs/kH1nZVM1FH2wWtksBAdlos5
44+Z6OWzx5V/c4tQkmbCSE4xExm6G1oN65ag+hGySu1bJormK4oesMMo5Nxo
2bcUJsrz1nP32FCGFh23zZ98ykTxw7s3TvmVoY4Z511VsUzk2ki2mzxYjvSZ
ZjdORTAROf4Tx0R7BXJ7dLTS1o+JloQKXrjtq0SFmeuu7/Rmot83Uo3GkyrR
0KXA4v4rTFRgF/B0zKEKPXd69IDfjonM1Xbt+bdUjcy/0IqNjZgo+XPilb/S
tSjTeWxgTIqJph/nKzJDa5ESt6JB53omOmRX19e0UItMyzuTc4hMNMI5Z1bU
/BnBkYsrFA4m0tAy3HP39hcU+T7y4re+HtSYs8yxZewrcumNsziW2oPon7fp
7bRqRlXD2DeL0oMyct/JZz5qRtEZiTZihB7U9FiHc/OXZiR/wJHuzdaD5OxO
l2zQbEHPbLp42Ua70WfOYGU2Siuy5Nqqcby6G4lqdZK/fmxD3b6J3AIe3Sg7
526ns/IP1BVquFu2qgsNk4dD9ax/oIJgrbg7hV1oy1W9/Vsf/kC/bdPr+rO7
UNI+/uS+hR/IRMaMFBjbhaJqQ23NqzsRxUzb5qBrF7raFz5x2LIbBX6pNyWK
dqFE/rog0sGfKFEyaK+PVSeyQ99iR9z7kFbuLSdB5nfk2q/Ql5c9hJDqk8ul
1W2IIBu8hakxjnrqVG1E7ZrRfWKdYvL5KSQxNdti69iIbDpNMeeXWZR+2/57
2dBndKU62ObylkX0fJZ0x6OqGuW6CZhsOLqCaF1Frbujy1HydadhlVNsUDqp
7KbkXIxUyvjmb59lg97LQqEFxsWobF0GF/MCG3x54OtusrsY/Qz7LRPmxgbx
H11uVXAUI6mks6eG7rKBUN+wpFdcEYqrOl6VXMIGk6pCUfL1hShKcNdT8iZ2
UFCwfx+G3qPAxGXj6RF2UP1ZXjt3Mh8Zqby/ojTFDhlWMwM7tfORVLlHpM0C
O9wb3BF8XSkfFfUONzZyccDy3l5xLbZ8NLn5+/FXUhxwy7KL3/dlHrLJyj9m
a8QBYlGMdQ3seUi70PVox1sOWElvzCopfoPYmn9CyTVO2ChnsKxo8RoFD5Um
X7vBCX5Tf3RvHn6N+NgSODTvcIK3wKeyMbXXiLz9TFX+I07IOvZSfUbgNdp8
+9vhnNecQNzNpRpIz0F6eysMU/5wgkPCauMLo2z0IDXV8s6JdXDrfCLDkpCF
5D1tfUwVuYBAzHJ2bn+Otu9hmiSqcMFMiItBQ+FztIvt9I5hdS74FFscciT+
OdIJPfqHrssFsuHmwzetn6NzadtMMy25oFCx6sWm0WcoumVyB0c4F1TeNG5u
532GuP6jD+RMccG+aK6SBuM09Hsm5iT/B26IOyu3MiifjFK01Ty6K7mhSl+V
fUogGVmFNYTnfOYGlNAaJzKVhH7IcdWadHBD+pySfhpOQt9M3PfGT3EDd01I
Tf+ZJFSaayCzXZEHtB2kl1s2J6IYF/ZhwxgeYC40qAhuj0emhfHcsk95gBB0
b5Rr7Qkic2nQptJ4wMjOP1fp2xN0P97VMuYND/ib1NeveD1BwXWdDcx6Hpjo
DGt6Xx6H3BQK3rqt44X3hw35Xa1jkV6/o3/UFV6ARz9H58qi0SF/WtYBH144
PWXTToqNRjoiXT9mA3jhHJehhcmVaLTn4DENi1Be2J4WVGqwKRoppu+Yoj3n
hXi1o59Fbj1C/Jem7fO7eMFidejngOlD9OW3v2nHYT4YyCMTPgpFoU9+6kEh
hnzQt11cLP5vJKqijuXuM+MD8lr5/uhPkajkwHnhZBs+kFLKOj0bGImy0nQ+
O/jzQQqvcqvNQgQKu8gDS2/4QDJsLOHl93Bk+DtCSUqKADOu3+fqftxDX5R+
t1jKEaDpRiHvvuR7SN9jd8ATRQLMqjtL9NvdQ0c4eho37CZA8DaOZ79mQpCO
jNJVihEBxqMDiujUEPSfZXUZbyABXk/VjStZ3kESLQtmU/0E4JGwEFSg3kRx
4sfWdo4Q4K2agYfjr2C08UJShtskAYxKJL4xs4OR6OShpdFVAvgIWXdc0gtG
ROLDpMH1/NBgtr7tR1AQ4jRQ/tt9lB+qnSPbDrEFouFKG8anV/xg5CNUsWdf
AJKO7HC8n8cPaRpugSmd/sj0nKGZaTE/ZKgtX/C97o9K5zUVf35ive9pvqhH
iR+K2k5qmevjB+3in+KhutfR3hi8ZYuYAAg7T15aZ+uDQh0lvt68JQC9x0/Y
xiy4o/LdUYX6YQJwtv3IUbVn7mh2HW8a6aEAWKj5bFAzcUfnE6d8EpIFQO6q
Ie1s9hW0q+XzpvwSATg0fC7M2MENdWv5Xv09KQAfHlVP9vY6IWVSm6SulSBY
B37uD4uwQX/C/gQ+uiQInWljwysEG5RAmBsYcBKEsFwpPsItaySwbsObUB9B
SPLTCZ32P4+GZ88caosUBGaXkTbfsCVK7+p2dagShG5lVy3dNVMkkdGPwxWE
QEvEfk5aXAO1yM3K9e4QAleHv+vWB+1C95K5Q3apCwFvZMJV9zEVtBi3xfS7
jhCofo/WDH9JQx1hDoObLIUgO7sjYyqTiB94jBIL7guB3OWHTj7nECagGeuu
KSEoet+TkfDSFPtob+UtWBSCW9T351PpZviPrkV2OLswbIiobmWYnMQVR8oX
dYSFoeuC7MmauVP42omwBy8UhUF11FYsWdUC/720ufqqtTCUrv+5Z1/hefwl
1Gwr6aswnCxs5yVE2uI94XcahluFIZX0z5A4bIszIos9q7qEodjqzc4HOnY4
OFq23HtYGL62pNYRJ+2wVOPstjEOIkg7c+5c0HPAbd8rqs2kiCBVqnBv5LcT
PjxqPrfJjAhR0lynLM+54afUoGb6aSIwMznDrga64em9mTldFkRgV7WsPf3M
DSeFLNlF2xAh4l+jytVRN7y4Jb6Dz40INiF5b8V8r+Asm+7C8RAi8BK6azVv
uWNih5VfaRkRUv19B7V9PbHt2u3T4lVEIP93/ERVtCcukX+9y6eGCC3HKk+I
5HliBy+20Z0NRHg3q8Ck/fPEFeTks+mdROgbGY+at/LCnsd694fOEiFzSMco
c89V3FFxkd18GwnUhPtf3Kz3xuPaP8T8d5CAqXKKlNrnjXnKj+9KUiWB5C29
tLgFb6yO99j90SDBikIKc8NmH/ywmFjvfpAEPD2PX5pd88HH80oe3ztHgrSD
+dvGJX2xrZrqm2xrEpgkVOuX7/TFAW+e1327SIKM2apW14O+OOt11Op6JxJc
ca4osHL2xYRX9hfTvEnAe8zQL/69L/6YTlX5EEGCV39M9yXpXcM9ciFHfz4g
QWrsF+0jltfwTOqaDWcMCdLvSrY3uFzDcinDj44mkMBUalndJ+IaDnxattT6
ggQ+/WMuqOUa3h/jXPOvggTetrXeJWbXcf6dqnMyMyQ4oDTUaqzthzP06jbc
nidBUMed/3Ya+eE4gaam0SUSyJZPLI6e88OMCOahYg4y4KIiYzY/P2zweFH5
JJEMwWNgE5rnh3ufq6zdUyLDffZTWhek/XGrw+7CSWUyxNY5tShu88eflPZ7
nFElg+oUz/YmDX/8Kkd/QF6TDNaVtvllxv7Y553t1/JDZPDP/SYpG+iPhWri
E+esyaDblI+Fuv0x+93UM+cukWHe4rZF34A/ntZ7Sam2J4N6Ce9M7KQ//t7w
7nbUZTLcFJvKfMUTgNPami5v9ydDz3zBP3eVALznDy9ceEwGLz2niCi/ALw9
Q3ix9gkZlu6ECMXcDMAyjqJ5KolkGN69K4N+PwBz/aNtXU0nQ0ZGTO5KYgBu
nNlPjH1LhsBF6+zX5QHYlsvrZ0MDGR5lizOE2OhYTLq2fekbGWzFveQHuem4
QUPy69ZWMijX+2lmCtKxunP1h8BOMrxdaSX8E6Nj7maRJ+qDZEgXahBz2EXH
RSMOURf+kkEt1GAgYg8du3KX3o34R4bK0tbBFKDjNk1bn+FpMvy5+XL0pgEd
pycVmD1lp4BSoV6W3gU6Pl1EOFa3jgL2LglfP9rTsUDLuQPzPBTI/7b173ZX
Ovbk4VE7IUSBybxlxw8+dHzA9RSRW5wCx/++UfgdSse/985/dtlFgcsMJ51L
uXT82MygIm43BZ49mmaPz6djg8tJhTV7KKBAm1TBhXScl3IkQ1abAlZidhp1
5XQczBd7s/UYBaQsKmyXG+lYgzbqx2HMev4Lu0RsCx2P7NP23GFKgXcwP72p
g45N3YZs7ppTIGmk1HG1h47l2jVBy44CYSX+DW1/6bhjPGy3oyMFZMKrCcx/
dBxK6FWOcaFAzYS2WOsEHU9rhUhOeFBg335VvntzdFyV9mMxjUEB9RcvEZGd
gX1KlSe/BVEg5T613YCDgbd1BA6t3qLAxqobrxicDPyQX6njdBgFNIadtBu4
GPiC+/V8gTgK6Nm+VOAgMLC6ak++QgIFNDu3iMywTJiEgkNJFBCfv/GHyc/A
r69wv2M8o4APw8w6QZCBg3Y6vEt4wVrf2qqkmxADn5yoe1eURYEbZ/r/7BFm
4GW3yPfTbyjATHKtfE9k4K8q0+9JBRQAFbZhJxIDp4yfLFQupEDjYKbOejID
H3WTKLLHFPAebM05SWFgCRV60c0KCtQKc7QPszw+9qsopZoCOUppZt5UBo6+
/Ly4q44CGyqOBfiKMLDDDkLJQgMFLAmVe8ZY3jfmXCLaRIHo0bseZ0UZmJjz
tUStlXV+PtU7q1juc1X9YNRBAcXGiADaegYuUH70waWTAhkaazbXWQ75N/ch
pIcCtI0Sg3Usn802L33+iwJ97H9FRTYwsIrrh9Kq3xSIy7WbP8kyp7IM/jVA
gUyxW48iWW4bDcSrwxS4Za86V8Xyi1f9WPwfBYS4jOUnWPZzOVKmMUGBnoRS
JdGNDHx8e2aZ2TQFYhSMiLtY3jQqWO4+R4Ejo01deizPZrmVhy+y1nNDIM6c
5Vrn5vKsFVY+O4qMLrAcv029opaNCi3wkO8Sy24jjyv+cFJh3PVwvRXLullL
FZw8VIgNuJ5mwrKo87lKGQIVuha+xgDLQ0rllVqCVBDp6cqRZ7nkL63KnEgF
7mTVGS6WwzNvVXlTqKCsbu7Ww5q/jdNQ1UNRKvRRWhVes/yfkkF17kYqPNKQ
VLzOMu/f7OoGCSqs7Uj3RSx3vSR9/CtNBb0NHTIrrP3McfT8yEujgvbzjVvz
WA5UbP+4WZ4Knjs+xlxk+eSwZo2OAhWs0lV9hFhedlir8dtBhc+e17IMWef3
VcHmU6wqFUSFO4n9rPNOGar6VPAfFUY3cfN4sXzUIaR2fC8V6mlXa2+w8iKh
MForiKiQv5372er/8zR4/LOiDhU4ZmZ3ebEcbS9Sd/EIFYhl2iHHWXl02OpT
d0OfCgSrV+ffsvK6b/BH3VNDKvAvx/ORWO61S/rSYUqFT0Ldk4WsvO+wU2ow
sKbCYJE8W6UAA/c4SF9+dZEK0Ypaqb9Z9RPqTCEK2bP2O2NUf41VX0NXloy/
urLmR0poleZj4FS/ulZjP9b6jiV2CbHq8wQdX31Dp0L3LTW8wKpftsC36ylB
VEjUd5zpZtX32dtPzrTcpcKBMeGgKDYGXh/l1H0yhgpOB2vMzVn94eNDq4B3
cVQY8BlxrZlm9cMYE+kNT6kQ5pFXvmWSjr/F77X+nkYF9zQ/l4oROr73nL/f
4g0Vcoale61/0fFaSebI+XoqNEWtbj7ziY6zcWJYeSMVwi1U8ziq6diy4oHy
phYqXHCQTEli9cPCmutufT9Yeama6C0somOPJv3pS4NUEJd7030hi44HBv4u
OXKKgMKyREZaGB1/JW/j99IUgZgL9MRjR+h4v4vL0JN9IqC4wfDjlC5rvJrs
mgokAtL9v6IjER3f99sZTDwkAieXLtjlqbP68x/1lcwTIhDSFyz7WI6OPxdq
j/U6iUACPzG3dzUAV58/1Wz0VASsBA89aH8VgIuzA59s4xSF0n3J9gVz/pjb
wEwshlsUYj/tfSU94Y+Nh7bEshNEIX9F3iVw2B8P0Oqj24ii0HWoPGIX63tM
iV0fxZAShQ/MujKDCn/sFJR1p0VTFNzT3W1P3fPH4qfbvPzcRKFG7cnWrRv9
8XV2RaMv3aJgdDZ7r6y8HyZ0XTvimrceyHryJeYy13D/M9mHiX4boPrM3FZJ
Guv/auvGdYVmG2GzQJ1t8rQXjoizrbGWEYOLYan33KY9sPnDsw0CA2JgPti0
+pXojucPpC8klorDae22OSkZN9zXr+NTcVsCePkUy2t7nHGK1k7xemtJaB56
8K/IzwG/uulFstsuBa8a3rZfibXFt80u6HPOSEHWhIT7dq6L+L+u5Be366Xh
sFqe3mCANX6s8ORVvb4MCPY0XjGpOofpZWGP9QtloM2xqi4zxxwfEzdL/ywn
C1RrdSv5zaewtmuNBemuLNCDRYUHNExxooSN3JcZWXC3d4zmczXGcpXPow0t
NsHqk5iR+SOGOGJ7hWJT6SZwfMh7uPikHradWvetVpEGk9c0MjMfH8I2uZMy
d8NpUF9To78SpoudA02W9SJp0OVqo2p8Qxd7meS1CzygwUL+9/IsT118Z8br
fkQ0Da47zH6+ZqGLszUXlmISaDBTfJnirqCLF8rX2p5l0uDKBZGx2o86OKJJ
IKyqhgaWUUoFHDw6OC7Vxf5WLQ2Muh/06y5p41TPBt0jdTQI16jRCh3TxgWi
EYt1DTTQIS6fVu3Qxl3mFPvmVhps05+pb36hjbf0bdTt7aPB4Z5DJ+wNtbFK
3jWptH4aXDW/v19MVxvvudm5cGmABh5NFNHm3drYYEvC66FhGlDns73PyGpj
dycZqYkJGsgnnX3yfhqw374bC2+maJDFVe6dPAT4pmBvi+cMDTJ9NWUjewA/
zkm9Nz9PgzCa55fgT4BTGOvsihZpEPoef7zzAXCm8SUdv2UalGxUoz94Azhv
00fJ/as0OMG3fjLtOeDSKfmFtTXWeMP54h/iAf8PcuUTLg==
             "]]}, "Charting`Private`Tag#2"]}}, {}}, <|
       "HighlightElements" -> <|
         "Label" -> {"XYLabel"}, "Ball" -> {"InterpolatedBall"}|>, 
        "LayoutOptions" -> <|
         "PlotRange" -> {{0, 10}, {-0.02322529023285029, 0.4999999999999826}},
           "Frame" -> {{False, False}, {False, False}}, 
          "AxesOrigin" -> {0, 0}, "ImageSize" -> {360, 360/GoldenRatio}, 
          "Axes" -> {True, True}, "LabelStyle" -> {}, "AspectRatio" -> 
          GoldenRatio^(-1), "DefaultStyle" -> {
            Directive[
             Opacity[1.], 
             RGBColor[0.880722, 0.611041, 0.142051], 
             AbsoluteThickness[2]], 
            Directive[
             Opacity[1.], 
             RGBColor[0.368417, 0.506779, 0.709798], 
             AbsoluteThickness[2]]}, 
          "HighlightLabelingFunctions" -> <|"CoordinatesToolOptions" -> ({
              Identity[
               Part[#, 1]], 
              Identity[
               Part[#, 2]]}& ), 
            "ScalingFunctions" -> {{Identity, Identity}, {
              Identity, Identity}}|>, "Primitives" -> {}, "GCFlag" -> False|>,
         "Meta" -> <|
         "DefaultHighlight" -> {"Dynamic", None}, "Index" -> {}, "Function" -> 
          Plot, "GroupHighlight" -> False|>|>]]& )[<|
      "HighlightElements" -> <|
        "Label" -> {"XYLabel"}, "Ball" -> {"InterpolatedBall"}|>, 
       "LayoutOptions" -> <|
        "PlotRange" -> {{0, 10}, {-0.02322529023285029, 0.4999999999999826}}, 
         "Frame" -> {{False, False}, {False, False}}, "AxesOrigin" -> {0, 0}, 
         "ImageSize" -> {360, 360/GoldenRatio}, "Axes" -> {True, True}, 
         "LabelStyle" -> {}, "AspectRatio" -> GoldenRatio^(-1), 
         "DefaultStyle" -> {
           Directive[
            Opacity[1.], 
            RGBColor[0.880722, 0.611041, 0.142051], 
            AbsoluteThickness[2]], 
           Directive[
            Opacity[1.], 
            RGBColor[0.368417, 0.506779, 0.709798], 
            AbsoluteThickness[2]]}, 
         "HighlightLabelingFunctions" -> <|"CoordinatesToolOptions" -> ({
             Identity[
              Part[#, 1]], 
             Identity[
              Part[#, 2]]}& ), 
           "ScalingFunctions" -> {{Identity, Identity}, {
             Identity, Identity}}|>, "Primitives" -> {}, "GCFlag" -> False|>, 
       "Meta" -> <|
        "DefaultHighlight" -> {"Dynamic", None}, "Index" -> {}, "Function" -> 
         Plot, "GroupHighlight" -> False|>|>],
     ImageSizeCache->{{4.503599627370496*^15, -4.503599627370496*^15}, {
      4.503599627370496*^15, -4.503599627370496*^15}}]},
   Annotation[{{{{}, {}, 
       Annotation[{
         Directive[
          Opacity[1.], 
          RGBColor[0.368417, 0.506779, 0.709798], 
          AbsoluteThickness[2]], 
         Line[CompressedData["
1:eJwVl3c8le8bx+1sx6hs5zhCiKQhpfsqVCgqo5SszEIio1LJlj2Phk2FUEa+
VOdGsjdZhxISUmZm5Xd+/zzP6/16Pc91X9fnc92LZHP9nB0TAwODIP3x/3fK
PRs2VdvwIxVl5d8Td9JQbTfx1HmiE8owHlmKpfNmHTWASLyFhJcyxIPpzBv3
5hVnvz9yO8pq6U7nlKpIKVZiGHpfLPzOlM5Ks7ZRmw7RqD54Tk2NzsO8qf/+
9MWh5dpndVvoLPOMY//6RiJS1rx0s0eehpw1PV1WpB6h0hA1zUd0LukZyV7S
eor+sVwimdJ5/dqpoXmHNBQwzETionM641DYik4GCma0OfyfHA1pt8buWO7L
RH3yZR6X6TyZfKJ6ySkbRXYdqV+XpaEI27/mixs5qEb7xIEYOndvOCbMSeUi
Ll8B16wdNORVL7l79nUeMijw30eis2h8T/NPrZfo+b0WUYoMDdkoAPMPhyIU
axIC18g0xLRxu33J9xVynet+0ChNQz0jJhJLOq8Ri8nrUSk6+7zkqljoK0YS
PFtZy4g0pBc3wbaQXoKe8+XUL0rRkLhPtfG8UynqUR/IV6BzlZb33OxGGXLJ
96P5SdDQFtqo3E+pCpT96sxUmwgN9Ve995yZrEBWhyya2oRpKO9Z8ocfryuR
QI5eV912GjJwN7Cc1nqH/D2azNK20lASR2XSdweMGkRmLy8QaKjUW8/dQ7gK
iSUaR5Tw0dDT6QMii75ViGJzbNKZl4ZcOwQcFnSqkYCCj1IDFw0JPG1gmu+r
QVfLuxlJbDS0wfsm1+3wB9QjSSvPYqGh8QdZZ+bSPyDBnQ+yJJlp6I3DvdRZ
p1rELEck/t0cRBfV9mr82viI3GPk2s3XBlFGU9qNH1KN6Epus+iL6UG0lFym
8CWiEck/5R8JmBxExx2ax7rWGtGPI7cSTScG0QzziklldxPisVbqH/k6iNQ1
DTTCQlqQ69qJxdD+QdRR9IdJbrYdyaak6u2sHUQCiMOCR7kDVb99w+RZPYgO
ySZohNh2IFMvm5Zy6iCKWspdvN3ZgaBqMEW6YhDtjf1kZ5PfiQii730jCwbR
/SYlPVXLbnRCQ9OiMmEQvXhdLpuf2I2erP+94BM7iLqSjzHvaOlGwRT9qF1R
g0jG4cI74YM9iOdMW8ndkEHUxByozCD4CclEdmiU3RpE2zRpAu11vUgjJag7
wHwQFRaF0ZyVB5GUyZpvmdggmhaYjtCzHkRfngn55W0fRHJeekfk6ePOk3MO
JAsOovTDXBljdN2ihhU7LnMNorjGCPuLH+k+9Yn9iV0fQF5j0fMnzIfRj7An
6+l9AyiNqzmAX2cExRu233CLGEBHNO+Y+1mMIOn/GPb7hwygIVfFfbPeI2hN
1EE40n8ACXeFT7TkjSCa0pnjUT4DKDb5lG4o4SsaSWcrOGI7gAJ2tPFu0r6i
txJ1kxc1BpAD6nw04z6GOM/Wij/92o8YMpcraeFjKL+/l3GZ1o+SWcSHmrLH
0J3Lu6p1e/tRQ6O9ZG7vGGL7ZfP5c1M/kjf+k2mnMY6UE38yVpX0o0lHuZef
Gb8hIYuaG9aB/ehq3F1qR8wEumtj2atJ6keu33aOlRZOIa/7fjyGen1oxGKA
vbpxCp23sXJ4fqwPGfWHKreOT6H7smJtaxp9SL35+61votPIy8RxMEKxDzG/
ziFsC5lGC13ER87cfSjZl3TE2/IHyvLvJAi39qJqQZFHBwk/kXxXZp6eXi/i
JAXKfVGfQ5Pt0fHB+z6hKEKzQobVIkoIUDs+wdKNbGjGmLllGa188FApu92B
bnwMtLkut44e/2fa96+vGb124zYS1v2LZF/qKClJ16OMO9emd59nAAnJNN2k
YzXIP+3P2aUZRhjnME05J/EOMXSPwLvbzCA7pO3zqaQUBU5RM24/YIZPqYq5
uYmliIMhhelgKDPcPVEdFO1digR2mdWWJTLDXJ25ecyhUrQjpPNE0StmyNQr
VXOoLUF6h2oMMieYweDU3IzrQDGKz8oyDz3HAqma1XE8/K+R7E17H2MFVni5
eV2f8Xo+2qXxxShtNytY2BY2aqB8tJfhgsr0flaIQmzfEvjy0bEI3Yn7Wqzg
skVkM+9VHrLIVjLON2eFG+/9+CyXclFSz4IKUzQrFGcx4MkHLxDrvvvfixZZ
gT6BByLLctD4b4op13s2kJKcbJC9n44yj6p5DH9ggzerntaaxunIMrItuqiJ
DVJznY7d3pmOBmVYG4362WCPwMSj1hdpqNPI/dDTRTYIHYgQ3HohFVFfnyLu
UtgCMb/lW+dqnyCKC+O0AWULHBc/tye8LwkZVzxlI6VuATZl/HNfeBISYFUn
L2ZvgW9+Ye8VURKKeupqTineAunONy+tPk9Egc20ti+tW0C9XadV8G4Cctv5
psSNhR22a5q+1d4Xh/S+Xb0bd4MdqpMKlkUrw9Hxu+SX2j7s8OAqNfLK/nB0
bOvQ4PI9dujyZTJSL3mINHROq1+KYIf9j9OrggrDkEKOyiL5OTuYpVn65eeH
IC67JceyIXbwhNQDf3AAahm/a9x/ggO4FlPEh1N9UIPv/oCHBhxgGWrO1lzh
jWqFZl8fNuEAfjOVxI+fvNA7bSu+DBsO8PzvB+MXgid6mX2syekuB+T+LU2i
xN9AkbZbYKOYAwQcP6YEJNohg/EYRUlJTnBvj0sJEgbcojjeYy7DCTctNhxu
depgfY8D954ocML+900XHwTo45NMnzuED3DCqfPRa85ORvgYUdFL8AwnXP31
j8c/2gLvM/9Yxe7PCea01Jy/YlexeM+ayeI3TrANvvLG5Kg3fix2elN1hhM4
b8sHhw57Y5Er6S/cFjjh5fjv19M+PnjbwvGNn/84IazcquVIwS1MICSkT27n
AgW9S6Oq3L6Y+ZTyj2FdLuhqehDZedYPT3+w8Wso4IK+K/M2wymBWCq2/2pU
KRd8CSkaHRoPxMYWBibGb7lgaGvniJNiEKauHlQYaeACidmpu7vKg3DcLv6e
lTEu8NPw0rvSGIwPUbCcnCg35Nvp8jb1h+KIq+LtQcHcMOl+0jA2JwJXH4ir
0I/khrJrNhKdnyPwMgt7Nn8CN1g6WLU/3x6JrdIWfVIyuOE8WV1ALDQS7+1p
ki57R//faeEuyTYKD2ve8hpf4AYXZSPswxKDlfl7JbQsecCkyXT5c0Asnoic
8E+04wFmk0H3d8mxOIVz5fv3azwg8LHG0q0gFnOzCBdH+PCAX8N1TvPeWDy9
bHa8N5YHHjpEkY7LxuGcoWFXp1oeSB78euYBNQ6bm/3qftvEA4UDE209HXFY
qPefOm8nDzieY3rPMBaH/dulmEuGeYAz4anTKFs8tqqxpvxZ5oHjry2COk7F
Y/EX33D0Tl6IflrZ7tEZj3tklmVGVXhhQeeO0eWv8Tg8g+3h3v28cHTu8wnS
fDxefyxnPHCMF1Ll0pgOEhJwf6TTpLQ5L9iPykD+qQQc7/GT8CaKF9hweO8b
agLWm/vryZ7IC+XhYzamLQmYyYWXdvEJLxSJ61p2DSRgN3uVnM3nvKCvUSNn
tZSADcxuHNSt5oWBhvMevXKJmBP9th5a5IVHKmkNuqGJ2OeoPPubdV7Q1D80
VpyQiCe0LhVGM/IBt31ewlJ6Iq45Wb1+jI8PTkovmzNVJOLb5yLjcxX4YMfu
G5P63xPxD7sdH72s+eD8Wak/FYeT8EXHC9fOOPLB0L3As/h4Em64Gs6vcJ0P
Ou0UqGlnknD29fnLw7588Pmequ/ClSRsfuv9slYyH5TXL34dC03CLREm8vzt
fOBnf2dauCUJa0SHtk1/4gPLazJHR7uT8IvYtzdrh/hAv8NXNoyWhAOTSNXe
03ywOZl90G06CUt2LCvNMhEgYbdy3XM2CjY5S2AwZyPA188bvdY8FBzRtbO7
gYMAGsriheuCFLzeY34rk0AAdrVjeo1ECu4dqPloIkkAPfdxj8/qFMxzaSi5
hkSAh9/N5+OOULD20O9rKjsI8M2ywklOm4KLP8sLcCgR4NTQ9fE5AwqOGouy
eHeQAHlfhHdzXqHgj7YvVHdqEkDR1qikxoGC/3yrZkkCAtwXKLYxd6bgq5NL
eddPEOBxifuwmicFn/h5cUXahACi3Su23kEUnCoU0H3/Aj2/hClhpTAKXjqU
XzR0iQARRtMHaiMoOP3hhkOSDQF2B3Vqp8VT8PJrsvaiHQHqJtxujSZR8OkB
feIZJwJsWYp5xvGYXq/c034ONwJc+CvrzZJOwWcMa0vtPQhQGDFq1Z9Jwc+8
ZmI+eBHgx/vc9pgcCjb6eFj37l0C/OPSbijKo+C8Gdsdg34EKDGboGwroGAG
oUjGA4EEEPTd42NTRMEvbYYr5h4S4NiNqt+5JRTM9JA16XQUAVqkL/TnlFHw
hde73PNi6fHVdUxDyim4sN/EYEsiAQ4wcccZVFAwK8M9BdtkArirkgo3KinY
XO4ZW/UTuh/1Uy1R7+h6G7SNSqQRwOJPJYGdSsEWKZJP+nIIkPTWN6agioJL
a497780lgARXA2GwmoI5Z1yNYl8SYMSs88jPGgq2EqSo/CoiwJnSlMPfP1Bw
uQbm0i8hgM9nklJDLQXz2nz//vwNAQAdU4n5SMG2YXy1LJUEaG3uckB1FFz5
6kC69XsCMC4mrXyiM6Hf0pdaRQDTsKMMxvUUbL8ZckGslgAVpTezKuj8TvbV
Xp96en791UxbGihYwKCf8KmJADv9c9FhOjt5MvxUbaP3k/GTO2Z0rnoq3xjV
SQDuld99FnTeVnsm50cPAQL/sXmdorPzD58HJ/sJ8HKY01uazjUCGZdzaASI
6VD6M0IfT1ij8SDTFwIoNwXLhtLZ1Xp+q+UovX5r0nZhOteGiiy8/UYAjurF
XzH0/MVeHW0TniJAV8xY2wK9Xvc+pzzPGQKoTdb2adK54V9scNcs3f+DFxXc
6fpIylbaqCwSQEvL+Hs0Xb+bp0ePRCwTAK+dVaHQ9W26ySk2tUaAm7dHpEPp
+hOf7lnR+UuA4NXbozZ0f7w+XOzOZOCHPS8fRslhCm6d9i/aZOaH39X2J3rf
U7CMQH64+RZ+qNc13nWd7vftg90OFZz8UCkbbLVA7wfZUDLRg58fhHfKqfxH
7x/fIv0/7UL8oJmRzrlB76+uXo9+JWF+4FtyL5EvpeD7O2pjJiT5Ye/wtRnt
VxTcX2PLeFGJH76GpbsHPqfguaODondV+KFt579PevR+31JtuDd9Dz/cY4tP
36TPh/1Yw2FCnR/w8GDH3lQKTnhLaHXX4YcLiazWHfT59lIjeCLxJD8UfM+q
5o6l4A8VG5v/6fODx/D8OfUoCl4on9izeZYfXKa1rl0OpWDD0nfJ4Rb84LRH
dOfoHXq/qO0pLrTmh5znvz8+9qHge8XPmztt+aFb0dBMi74evHwV92/7Nbpe
B3Q/2rrS+7nA0Tbbmx/o68ClH5YUXJcjtPt9DD+AlcITcaDgzzIPdUfi+aGC
vXj5C31z/p21acNMoed/j78x4QBd38zpRN0UfmB5dn53tzIF+6dWbXzK5Ycf
pSmUHHEKPkJxrv9Vww+xaIWz7HcSLguttSD+5of97QnmEqn09VevWThklR/U
Km48e0dJwo+5u7p+btD9yOTeZRCbhP1ivhx/yyQAoVuVLU4GJuFTyevKpgQB
+MMmof/UKQmPPt+9Ga4oABkmVp8HVJMwb/3TtBVrAVib0Km/Qt9f7Fk9R9ra
BMCsTSJELi8Bi0o19m10CkD3fdKNiowE3KYu0S7/SQB2KBu+1X6UgPc7f3zv
TxMA8cuS5SdCEzBb99Yn+yfp8V4EH2S0T8A56W9MUhkFoY1H69FZYgIeP7Ta
5LJXEEqyCmuHY+LxFfc7ZdyPBaEgutpd3C4Oqzgotp2yFoLZWt4f7P+icbuA
Epfnwa1wLqFH9UnrQ/y20P+JEvM2OO2y1bL3cDC+w6hwpmV4GwgqCpRC3QPM
OXT7pGvpdii3s7L/tngH7/fO5Yku3w4ZlNPs/QN3sLVAf1dR5XaQZfSPpeE7
+L+T+y7PV22HmmyX81sj7mD7stkbN1u3Q5SqeIrRjju4Osr2ye2J7WC0ZLh3
/eJt+n5t8CtYWBg60N5D37p88LdnpIQ0X2E4rlWS9nLJE88Efl1j9hMG55Xx
+vkhT7xgk2HpGCAMZfI7BPU+emIGKZKi6kNhCPvO8FctyROLUog1NRRhUJXd
fDCj7onPhEjNfSsWhmdPHDR/PLiJ3zlInFKaoscPvTmySPLACfIiLBUmIuBC
2hecl+yGzS1kn49dEIHTzsPQFOyGZRLU9HjNRWCtp0Jy7aYbLt08HXPFRgRW
dmbKB551wz29/uK810XAf/uXEgMuNywYNLP3SqgI5ASoCVkyX8dxX7Edz1sR
eK4daDC04IxjHtvXWxNFof525Nb7sk7Y28vfw5csCvqCsy0unE7Y4lyqFEVW
FDzNijm8fjliJc5e7xYlUTj2kaW/640jbrylI3/goCg0lsfJvTvpiJnMZMK4
z9G//y8+EG44YM/to3rlAaLwrLFo1/MeO2y++He5M1gUyNcPJua+tcPa7SJZ
M2GisMvgVcaHTDssEHJ2gxQjCtSyducjN+xw4XJVfsRTUeiLCiCf5rPDk5/S
uG3KREF2pq612tAWX0y43Mb9XRQ4/Q6MpHy1weIlnGLXpkVhvtpiJbHRBn/p
LHdo/CkKUdU5L56/tsG2fAKMwUuicNoVRWz3t8GuD+vUNhnFgOlhtYacjA32
91N5NC8uBqwSO01+O1vjXGdG295zYuB30JK/jmCFncMLX+01FYM+h9jTySuW
WDnv0t84MzHI4Gz62tVqiYu/lyUZWonB+4j1wq7blvidzdXGBhcxeFKpVbna
a4E7LnQrvw0VA4XKnqz3lMt4VTtnLY0qBiua+5x3aFzCvm/TAmqrxeDIjdeZ
O4QvYYY9j3mmasWgwVpun97yRbxFKpq0p1kMzirFr2wWX8Tb1nx0a/vEQEPj
Rbmo8kWsVnDq0eScGMz93HBbVDDDrluX1FXJ4hB0c5+9/ZHzeCH8V42JrDh0
jr8MrSCex55MU6du7xQHyVFnx13M57Hv7LDVBxVxUKCu/fJqMMXhjfWhJofF
IYpmzRplbIpf3H3Sf8tEHJZ3OkyVuJvgsW/HfGpCxGGL9qlqiTr6/SutLVMh
XBxkIt0UduYZ4fQLF1vjosSBcy9mOh9lhC2ab0hfSRSHm2kPb4mcN8KDr9Jb
mLPE4YRTd8e+6XO4684/og5VHHj0LH4WbjuHa/grG+uXxOGTj4rk+5AzmNSs
s6SyKg4nxbXP9l4/g/0COyWTN8Rh1eL8Z54LZ/CRlUkPRyYJ4BYQCuuTP4Mr
h7ZLchAk4Hq32vUsiiEufu7prqcoAU3sa2MRygY4U1NVrNVaArZn/mqqDNbH
NQacARu2EtBQMaX13kofj1qOTe90lICkU74SvzT0Mdk/sTLYVQIcfgofGJzV
w9l1a2ZwRwJcDDhmei/p4RzDmuSSBPr4VnUsGod18Qtro22P6yUgt72t7qrE
CdzgrnSvoUkCun47L4/8OY4nA1gnllslwLjaaOr+0HEs/6y8zKhHAm4Klbsc
eHoc506LmfB8lQDr3pWToRLHcZ7HeLzfugRsnbTyiJDTwQVBnvwOuyTB5Ue/
27/zWnjm8GX/oN2SUGn4+kr9YS2stKS9mKUmCbOUr4+LSVo4z0bo08hBSfCW
6dOa/XEMv0AlyRePS8Le9yeD/j44hrPX5qQMLCXBMzHGwKD0KH7s4qy8L1YS
woNeSTbvBjwoY5xmlCAJTELmLRQRwCJDhwjuFEl4n+tp7c8EOFmPa6EwRRKy
yu/fsc5FOFEur0w+TxLK+JsMhpeO4Jiv3w+Lf5CEsKCrOCdJE4eYXNFn/i0J
c2G/JDDzIZxpOGRutyoJPjPJ6kwDGvidrolr/YYkHF297upfqIEXNE/EhjNJ
AVl311/1ixrYXFaxT5AgBUwyr294lR7Ee1YWbGQUpWDa++qfeQ91/DnZ/7aO
tRSMt98NWRLfj9fiNsKf20rBaubf4dNr+7BQ5M0UDkcpOBimakf7tA/rPrCv
anWVgsc7O9djo/fhUic9NlNfKbC0zWO1Z92HH2oIxNlTpKCLNSDKbV0N7xvK
yA1plYLwhJJmY/Y9mKDsuFrUIQX73cyJr2ZU8cx95RP93VLgfaZaZE+nKs4m
vx2XH5SC21X+h3Mfq2Khaz1STRNS8HPvf8KWKqp43ZdZn42BSD+fuN2rstyN
B7j2V58UIYKE7+y5w2924bq9jyaHRIlwQa28ZzpkFy69/IfvhjgR5EyDXWlm
u3BMUY3FIykiXD7b/+TBPyV80sjwz9QOIui96W7u11PC/z12PBC+hwjE3sOC
12YVcPLOJwWt+kRYKnQ2/20nj5cWj+cEnCZCh2NRCf9heWxIXXh60JAIobWv
xNwE5DGbkV5EzjkiWOw9lDeP5bCn79rVu2ZEEO18XPRXQg6faz8vv8uBCH89
7uyZ/rYDc3sKZUX4E+ErZV/x60wydkRVj48FEiGqR5fT1o+MP3A4x60GEaG1
kSfjtAUZ30798MA2jAhu1Wf0P4qS8VS9u9XhGCIkGDD+1EySxnWinRIzKUTg
1bD3IlBI+H5VZLJ+BRG+ZxdcvuwrhaeHqxLWKolgUsXc7KojhU03FmOevyPC
nm/ltH5eKay0/2IYcxUR3Os4xkozJXF/vuztt3VEyLW8E32vTQLvoeBLij1E
OOUXnDq9TxxPuMxLcs0S4a6ucXofiOCz4TJiFXNEaL5BlOITEsHvXpzf7rBA
BM4SpBfzXRjHj73n+/CbCPY2Iz9dooUxmD1kuPOHCGxyzYEPR7fjx9rk0WkO
EjTLisX+SNyGT4uZ5DTJkKB2xw/je8pCOHlcueqSLAkKHVW2xXAL4fECdtqM
HAluhcxP9k4LYl94R+BTJMErFJDA9EIQv7Qj+xqpkmD5Vlp3o4wg5nw1f25I
kwSWQU8y++QEcL12FMMvUxJ07x1+z3COgAV4HcXuXyBBmiY30879BGzRd3Q/
4SI93vPLcXdFCXjZ6fe1PZdJ8JZ3v6JJPR+WjTbv87pCgmJBmQuic7w4cECh
cPM6Cf4SirLvnOXBR13rL/GHkcDkt9klgzOceL1/6njtQxIo5LQVzEly4lIt
7j3eESSQMXCNn/rJgWVFzrIPR5OgirNteiiCA3PXDpa+SCKBc9yO/yrb2HG/
yC8eyCbBnMPEhyHrLdjto1CVKyZBgnl7iGoNC1bYfSCfVE2Ce1FN8c8es+Cx
x2ZJPTUkmEpu3mvjwYJN3VKdNepIYBFWYJe/gwUfFpMXYWslgW0Zy4pPJDNm
v3HIPWWQBN/PGGekOjHhNHEbmZbfJBDeJHwmn2XAGmqKyjYrdH0O/7lboMaA
e3SXDqyukoDjaYig0zYGzO4drC/zh+7P09iWqf82qW6dee6+TNLg983etuDT
PyoEL1Yp8UnDbsVyXkbSX+robODlSHlpGCnZMvdlfY3qy2bgQFaQhjJFLpaz
zWvUbRLbb1QoSkOe4TKz0NM1qp5ebuA3ZWmY0zj6LvLIGrU4uzVfc580GN7W
mToaskoNMNu2/vOoNDxm9nI5IrdClfnwPMngkjT8VX84vz91idqmtJo9ZC4N
x2o9bpX5LFF9kk6WXLWQhuaBC0Y3jZaozU5T7cHW0nD670+b1xxLVHeCIgd2
kAZtb+qgxK1FKr5ceEflpjT8WnY1c7qyQL24WmpFiJSm3y/ahFSvzFFZbFiv
p0ZJw6kP23v+as9RC5tN7irFSEOfhBp5U3aOypi2/OhkvDTYrhcfONw3S32h
o97t90gasm0674X++kX9HfdWZz5HGr6m3zzfpfKTGrOrRqGLKg1OUx/MBlen
qC/UL3H4V0mDTWvsLp3aKSrWWvquWiMNZxWbyoVipqi/zGRzYj9KQ4w4lvwi
P0XVD34odbZFGmZcDWt4LCepbF/OCXUMSMPrB0GeGsMTVInpHwv3adJgqvsj
MbVwgrr3d2CnyrA0qNnNvDT3m6Be4SqPih6RhskTcvvGZSaoVQfEOAy/S8N4
0TFZPvdv1DsxY39bl6ThZiChQF98nBr3xHfo7rI0ENQNNVkXx6h5z7a+3bUq
DfevqG7laxqj9r874RO5QffHiseI/9YYdf9U/sIpJjJI+7CiqsFR6tzRm9+b
+chQoRL28tTLr1T7RZbORgUyaE19lplh/0K1yNNuM1ciAyhIFeS1fKaaWgc2
z+4iA9HuA/THfKYeb2eu26pKhmbbhbC7op+psvlMb60PkCHKXuUbbc8w9ZsN
Q86aFhm+2mY80/GmUW27Nnx2XiZDmJPCsVXdfqp52CGvdxZkEN8Unj0o2k81
hjsehlZkOOoi2dkz3UfVLlx38bxCBvWD16oFI/uoMg/XbKqdyGC35ZNdzqde
6tjRlVNmXmRgKwl+GO/1iWrzeoEYFk0GD/bzh/IXu6jO/kZ/9GLJEKQQsExp
7KJ6GpX2cceTIW/iVcpwWhc19LdnVEwSGda3j/9wO91FLTy4tkFJIcPz/m3u
2S87qWvVm73P8skg02iZmHe7g8oUb1XsWECGuA5c+Mmkg8ptWx2pUESGUZrc
XkPVDqokW4B2YTEZXGIdRU272qnaemzFZRVkeJO0f3PqvzZqTBd3ZG09GabX
mLOeZLRQH2e5OAY3ksEzm8V+t3ULNetmm9bJZjKcmNthakhqob7ZFrPe3EYG
02fFFnJZzdShi4KO3Z/IsDWjeZpU0ESVGxPRGh0jQ8b6K3PTgQbq7tLbktnf
yNB5RpSBL6OBqhFEW7P7ToZLRlaaR50aqKfkUl5NTZNB4O79bN6Neqr7NaLk
/DwZOCdc7PbI1FN9Dz9YK14kg+XSDGfKbB01iGe05+ZvMrwP/1F+620dNbko
K3x1lQwFro4PgozrqJl+LA6V62SYyWhqKybVUfPP2h3z/UOGtCWXIIPZj9RS
6TqJI//I9PO7SM359x+p1EXZtc1NMghF62e1hn+k/g+vXv9o
          "]]}, "Charting`Private`Tag#1"], 
       Annotation[{
         Directive[
          Opacity[1.], 
          RGBColor[0.880722, 0.611041, 0.142051], 
          AbsoluteThickness[2]], 
         Line[CompressedData["
1:eJwV1nc8Vf8fB3Aj61p3Udm6UiiJvqLS540mEqGBEpVNMkLh3tASGRUR2aWI
FMrIx0wSyS7jFsmI7L1+93f+OY/nH+d81uv9PkfW5vKJSxxsbGzu7Gxs/78n
BNhw77x4b3/N6hrrYqKqZhmDUzIOKFHYNXaM5bWPpUEyMr5oc8NCeCnLQlEF
rwkdgUh/fL2sC8sJZWHSXDJ3kVz74N2lVSbaNnbx/ppdOMqZ0uBxZLlb6Onq
cnsUklS60fp+hYnknvGpLy49QtV7BlQGl5nIWcvLZU46Ft0R3282v8REb1t+
pk3rxqMfF7kDhhaZaNHJoGvCLhHZ57j+KV5goiT2rrtzB5OR2pxJ7eV5JjpQ
H7l5tj0FWa1oW3PNMdHg48Pl0w5pyPeFx6DfDBOFXlyxnFpKR86OzY/bppio
ecn+4bj0C1Rfr26xc5yJrtZIqYzlvkRSZgym6j8mEnvQUjeqm4VWfIOvrB9h
IhtF4Pxrl4OOK/UnhgwwEcfSta/Tfq+RYw05a2M/E7X8NJOcPpiL+LoS0kN7
mcgni79wsv0NCgwQ15LuZiK9qD/ck0lv0QDb1SPoBxNJ+JSbTjjkocMJq+IH
2pmoTNd7fGwpHyX9kp9abmQins7eLaPShcjs/kH1nZVM1FH2wWtksBAdlos5
44+Z6OWzx5V/c4tQkmbCSE4xExm6G1oN65ag+hGySu1bJormK4oesMMo5Nxo
2bcUJsrz1nP32FCGFh23zZ98ykTxw7s3TvmVoY4Z511VsUzk2ki2mzxYjvSZ
ZjdORTAROf4Tx0R7BXJ7dLTS1o+JloQKXrjtq0SFmeuu7/Rmot83Uo3GkyrR
0KXA4v4rTFRgF/B0zKEKPXd69IDfjonM1Xbt+bdUjcy/0IqNjZgo+XPilb/S
tSjTeWxgTIqJph/nKzJDa5ESt6JB53omOmRX19e0UItMyzuTc4hMNMI5Z1bU
/BnBkYsrFA4m0tAy3HP39hcU+T7y4re+HtSYs8yxZewrcumNsziW2oPon7fp
7bRqRlXD2DeL0oMyct/JZz5qRtEZiTZihB7U9FiHc/OXZiR/wJHuzdaD5OxO
l2zQbEHPbLp42Ua70WfOYGU2Siuy5Nqqcby6G4lqdZK/fmxD3b6J3AIe3Sg7
526ns/IP1BVquFu2qgsNk4dD9ax/oIJgrbg7hV1oy1W9/Vsf/kC/bdPr+rO7
UNI+/uS+hR/IRMaMFBjbhaJqQ23NqzsRxUzb5qBrF7raFz5x2LIbBX6pNyWK
dqFE/rog0sGfKFEyaK+PVSeyQ99iR9z7kFbuLSdB5nfk2q/Ql5c9hJDqk8ul
1W2IIBu8hakxjnrqVG1E7ZrRfWKdYvL5KSQxNdti69iIbDpNMeeXWZR+2/57
2dBndKU62ObylkX0fJZ0x6OqGuW6CZhsOLqCaF1Frbujy1HydadhlVNsUDqp
7KbkXIxUyvjmb59lg97LQqEFxsWobF0GF/MCG3x54OtusrsY/Qz7LRPmxgbx
H11uVXAUI6mks6eG7rKBUN+wpFdcEYqrOl6VXMIGk6pCUfL1hShKcNdT8iZ2
UFCwfx+G3qPAxGXj6RF2UP1ZXjt3Mh8Zqby/ojTFDhlWMwM7tfORVLlHpM0C
O9wb3BF8XSkfFfUONzZyccDy3l5xLbZ8NLn5+/FXUhxwy7KL3/dlHrLJyj9m
a8QBYlGMdQ3seUi70PVox1sOWElvzCopfoPYmn9CyTVO2ChnsKxo8RoFD5Um
X7vBCX5Tf3RvHn6N+NgSODTvcIK3wKeyMbXXiLz9TFX+I07IOvZSfUbgNdp8
+9vhnNecQNzNpRpIz0F6eysMU/5wgkPCauMLo2z0IDXV8s6JdXDrfCLDkpCF
5D1tfUwVuYBAzHJ2bn+Otu9hmiSqcMFMiItBQ+FztIvt9I5hdS74FFscciT+
OdIJPfqHrssFsuHmwzetn6NzadtMMy25oFCx6sWm0WcoumVyB0c4F1TeNG5u
532GuP6jD+RMccG+aK6SBuM09Hsm5iT/B26IOyu3MiifjFK01Ty6K7mhSl+V
fUogGVmFNYTnfOYGlNAaJzKVhH7IcdWadHBD+pySfhpOQt9M3PfGT3EDd01I
Tf+ZJFSaayCzXZEHtB2kl1s2J6IYF/ZhwxgeYC40qAhuj0emhfHcsk95gBB0
b5Rr7Qkic2nQptJ4wMjOP1fp2xN0P97VMuYND/ib1NeveD1BwXWdDcx6Hpjo
DGt6Xx6H3BQK3rqt44X3hw35Xa1jkV6/o3/UFV6ARz9H58qi0SF/WtYBH144
PWXTToqNRjoiXT9mA3jhHJehhcmVaLTn4DENi1Be2J4WVGqwKRoppu+Yoj3n
hXi1o59Fbj1C/Jem7fO7eMFidejngOlD9OW3v2nHYT4YyCMTPgpFoU9+6kEh
hnzQt11cLP5vJKqijuXuM+MD8lr5/uhPkajkwHnhZBs+kFLKOj0bGImy0nQ+
O/jzQQqvcqvNQgQKu8gDS2/4QDJsLOHl93Bk+DtCSUqKADOu3+fqftxDX5R+
t1jKEaDpRiHvvuR7SN9jd8ATRQLMqjtL9NvdQ0c4eho37CZA8DaOZ79mQpCO
jNJVihEBxqMDiujUEPSfZXUZbyABXk/VjStZ3kESLQtmU/0E4JGwEFSg3kRx
4sfWdo4Q4K2agYfjr2C08UJShtskAYxKJL4xs4OR6OShpdFVAvgIWXdc0gtG
ROLDpMH1/NBgtr7tR1AQ4jRQ/tt9lB+qnSPbDrEFouFKG8anV/xg5CNUsWdf
AJKO7HC8n8cPaRpugSmd/sj0nKGZaTE/ZKgtX/C97o9K5zUVf35ive9pvqhH
iR+K2k5qmevjB+3in+KhutfR3hi8ZYuYAAg7T15aZ+uDQh0lvt68JQC9x0/Y
xiy4o/LdUYX6YQJwtv3IUbVn7mh2HW8a6aEAWKj5bFAzcUfnE6d8EpIFQO6q
Ie1s9hW0q+XzpvwSATg0fC7M2MENdWv5Xv09KQAfHlVP9vY6IWVSm6SulSBY
B37uD4uwQX/C/gQ+uiQInWljwysEG5RAmBsYcBKEsFwpPsItaySwbsObUB9B
SPLTCZ32P4+GZ88caosUBGaXkTbfsCVK7+p2dagShG5lVy3dNVMkkdGPwxWE
QEvEfk5aXAO1yM3K9e4QAleHv+vWB+1C95K5Q3apCwFvZMJV9zEVtBi3xfS7
jhCofo/WDH9JQx1hDoObLIUgO7sjYyqTiB94jBIL7guB3OWHTj7nECagGeuu
KSEoet+TkfDSFPtob+UtWBSCW9T351PpZviPrkV2OLswbIiobmWYnMQVR8oX
dYSFoeuC7MmauVP42omwBy8UhUF11FYsWdUC/720ufqqtTCUrv+5Z1/hefwl
1Gwr6aswnCxs5yVE2uI94XcahluFIZX0z5A4bIszIos9q7qEodjqzc4HOnY4
OFq23HtYGL62pNYRJ+2wVOPstjEOIkg7c+5c0HPAbd8rqs2kiCBVqnBv5LcT
PjxqPrfJjAhR0lynLM+54afUoGb6aSIwMznDrga64em9mTldFkRgV7WsPf3M
DSeFLNlF2xAh4l+jytVRN7y4Jb6Dz40INiF5b8V8r+Asm+7C8RAi8BK6azVv
uWNih5VfaRkRUv19B7V9PbHt2u3T4lVEIP93/ERVtCcukX+9y6eGCC3HKk+I
5HliBy+20Z0NRHg3q8Ck/fPEFeTks+mdROgbGY+at/LCnsd694fOEiFzSMco
c89V3FFxkd18GwnUhPtf3Kz3xuPaP8T8d5CAqXKKlNrnjXnKj+9KUiWB5C29
tLgFb6yO99j90SDBikIKc8NmH/ywmFjvfpAEPD2PX5pd88HH80oe3ztHgrSD
+dvGJX2xrZrqm2xrEpgkVOuX7/TFAW+e1327SIKM2apW14O+OOt11Op6JxJc
ca4osHL2xYRX9hfTvEnAe8zQL/69L/6YTlX5EEGCV39M9yXpXcM9ciFHfz4g
QWrsF+0jltfwTOqaDWcMCdLvSrY3uFzDcinDj44mkMBUalndJ+IaDnxattT6
ggQ+/WMuqOUa3h/jXPOvggTetrXeJWbXcf6dqnMyMyQ4oDTUaqzthzP06jbc
nidBUMed/3Ya+eE4gaam0SUSyJZPLI6e88OMCOahYg4y4KIiYzY/P2zweFH5
JJEMwWNgE5rnh3ufq6zdUyLDffZTWhek/XGrw+7CSWUyxNY5tShu88eflPZ7
nFElg+oUz/YmDX/8Kkd/QF6TDNaVtvllxv7Y553t1/JDZPDP/SYpG+iPhWri
E+esyaDblI+Fuv0x+93UM+cukWHe4rZF34A/ntZ7Sam2J4N6Ce9M7KQ//t7w
7nbUZTLcFJvKfMUTgNPami5v9ydDz3zBP3eVALznDy9ceEwGLz2niCi/ALw9
Q3ix9gkZlu6ECMXcDMAyjqJ5KolkGN69K4N+PwBz/aNtXU0nQ0ZGTO5KYgBu
nNlPjH1LhsBF6+zX5QHYlsvrZ0MDGR5lizOE2OhYTLq2fekbGWzFveQHuem4
QUPy69ZWMijX+2lmCtKxunP1h8BOMrxdaSX8E6Nj7maRJ+qDZEgXahBz2EXH
RSMOURf+kkEt1GAgYg8du3KX3o34R4bK0tbBFKDjNk1bn+FpMvy5+XL0pgEd
pycVmD1lp4BSoV6W3gU6Pl1EOFa3jgL2LglfP9rTsUDLuQPzPBTI/7b173ZX
Ovbk4VE7IUSBybxlxw8+dHzA9RSRW5wCx/++UfgdSse/985/dtlFgcsMJ51L
uXT82MygIm43BZ49mmaPz6djg8tJhTV7KKBAm1TBhXScl3IkQ1abAlZidhp1
5XQczBd7s/UYBaQsKmyXG+lYgzbqx2HMev4Lu0RsCx2P7NP23GFKgXcwP72p
g45N3YZs7ppTIGmk1HG1h47l2jVBy44CYSX+DW1/6bhjPGy3oyMFZMKrCcx/
dBxK6FWOcaFAzYS2WOsEHU9rhUhOeFBg335VvntzdFyV9mMxjUEB9RcvEZGd
gX1KlSe/BVEg5T613YCDgbd1BA6t3qLAxqobrxicDPyQX6njdBgFNIadtBu4
GPiC+/V8gTgK6Nm+VOAgMLC6ak++QgIFNDu3iMywTJiEgkNJFBCfv/GHyc/A
r69wv2M8o4APw8w6QZCBg3Y6vEt4wVrf2qqkmxADn5yoe1eURYEbZ/r/7BFm
4GW3yPfTbyjATHKtfE9k4K8q0+9JBRQAFbZhJxIDp4yfLFQupEDjYKbOejID
H3WTKLLHFPAebM05SWFgCRV60c0KCtQKc7QPszw+9qsopZoCOUppZt5UBo6+
/Ly4q44CGyqOBfiKMLDDDkLJQgMFLAmVe8ZY3jfmXCLaRIHo0bseZ0UZmJjz
tUStlXV+PtU7q1juc1X9YNRBAcXGiADaegYuUH70waWTAhkaazbXWQ75N/ch
pIcCtI0Sg3Usn802L33+iwJ97H9FRTYwsIrrh9Kq3xSIy7WbP8kyp7IM/jVA
gUyxW48iWW4bDcSrwxS4Za86V8Xyi1f9WPwfBYS4jOUnWPZzOVKmMUGBnoRS
JdGNDHx8e2aZ2TQFYhSMiLtY3jQqWO4+R4Ejo01deizPZrmVhy+y1nNDIM6c
5Vrn5vKsFVY+O4qMLrAcv029opaNCi3wkO8Sy24jjyv+cFJh3PVwvRXLullL
FZw8VIgNuJ5mwrKo87lKGQIVuha+xgDLQ0rllVqCVBDp6cqRZ7nkL63KnEgF
7mTVGS6WwzNvVXlTqKCsbu7Ww5q/jdNQ1UNRKvRRWhVes/yfkkF17kYqPNKQ
VLzOMu/f7OoGCSqs7Uj3RSx3vSR9/CtNBb0NHTIrrP3McfT8yEujgvbzjVvz
WA5UbP+4WZ4Knjs+xlxk+eSwZo2OAhWs0lV9hFhedlir8dtBhc+e17IMWef3
VcHmU6wqFUSFO4n9rPNOGar6VPAfFUY3cfN4sXzUIaR2fC8V6mlXa2+w8iKh
MForiKiQv5372er/8zR4/LOiDhU4ZmZ3ebEcbS9Sd/EIFYhl2iHHWXl02OpT
d0OfCgSrV+ffsvK6b/BH3VNDKvAvx/ORWO61S/rSYUqFT0Ldk4WsvO+wU2ow
sKbCYJE8W6UAA/c4SF9+dZEK0Ypaqb9Z9RPqTCEK2bP2O2NUf41VX0NXloy/
urLmR0poleZj4FS/ulZjP9b6jiV2CbHq8wQdX31Dp0L3LTW8wKpftsC36ylB
VEjUd5zpZtX32dtPzrTcpcKBMeGgKDYGXh/l1H0yhgpOB2vMzVn94eNDq4B3
cVQY8BlxrZlm9cMYE+kNT6kQ5pFXvmWSjr/F77X+nkYF9zQ/l4oROr73nL/f
4g0Vcoale61/0fFaSebI+XoqNEWtbj7ziY6zcWJYeSMVwi1U8ziq6diy4oHy
phYqXHCQTEli9cPCmutufT9Yeama6C0somOPJv3pS4NUEJd7030hi44HBv4u
OXKKgMKyREZaGB1/JW/j99IUgZgL9MRjR+h4v4vL0JN9IqC4wfDjlC5rvJrs
mgokAtL9v6IjER3f99sZTDwkAieXLtjlqbP68x/1lcwTIhDSFyz7WI6OPxdq
j/U6iUACPzG3dzUAV58/1Wz0VASsBA89aH8VgIuzA59s4xSF0n3J9gVz/pjb
wEwshlsUYj/tfSU94Y+Nh7bEshNEIX9F3iVw2B8P0Oqj24ii0HWoPGIX63tM
iV0fxZAShQ/MujKDCn/sFJR1p0VTFNzT3W1P3fPH4qfbvPzcRKFG7cnWrRv9
8XV2RaMv3aJgdDZ7r6y8HyZ0XTvimrceyHryJeYy13D/M9mHiX4boPrM3FZJ
Guv/auvGdYVmG2GzQJ1t8rQXjoizrbGWEYOLYan33KY9sPnDsw0CA2JgPti0
+pXojucPpC8klorDae22OSkZN9zXr+NTcVsCePkUy2t7nHGK1k7xemtJaB56
8K/IzwG/uulFstsuBa8a3rZfibXFt80u6HPOSEHWhIT7dq6L+L+u5Be366Xh
sFqe3mCANX6s8ORVvb4MCPY0XjGpOofpZWGP9QtloM2xqi4zxxwfEzdL/ywn
C1RrdSv5zaewtmuNBemuLNCDRYUHNExxooSN3JcZWXC3d4zmczXGcpXPow0t
NsHqk5iR+SOGOGJ7hWJT6SZwfMh7uPikHradWvetVpEGk9c0MjMfH8I2uZMy
d8NpUF9To78SpoudA02W9SJp0OVqo2p8Qxd7meS1CzygwUL+9/IsT118Z8br
fkQ0Da47zH6+ZqGLszUXlmISaDBTfJnirqCLF8rX2p5l0uDKBZGx2o86OKJJ
IKyqhgaWUUoFHDw6OC7Vxf5WLQ2Muh/06y5p41TPBt0jdTQI16jRCh3TxgWi
EYt1DTTQIS6fVu3Qxl3mFPvmVhps05+pb36hjbf0bdTt7aPB4Z5DJ+wNtbFK
3jWptH4aXDW/v19MVxvvudm5cGmABh5NFNHm3drYYEvC66FhGlDns73PyGpj
dycZqYkJGsgnnX3yfhqw374bC2+maJDFVe6dPAT4pmBvi+cMDTJ9NWUjewA/
zkm9Nz9PgzCa55fgT4BTGOvsihZpEPoef7zzAXCm8SUdv2UalGxUoz94Azhv
00fJ/as0OMG3fjLtOeDSKfmFtTXWeMP54h/iAf8PcuUTLg==
          "]]}, "Charting`Private`Tag#2"]}}, {}}, <|
    "HighlightElements" -> <|
      "Label" -> {"XYLabel"}, "Ball" -> {"InterpolatedBall"}|>, 
     "LayoutOptions" -> <|
      "PlotRange" -> {{0, 10}, {-0.02322529023285029, 0.4999999999999826}}, 
       "Frame" -> {{False, False}, {False, False}}, "AxesOrigin" -> {0, 0}, 
       "ImageSize" -> {360, 360/GoldenRatio}, "Axes" -> {True, True}, 
       "LabelStyle" -> {}, "AspectRatio" -> GoldenRatio^(-1), "DefaultStyle" -> {
         Directive[
          Opacity[1.], 
          RGBColor[0.880722, 0.611041, 0.142051], 
          AbsoluteThickness[2]], 
         Directive[
          Opacity[1.], 
          RGBColor[0.368417, 0.506779, 0.709798], 
          AbsoluteThickness[2]]}, 
       "HighlightLabelingFunctions" -> <|"CoordinatesToolOptions" -> ({
           Identity[
            Part[#, 1]], 
           Identity[
            Part[#, 2]]}& ), 
         "ScalingFunctions" -> {{Identity, Identity}, {Identity, Identity}}|>,
        "Primitives" -> {}, "GCFlag" -> False|>, 
     "Meta" -> <|
      "DefaultHighlight" -> {"Dynamic", None}, "Index" -> {}, "Function" -> 
       Plot, "GroupHighlight" -> False|>|>, "DynamicHighlight"]],
  AspectRatio->NCache[GoldenRatio^(-1), 0.6180339887498948],
  Axes->{True, True},
  AxesLabel->{None, None},
  AxesOrigin->{0, 0},
  DisplayFunction->Identity,
  Frame->{{False, False}, {False, False}},
  FrameLabel->{{None, None}, {None, None}},
  FrameTicks->{{Automatic, Automatic}, {Automatic, Automatic}},
  GridLines->{None, None},
  GridLinesStyle->Directive[
    GrayLevel[0.5, 0.4]],
  ImagePadding->All,
  Method->{
   "DefaultBoundaryStyle" -> Automatic, 
    "DefaultGraphicsInteraction" -> {
     "Version" -> 1.2, "TrackMousePosition" -> {True, False}, 
      "Effects" -> {
       "Highlight" -> {"ratio" -> 2}, "HighlightPoint" -> {"ratio" -> 2}, 
        "Droplines" -> {
         "freeformCursorMode" -> True, 
          "placement" -> {"x" -> "All", "y" -> "None"}}}}, "DefaultMeshStyle" -> 
    AbsolutePointSize[6], "ScalingFunctions" -> None, 
    "CoordinatesToolOptions" -> {"DisplayFunction" -> ({
        (Identity[#]& )[
         Part[#, 1]], 
        (Identity[#]& )[
         Part[#, 2]]}& ), "CopiedValueFunction" -> ({
        (Identity[#]& )[
         Part[#, 1]], 
        (Identity[#]& )[
         Part[#, 2]]}& )}},
  PlotRange->{{0, 10}, {-0.02322529023285029, 0.4999999999999826}},
  PlotRangeClipping->True,
  PlotRangePadding->{{
     Scaled[0.02], 
     Scaled[0.02]}, {
     Scaled[0.05], 
     Scaled[0.05]}},
  Ticks->{Automatic, Automatic}]], "Output",
 CellChangeTimes->{
  3.95305131013372*^9, {3.9530513605780888`*^9, 3.953051371814692*^9}, 
   3.953056790611537*^9, 3.9548414381448307`*^9, 3.957519132414282*^9},
 CellLabel->"Out[18]=",ExpressionUUID->"fc6b5635-6423-4810-8895-b0944fa2a01f"]
}, Open  ]],

Cell[CellGroupData[{

Cell[BoxData[
 RowBox[{
  RowBox[{"(*", "\[IndentingNewLine]", "  ", 
   RowBox[{
    RowBox[{"Atomic", " ", 
     RowBox[{"(", "VmmA", ")"}]}], ",", " ", 
    RowBox[{"Coulomb", " ", 
     RowBox[{"(", "VmmB", ")"}]}], ",", " ", 
    RowBox[{"resonance", " ", 
     RowBox[{"(", "VmnA", ")"}]}], ",", " ", 
    RowBox[{
     RowBox[{"and", " ", "total", " ", 
      RowBox[{"(", 
       RowBox[{"Vmm", ",", " ", "Vmn"}], ")"}], " ", "nuclear"}], "-", 
     RowBox[{
     "electron", " ", "attraction", " ", "integrals", " ", "in", " ", 
      "Gaussian", " ", "and", " ", "Slater", " ", "basis"}]}]}], 
   "\[IndentingNewLine]", "*)"}], "\[IndentingNewLine]", 
  RowBox[{
   RowBox[{"GaussiVmmA", "=", 
    RowBox[{
     RowBox[{"-", "2"}], "*", 
     RowBox[{"Sqrt", "[", 
      RowBox[{"2", "*", 
       RowBox[{"a", "/", "Pi"}]}], "]"}]}]}], "\[IndentingNewLine]", 
   RowBox[{"SlaterVmmA", "=", 
    RowBox[{"-", "b"}]}], "\[IndentingNewLine]", 
   RowBox[{"GaussiVmmB", "=", 
    RowBox[{
     RowBox[{"-", 
      RowBox[{"Erf", "[", 
       RowBox[{
        RowBox[{"Sqrt", "[", 
         RowBox[{"2", "*", "a"}], "]"}], "*", "D"}], "]"}]}], "/", "D"}]}], 
   "\[IndentingNewLine]", 
   RowBox[{"SlaterVmmB", "=", 
    RowBox[{
     RowBox[{"-", 
      RowBox[{"(", 
       RowBox[{"1", "-", 
        RowBox[{
         RowBox[{"(", 
          RowBox[{"1", "+", 
           RowBox[{"b", "*", "D"}]}], ")"}], "*", 
         RowBox[{"Exp", "[", 
          RowBox[{
           RowBox[{"-", "2"}], "*", "b", "*", "D"}], "]"}]}]}], ")"}]}], "/", 
     "D"}]}], "\[IndentingNewLine]", 
   RowBox[{"GaussiVmnA", "=", 
    RowBox[{
     RowBox[{"-", "2"}], "*", 
     RowBox[{"Exp", "[", 
      RowBox[{
       RowBox[{"-", "a"}], "*", 
       RowBox[{
        RowBox[{"D", "^", "2"}], "/", "2"}]}], "]"}], "*", 
     RowBox[{
      RowBox[{"Erf", "[", 
       RowBox[{
        RowBox[{"Sqrt", "[", 
         RowBox[{"2", "*", "a"}], "]"}], "*", 
        RowBox[{"D", "/", "2"}]}], "]"}], "/", "D"}]}]}], 
   "\[IndentingNewLine]", 
   RowBox[{"SlaterVmnA", "=", 
    RowBox[{
     RowBox[{"-", "b"}], "*", 
     RowBox[{"(", 
      RowBox[{"1", "+", 
       RowBox[{"b", "*", "D"}]}], ")"}], "*", 
     RowBox[{"Exp", "[", 
      RowBox[{
       RowBox[{"-", "b"}], "*", "D"}], "]"}]}]}], "\[IndentingNewLine]", 
   RowBox[{"GaussiVmm", "=", 
    RowBox[{"GaussiVmmA", "+", "GaussiVmmB"}]}], "\[IndentingNewLine]", 
   RowBox[{"SlaterVmm", "=", 
    RowBox[{"SlaterVmmA", "+", "SlaterVmmB"}]}], "\[IndentingNewLine]", 
   RowBox[{"GaussiVmn", "=", 
    RowBox[{"2", "*", "GaussiVmnA"}]}], "\[IndentingNewLine]", 
   RowBox[{"SlaterVmn", "=", 
    RowBox[{"2", "*", "SlaterVmnA"}]}]}]}]], "Input",
 CellChangeTimes->{{3.953051379162829*^9, 3.953051553551208*^9}, {
   3.9530551265079823`*^9, 3.953055127095529*^9}, 3.953056793447929*^9, {
   3.957519588362224*^9, 3.957519704867022*^9}},
 CellLabel->"In[19]:=",ExpressionUUID->"5c2a6b4b-df9e-45be-b593-3b8cd8dbfaa9"],

Cell[BoxData[
 RowBox[{"-", 
  FractionBox["8", 
   RowBox[{"3", " ", "\[Pi]"}]]}]], "Output",
 CellChangeTimes->{3.9530515594343643`*^9, 3.9530551279652023`*^9, 
  3.953056794027349*^9, 3.9548414416145287`*^9, 3.957519753651359*^9},
 CellLabel->"Out[19]=",ExpressionUUID->"f99ab5e4-cc8c-4d42-88f5-965508640779"],

Cell[BoxData[
 RowBox[{"-", "1"}]], "Output",
 CellChangeTimes->{3.9530515594343643`*^9, 3.9530551279652023`*^9, 
  3.953056794027349*^9, 3.9548414416145287`*^9, 3.957519753652708*^9},
 CellLabel->"Out[20]=",ExpressionUUID->"113b0344-75a5-4185-b856-671be3edabac"],

Cell[BoxData[
 RowBox[{"-", 
  FractionBox[
   RowBox[{"Erf", "[", 
    FractionBox[
     RowBox[{"4", " ", "D"}], 
     RowBox[{"3", " ", 
      SqrtBox["\[Pi]"]}]], "]"}], "D"]}]], "Output",
 CellChangeTimes->{3.9530515594343643`*^9, 3.9530551279652023`*^9, 
  3.953056794027349*^9, 3.9548414416145287`*^9, 3.957519753653803*^9},
 CellLabel->"Out[21]=",ExpressionUUID->"0346a86c-1328-427b-a01e-97940f3dd1b6"],

Cell[BoxData[
 FractionBox[
  RowBox[{
   RowBox[{"-", "1"}], "+", 
   RowBox[{
    RowBox[{"(", 
     RowBox[{"1", "+", "D"}], ")"}], " ", 
    SuperscriptBox["\[ExponentialE]", 
     RowBox[{
      RowBox[{"-", "2"}], " ", "D"}]]}]}], "D"]], "Output",
 CellChangeTimes->{3.9530515594343643`*^9, 3.9530551279652023`*^9, 
  3.953056794027349*^9, 3.9548414416145287`*^9, 3.957519753654956*^9},
 CellLabel->"Out[22]=",ExpressionUUID->"5b04f420-7bab-421a-9007-6e0e6565eaa6"],

Cell[BoxData[
 RowBox[{"-", 
  FractionBox[
   RowBox[{"2", " ", 
    SuperscriptBox["\[ExponentialE]", 
     RowBox[{"-", 
      FractionBox[
       RowBox[{"4", " ", 
        SuperscriptBox["D", "2"]}], 
       RowBox[{"9", " ", "\[Pi]"}]]}]], " ", 
    RowBox[{"Erf", "[", 
     FractionBox[
      RowBox[{"2", " ", "D"}], 
      RowBox[{"3", " ", 
       SqrtBox["\[Pi]"]}]], "]"}]}], "D"]}]], "Output",
 CellChangeTimes->{3.9530515594343643`*^9, 3.9530551279652023`*^9, 
  3.953056794027349*^9, 3.9548414416145287`*^9, 3.957519753656489*^9},
 CellLabel->"Out[23]=",ExpressionUUID->"681a7936-6393-4d40-aafd-32ebbe240e99"],

Cell[BoxData[
 RowBox[{"-", 
  RowBox[{"(", 
   RowBox[{
    RowBox[{"(", 
     RowBox[{"1", "+", "D"}], ")"}], " ", 
    SuperscriptBox["\[ExponentialE]", 
     RowBox[{"-", "D"}]]}], ")"}]}]], "Output",
 CellChangeTimes->{3.9530515594343643`*^9, 3.9530551279652023`*^9, 
  3.953056794027349*^9, 3.9548414416145287`*^9, 3.957519753658084*^9},
 CellLabel->"Out[24]=",ExpressionUUID->"e8de9a53-4804-4883-a35c-49b3545382f6"],

Cell[BoxData[
 RowBox[{
  RowBox[{"-", 
   FractionBox["8", 
    RowBox[{"3", " ", "\[Pi]"}]]}], "-", 
  FractionBox[
   RowBox[{"Erf", "[", 
    FractionBox[
     RowBox[{"4", " ", "D"}], 
     RowBox[{"3", " ", 
      SqrtBox["\[Pi]"]}]], "]"}], "D"]}]], "Output",
 CellChangeTimes->{3.9530515594343643`*^9, 3.9530551279652023`*^9, 
  3.953056794027349*^9, 3.9548414416145287`*^9, 3.957519753659458*^9},
 CellLabel->"Out[25]=",ExpressionUUID->"f2dc9d16-fdd8-4630-9126-68fa2e8705aa"],

Cell[BoxData[
 RowBox[{
  RowBox[{"-", "1"}], "+", 
  FractionBox[
   RowBox[{
    RowBox[{"-", "1"}], "+", 
    RowBox[{
     RowBox[{"(", 
      RowBox[{"1", "+", "D"}], ")"}], " ", 
     SuperscriptBox["\[ExponentialE]", 
      RowBox[{
       RowBox[{"-", "2"}], " ", "D"}]]}]}], "D"]}]], "Output",
 CellChangeTimes->{3.9530515594343643`*^9, 3.9530551279652023`*^9, 
  3.953056794027349*^9, 3.9548414416145287`*^9, 3.957519753660632*^9},
 CellLabel->"Out[26]=",ExpressionUUID->"b3744a9e-6fa0-42bd-8f64-94a191f7964b"],

Cell[BoxData[
 RowBox[{"-", 
  FractionBox[
   RowBox[{"4", " ", 
    SuperscriptBox["\[ExponentialE]", 
     RowBox[{"-", 
      FractionBox[
       RowBox[{"4", " ", 
        SuperscriptBox["D", "2"]}], 
       RowBox[{"9", " ", "\[Pi]"}]]}]], " ", 
    RowBox[{"Erf", "[", 
     FractionBox[
      RowBox[{"2", " ", "D"}], 
      RowBox[{"3", " ", 
       SqrtBox["\[Pi]"]}]], "]"}]}], "D"]}]], "Output",
 CellChangeTimes->{3.9530515594343643`*^9, 3.9530551279652023`*^9, 
  3.953056794027349*^9, 3.9548414416145287`*^9, 3.9575197536612673`*^9},
 CellLabel->"Out[27]=",ExpressionUUID->"e0ca1c7e-f610-43a1-894f-545a8a40b843"],

Cell[BoxData[
 RowBox[{
  RowBox[{"-", "2"}], " ", 
  RowBox[{"(", 
   RowBox[{"1", "+", "D"}], ")"}], " ", 
  SuperscriptBox["\[ExponentialE]", 
   RowBox[{"-", "D"}]]}]], "Output",
 CellChangeTimes->{3.9530515594343643`*^9, 3.9530551279652023`*^9, 
  3.953056794027349*^9, 3.9548414416145287`*^9, 3.957519753661872*^9},
 CellLabel->"Out[28]=",ExpressionUUID->"5e72911a-19b8-4784-b448-ef8db6119e20"]
}, Open  ]],

Cell[CellGroupData[{

Cell[BoxData[
 RowBox[{
  RowBox[{"(*", "\[IndentingNewLine]", "  ", 
   RowBox[{
    RowBox[{
    "Plot", " ", "comparing", " ", "Gaussian", " ", "and", " ", "Slater", " ",
      "atomic", " ", "nuclear"}], "-", 
    RowBox[{"electron", " ", "attraction", " ", "integrals"}]}], 
   "\[IndentingNewLine]", "*)"}], "\[IndentingNewLine]", 
  RowBox[{"Plot", "[", 
   RowBox[{
    RowBox[{"{", 
     RowBox[{"GaussiVmmA", ",", "SlaterVmmA"}], "}"}], ",", 
    RowBox[{"{", 
     RowBox[{"D", ",", "0", ",", "10"}], "}"}]}], "]"}]}]], "Input",
 CellChangeTimes->{{3.953051573516114*^9, 3.9530515908588657`*^9}, 
   3.953056797394843*^9, {3.95751976051712*^9, 3.95751978135784*^9}},
 CellLabel->"In[29]:=",ExpressionUUID->"9189f2aa-ad3f-496e-83e9-02a199049db6"],

Cell[BoxData[
 GraphicsBox[
  InterpretationBox[{
    TagBox[{{{}, {}, 
       TagBox[
        {RGBColor[0.368417, 0.506779, 0.709798], AbsoluteThickness[2], 
         Opacity[1.], LineBox[CompressedData["
1:eJxTTMoPSmViYGAwAWIQPbcuic0wpduOZdv251M1X+9nv/1I/a38TnsYf+Gp
+YWv5U/C+evWd97O0bsF56fbX5z5pugxnJ/3VPPxlnUv4XwuxRb1+xYf4Pw+
gdNaCxM+w/lJt0P2M5/5BucXHm1Jylf/BedvLOAJlvD8i3BPdfYrg3AGBxi/
af6fwC9vGOF8hssPHPZUMcP5aiVpFSFarHD+k6/Tw7j3ssH5Xk+zaicVcsD5
fk8maMvJccH5rw4nNZxYyw3n6wlek3WO54Xzuey/Jt75zAfnu7+N+q4UKgDn
3ziUwhilIwjnb+04EqfwFcFPYy19cO6cEJyfXFS9lWeWMJyvn659zidRBM4/
L6TDXWopCufvXtc0W4dZDM6vZtQKOHMXwee6U+WRt0Uczn+6THHK/BoJOH+K
hiTLzlBJOH/CrLTjiQpScH7UlNhzPM8R/B8uS3/O3ycN5z9+6lRxqF0Gzl9k
ayh9NlEWzl/bWiqYrisH57eHJnszf0XwTe8sXNl+Vh7On6E5e+1ZbwU4v/5A
7wzvnQi+r3To0lMqinC+Y97xaMFOBH++TJLKma8Ivsrh5dP8opUQ/tM9pHVp
H4Kf9pnl4kktZTg/aeMnhc5+BH/CJZ7eI8cR/H2f1X7+/4/gAwDuK6zd
          "]]},
        Annotation[#, "Charting`Private`Tag#1"]& ], 
       TagBox[
        {RGBColor[0.880722, 0.611041, 0.142051], AbsoluteThickness[2], 
         Opacity[1.], LineBox[CompressedData["
1:eJxTTMoPSmViYGAwAWIQPbcuic0wpduOAQw+7Ge//Uj9rfxOexh/4an5ha/l
T8L569Z33s7RuwXnp9tfnPmm6DGcn/dU8/GWdS/hfC7FFvX7Fh/g/D6B01oL
Ez7D+Um3Q/Yzn/kG5xcebUnKV/8F528s4AmW8PyLcE919iuDcAYHGL9p/p/A
L28Y4XyGyw8c9lQxw/lqJWkVIVqscP6Tr9PDuPeywfleT7NqJxVywPl+TyZo
y8lxwfmvDic1nFjLDefrCV6TdY7nhfO57L8m3vnMB+e7v436rhQqAOffOJTC
GKUjCOdv7TgSp/AVwU9jLX1w7pwQnJ9cVL2VZ5YwnK+frn3OJ1EEzj8vpMNd
aikK5+9e1zRbh1kMzq9m1Ao4cxfB57pT5ZG3RRzOf7pMccr8Ggk4f4qGJMvO
UEk4f8KstOOJClJwftSU2HM8zxH8Hy5Lf87fJw3nP37qVHGoXQbOX2RrKH02
URbOX9taKpiuKwfnt4cmezN/RfBN7yxc2X5WHs6foTl77VlvBTi//kDvDO+d
CL6vdOjSUyqKcL5j3vFowU4Ef75MksqZrwi+yuHl0/yilRD+0z2kdWkfgp/2
meXiSS1lOD9p4yeFzn4Ef8Ilnt4jxxH8fZ/Vfv7/j+ADAFtMDWk=
          "]]},
        Annotation[#, "Charting`Private`Tag#2"]& ]}, {}},
     {"WolframDynamicHighlight", <|
      "Label" -> {"XYLabel"}, "Ball" -> {"InterpolatedBall"}|>}], 
    DynamicBox[(Charting`HighlightActionBox["DynamicHighlight", {}, 
      Slot["HighlightElements"], 
      Slot["LayoutOptions"], 
      Slot["Meta"], 
      Charting`HighlightActionFunction["DynamicHighlight", {{{{}, {}, 
          Annotation[{
            Directive[
             Opacity[1.], 
             RGBColor[0.368417, 0.506779, 0.709798], 
             AbsoluteThickness[2]], 
            Line[CompressedData["
1:eJxTTMoPSmViYGAwAWIQPbcuic0wpduOZdv251M1X+9nv/1I/a38TnsYf+Gp
+YWv5U/C+evWd97O0bsF56fbX5z5pugxnJ/3VPPxlnUv4XwuxRb1+xYf4Pw+
gdNaCxM+w/lJt0P2M5/5BucXHm1Jylf/BedvLOAJlvD8i3BPdfYrg3AGBxi/
af6fwC9vGOF8hssPHPZUMcP5aiVpFSFarHD+k6/Tw7j3ssH5Xk+zaicVcsD5
fk8maMvJccH5rw4nNZxYyw3n6wlek3WO54Xzuey/Jt75zAfnu7+N+q4UKgDn
3ziUwhilIwjnb+04EqfwFcFPYy19cO6cEJyfXFS9lWeWMJyvn659zidRBM4/
L6TDXWopCufvXtc0W4dZDM6vZtQKOHMXwee6U+WRt0Uczn+6THHK/BoJOH+K
hiTLzlBJOH/CrLTjiQpScH7UlNhzPM8R/B8uS3/O3ycN5z9+6lRxqF0Gzl9k
ayh9NlEWzl/bWiqYrisH57eHJnszf0XwTe8sXNl+Vh7On6E5e+1ZbwU4v/5A
7wzvnQi+r3To0lMqinC+Y97xaMFOBH++TJLKma8Ivsrh5dP8opUQ/tM9pHVp
H4Kf9pnl4kktZTg/aeMnhc5+BH/CJZ7eI8cR/H2f1X7+/4/gAwDuK6zd
             "]]}, "Charting`Private`Tag#1"], 
          Annotation[{
            Directive[
             Opacity[1.], 
             RGBColor[0.880722, 0.611041, 0.142051], 
             AbsoluteThickness[2]], 
            Line[CompressedData["
1:eJxTTMoPSmViYGAwAWIQPbcuic0wpduOAQw+7Ge//Uj9rfxOexh/4an5ha/l
T8L569Z33s7RuwXnp9tfnPmm6DGcn/dU8/GWdS/hfC7FFvX7Fh/g/D6B01oL
Ez7D+Um3Q/Yzn/kG5xcebUnKV/8F528s4AmW8PyLcE919iuDcAYHGL9p/p/A
L28Y4XyGyw8c9lQxw/lqJWkVIVqscP6Tr9PDuPeywfleT7NqJxVywPl+TyZo
y8lxwfmvDic1nFjLDefrCV6TdY7nhfO57L8m3vnMB+e7v436rhQqAOffOJTC
GKUjCOdv7TgSp/AVwU9jLX1w7pwQnJ9cVL2VZ5YwnK+frn3OJ1EEzj8vpMNd
aikK5+9e1zRbh1kMzq9m1Ao4cxfB57pT5ZG3RRzOf7pMccr8Ggk4f4qGJMvO
UEk4f8KstOOJClJwftSU2HM8zxH8Hy5Lf87fJw3nP37qVHGoXQbOX2RrKH02
URbOX9taKpiuKwfnt4cmezN/RfBN7yxc2X5WHs6foTl77VlvBTi//kDvDO+d
CL6vdOjSUyqKcL5j3vFowU4Ef75MksqZrwi+yuHl0/yilRD+0z2kdWkfgp/2
meXiSS1lOD9p4yeFzn4Ef8Ilnt4jxxH8fZ/Vfv7/j+ADAFtMDWk=
             "]]}, "Charting`Private`Tag#2"]}}, {}}, <|
       "HighlightElements" -> <|
         "Label" -> {"XYLabel"}, "Ball" -> {"InterpolatedBall"}|>, 
        "LayoutOptions" -> <|
         "PlotRange" -> {{0, 10}, {-1., -0.8488263631567752}}, 
          "Frame" -> {{False, False}, {False, False}}, 
          "AxesOrigin" -> {0, -0.8404278277765979}, 
          "ImageSize" -> {360, 360/GoldenRatio}, "Axes" -> {True, True}, 
          "LabelStyle" -> {}, "AspectRatio" -> GoldenRatio^(-1), 
          "DefaultStyle" -> {
            Directive[
             Opacity[1.], 
             RGBColor[0.880722, 0.611041, 0.142051], 
             AbsoluteThickness[2]], 
            Directive[
             Opacity[1.], 
             RGBColor[0.368417, 0.506779, 0.709798], 
             AbsoluteThickness[2]]}, 
          "HighlightLabelingFunctions" -> <|"CoordinatesToolOptions" -> ({
              Identity[
               Part[#, 1]], 
              Identity[
               Part[#, 2]]}& ), 
            "ScalingFunctions" -> {{Identity, Identity}, {
              Identity, Identity}}|>, "Primitives" -> {}, "GCFlag" -> False|>,
         "Meta" -> <|
         "DefaultHighlight" -> {"Dynamic", None}, "Index" -> {}, "Function" -> 
          Plot, "GroupHighlight" -> False|>|>]]& )[<|
      "HighlightElements" -> <|
        "Label" -> {"XYLabel"}, "Ball" -> {"InterpolatedBall"}|>, 
       "LayoutOptions" -> <|
        "PlotRange" -> {{0, 10}, {-1., -0.8488263631567752}}, 
         "Frame" -> {{False, False}, {False, False}}, 
         "AxesOrigin" -> {0, -0.8404278277765979}, 
         "ImageSize" -> {360, 360/GoldenRatio}, "Axes" -> {True, True}, 
         "LabelStyle" -> {}, "AspectRatio" -> GoldenRatio^(-1), 
         "DefaultStyle" -> {
           Directive[
            Opacity[1.], 
            RGBColor[0.880722, 0.611041, 0.142051], 
            AbsoluteThickness[2]], 
           Directive[
            Opacity[1.], 
            RGBColor[0.368417, 0.506779, 0.709798], 
            AbsoluteThickness[2]]}, 
         "HighlightLabelingFunctions" -> <|"CoordinatesToolOptions" -> ({
             Identity[
              Part[#, 1]], 
             Identity[
              Part[#, 2]]}& ), 
           "ScalingFunctions" -> {{Identity, Identity}, {
             Identity, Identity}}|>, "Primitives" -> {}, "GCFlag" -> False|>, 
       "Meta" -> <|
        "DefaultHighlight" -> {"Dynamic", None}, "Index" -> {}, "Function" -> 
         Plot, "GroupHighlight" -> False|>|>],
     ImageSizeCache->{{4.503599627370496*^15, -4.503599627370496*^15}, {
      4.503599627370496*^15, -4.503599627370496*^15}}]},
   Annotation[{{{{}, {}, 
       Annotation[{
         Directive[
          Opacity[1.], 
          RGBColor[0.368417, 0.506779, 0.709798], 
          AbsoluteThickness[2]], 
         Line[CompressedData["
1:eJxTTMoPSmViYGAwAWIQPbcuic0wpduOZdv251M1X+9nv/1I/a38TnsYf+Gp
+YWv5U/C+evWd97O0bsF56fbX5z5pugxnJ/3VPPxlnUv4XwuxRb1+xYf4Pw+
gdNaCxM+w/lJt0P2M5/5BucXHm1Jylf/BedvLOAJlvD8i3BPdfYrg3AGBxi/
af6fwC9vGOF8hssPHPZUMcP5aiVpFSFarHD+k6/Tw7j3ssH5Xk+zaicVcsD5
fk8maMvJccH5rw4nNZxYyw3n6wlek3WO54Xzuey/Jt75zAfnu7+N+q4UKgDn
3ziUwhilIwjnb+04EqfwFcFPYy19cO6cEJyfXFS9lWeWMJyvn659zidRBM4/
L6TDXWopCufvXtc0W4dZDM6vZtQKOHMXwee6U+WRt0Uczn+6THHK/BoJOH+K
hiTLzlBJOH/CrLTjiQpScH7UlNhzPM8R/B8uS3/O3ycN5z9+6lRxqF0Gzl9k
ayh9NlEWzl/bWiqYrisH57eHJnszf0XwTe8sXNl+Vh7On6E5e+1ZbwU4v/5A
7wzvnQi+r3To0lMqinC+Y97xaMFOBH++TJLKma8Ivsrh5dP8opUQ/tM9pHVp
H4Kf9pnl4kktZTg/aeMnhc5+BH/CJZ7eI8cR/H2f1X7+/4/gAwDuK6zd
          "]]}, "Charting`Private`Tag#1"], 
       Annotation[{
         Directive[
          Opacity[1.], 
          RGBColor[0.880722, 0.611041, 0.142051], 
          AbsoluteThickness[2]], 
         Line[CompressedData["
1:eJxTTMoPSmViYGAwAWIQPbcuic0wpduOAQw+7Ge//Uj9rfxOexh/4an5ha/l
T8L569Z33s7RuwXnp9tfnPmm6DGcn/dU8/GWdS/hfC7FFvX7Fh/g/D6B01oL
Ez7D+Um3Q/Yzn/kG5xcebUnKV/8F528s4AmW8PyLcE919iuDcAYHGL9p/p/A
L28Y4XyGyw8c9lQxw/lqJWkVIVqscP6Tr9PDuPeywfleT7NqJxVywPl+TyZo
y8lxwfmvDic1nFjLDefrCV6TdY7nhfO57L8m3vnMB+e7v436rhQqAOffOJTC
GKUjCOdv7TgSp/AVwU9jLX1w7pwQnJ9cVL2VZ5YwnK+frn3OJ1EEzj8vpMNd
aikK5+9e1zRbh1kMzq9m1Ao4cxfB57pT5ZG3RRzOf7pMccr8Ggk4f4qGJMvO
UEk4f8KstOOJClJwftSU2HM8zxH8Hy5Lf87fJw3nP37qVHGoXQbOX2RrKH02
URbOX9taKpiuKwfnt4cmezN/RfBN7yxc2X5WHs6foTl77VlvBTi//kDvDO+d
CL6vdOjSUyqKcL5j3vFowU4Ef75MksqZrwi+yuHl0/yilRD+0z2kdWkfgp/2
meXiSS1lOD9p4yeFzn4Ef8Ilnt4jxxH8fZ/Vfv7/j+ADAFtMDWk=
          "]]}, "Charting`Private`Tag#2"]}}, {}}, <|
    "HighlightElements" -> <|
      "Label" -> {"XYLabel"}, "Ball" -> {"InterpolatedBall"}|>, 
     "LayoutOptions" -> <|
      "PlotRange" -> {{0, 10}, {-1., -0.8488263631567752}}, 
       "Frame" -> {{False, False}, {False, False}}, 
       "AxesOrigin" -> {0, -0.8404278277765979}, 
       "ImageSize" -> {360, 360/GoldenRatio}, "Axes" -> {True, True}, 
       "LabelStyle" -> {}, "AspectRatio" -> GoldenRatio^(-1), "DefaultStyle" -> {
         Directive[
          Opacity[1.], 
          RGBColor[0.880722, 0.611041, 0.142051], 
          AbsoluteThickness[2]], 
         Directive[
          Opacity[1.], 
          RGBColor[0.368417, 0.506779, 0.709798], 
          AbsoluteThickness[2]]}, 
       "HighlightLabelingFunctions" -> <|"CoordinatesToolOptions" -> ({
           Identity[
            Part[#, 1]], 
           Identity[
            Part[#, 2]]}& ), 
         "ScalingFunctions" -> {{Identity, Identity}, {Identity, Identity}}|>,
        "Primitives" -> {}, "GCFlag" -> False|>, 
     "Meta" -> <|
      "DefaultHighlight" -> {"Dynamic", None}, "Index" -> {}, "Function" -> 
       Plot, "GroupHighlight" -> False|>|>, "DynamicHighlight"]],
  AspectRatio->NCache[GoldenRatio^(-1), 0.6180339887498948],
  Axes->{True, True},
  AxesLabel->{None, None},
  AxesOrigin->{0, -0.8404278277765979},
  DisplayFunction->Identity,
  Frame->{{False, False}, {False, False}},
  FrameLabel->{{None, None}, {None, None}},
  FrameTicks->{{Automatic, Automatic}, {Automatic, Automatic}},
  GridLines->{None, None},
  GridLinesStyle->Directive[
    GrayLevel[0.5, 0.4]],
  ImagePadding->All,
  Method->{
   "DefaultBoundaryStyle" -> Automatic, 
    "DefaultGraphicsInteraction" -> {
     "Version" -> 1.2, "TrackMousePosition" -> {True, False}, 
      "Effects" -> {
       "Highlight" -> {"ratio" -> 2}, "HighlightPoint" -> {"ratio" -> 2}, 
        "Droplines" -> {
         "freeformCursorMode" -> True, 
          "placement" -> {"x" -> "All", "y" -> "None"}}}}, "DefaultMeshStyle" -> 
    AbsolutePointSize[6], "ScalingFunctions" -> None, 
    "CoordinatesToolOptions" -> {"DisplayFunction" -> ({
        (Identity[#]& )[
         Part[#, 1]], 
        (Identity[#]& )[
         Part[#, 2]]}& ), "CopiedValueFunction" -> ({
        (Identity[#]& )[
         Part[#, 1]], 
        (Identity[#]& )[
         Part[#, 2]]}& )}},
  PlotRange->{{0, 10}, {-1., -0.8488263631567752}},
  PlotRangeClipping->True,
  PlotRangePadding->{{
     Scaled[0.02], 
     Scaled[0.02]}, {
     Scaled[0.05], 
     Scaled[0.05]}},
  Ticks->{Automatic, Automatic}]], "Output",
 CellChangeTimes->{3.953051608533078*^9, 3.953056797991078*^9, 
  3.954841446756454*^9, 3.9575197910452023`*^9},
 CellLabel->"Out[29]=",ExpressionUUID->"18859046-91f6-42ac-911c-07c5251e62cd"]
}, Open  ]],

Cell[CellGroupData[{

Cell[BoxData[
 RowBox[{
  RowBox[{"(*", "\[IndentingNewLine]", "  ", 
   RowBox[{
    RowBox[{
    "Plot", " ", "comparing", " ", "Gaussian", " ", "and", " ", "Slater", " ",
      "Coulomb", " ", "nuclear"}], "-", 
    RowBox[{"electron", " ", "attraction", " ", "integrals"}]}], 
   "\[IndentingNewLine]", "*)"}], "\[IndentingNewLine]", 
  RowBox[{"Plot", "[", 
   RowBox[{
    RowBox[{"{", 
     RowBox[{"GaussiVmmB", ",", "SlaterVmmB"}], "}"}], ",", 
    RowBox[{"{", 
     RowBox[{"D", ",", "0", ",", "10"}], "}"}]}], "]"}]}]], "Input",
 CellChangeTimes->{{3.953051625730689*^9, 3.95305163492632*^9}, {
   3.9530517233912983`*^9, 3.953051732877592*^9}, {3.953051780699966*^9, 
   3.953051850952808*^9}, 3.9530551428616953`*^9, 3.953056800419158*^9, {
   3.957519787035965*^9, 3.9575198060942183`*^9}},
 CellLabel->"In[30]:=",ExpressionUUID->"427b7056-ea43-4939-9577-88bf0e3bad48"],

Cell[BoxData[
 GraphicsBox[
  InterpretationBox[{
    TagBox[{{{}, {}, 
       TagBox[
        {RGBColor[0.368417, 0.506779, 0.709798], AbsoluteThickness[2], 
         Opacity[1.], LineBox[CompressedData["
1:eJwVx3k4lGsfwHE1lJBCyRbGIyNJWs45Ed03UifkUDlOKjENI6QS1UEnrZKK
bGmRNRJZIl2P4mdN9mWELCVDeB5l3zLlnfeP7/W9Pkz2qf0ui0VERIKE/f+x
/7GXbOaE7Kx89Xogaj0N5Tx1K3v1E+hoiCSEC73wruiquvq/6JOyqXmw0NLh
+dkS7VfQ431cv3+Fji2+oyamHozipu46Hhdad4Rzd4EbitzaWsZ2C90t/eSX
oC0cJScf2aYptGbKst9/zEeh7wJbrXltGjyNfU/OqD1AJicHK2uEzm3pSZ40
e4yiTx1WjBb6h4dV1xg3Dhm7f1dyEDp+UVfwjHkC0s8arl0j9K66e+um2xKR
j3/apgYWDYMxe0omTyQj1vQls0Chb3N+HpmYf4ryN/HENwjNm3eLHFVLQ6Fp
SWkntWg4V6mqP5LzHP0Klb4hJrRSREvNN7MMtPNS0+r762hg62AGzc1ChVH3
bFM1aVg879cwGZCNtALf/FondEuP3dpJ8xzUMh3t/ISg4UKGJDne9hLZJ8pa
BmjQYBH+dcl4fC6Ku6nK+8KkQeVCycGxE3noskOunInQxWbnR0fmXyEnj6cl
w2o0LO3sZX1TI1EgI2FwVoWG9uJC3+FBEpkq5FrpCv08JaaMzilADhE+pw8p
02DtbX2MMnuLFH7ozscr0hC9rCB6gAtIU3e7Uf9qGvLOW3ifVShGrbEH3n5d
RcNj6g/FiYBi9G3N72K9cjR4Ncpyx81L0Em213SFDA2yj98vHmsrRZtBN8Bs
OQ3z0vlpp43KkI5oDVdOioa+y0k2o/FlaPmFraxuCRryuf89GTlRjpi/fFiO
4jQ4bN1m+H2+AhUGfz4kz6AhoTruDK1Whf6RkBNxnqFgMuaVzufbVejSYfwh
Y4qC3dwafvNcFfriSwePTVAwzJixK+BVo48jHY9cRinYbmxtGBxUi2hH/fTZ
QQoaswSLWSMNyPZnd09tOwWyaJnjcr1G1HbYfDy1lYIdWpGGQRyhK7VXBrRQ
cHcybcKvqRGdvTN7cUUjBdvufXBhpzehRZt6/fnvKLhUrWux+RgPufkNjZrm
UvAs57VWehQPbakSs8/OpqA5xpSxrpaH9rXri6zJpECT+89bBYMWZD4Qo9P4
jIJqxjU9EbkPyJ2i9o7HUiBv3Cnb8K4VdTzTZs7doCAzK7jTU68DVVdbc/QO
UkDJUrctnDuQn9GWBDFbCljnLHZqR3agLruRs237KIg3kkzgz3WgJm8vyn0P
BeFVt10dKjrR5VuMYFtDCs7xQ8f2HOlGtFOhBFONgjjJmqsy5j3oqaQ/62vf
EHBR04Nhbz6Kfb2hSIQ9BCKJ0wWdIXx021tG49XRIYgRVemqTuaj5JzFHJdD
Q/C+ylU1rZWPrha/iyRthkD7oCDRxbAPvVfO2LgZDcGgGyvj06J+lDHux3FW
HgL38ItFjWFf0eq/OEkDjYPg1b+en5c5hGxu9lbEbR4ECeY11ufto+jEvNvL
v3O/wt2VNToJThNIIJ118dbWfmB3HgRG7TTy9vRaG3KbD2cqrrFPsX4gDifF
/sTsF8g5LXVAYe9PxNwGdWujeiDB34PStxfBWdv3yzm6foIrcQLbyeFFWHD2
oNRL2S4Q4fXgt34MXNoXsWKHeAdo+bheOKgjhvedinC6JtsOfVP3/5YsXILn
fEKYY76tYNHvfjH8jDgeUzHfuGy4Baz7wjaoqkpgjfCoztH7PKDK2IHvX0hi
Y70dPof/awY9mda1ZseW45Bn2zmSXk0ggaacuyaksYbA//yZW42w55vDjIbd
Shzwc+HLqkMN0F7KWeSgK4PpT/72Vo118OpmuaP6lAyWtd++ILhSC65ivj31
9bI4/q/zDSIGNXDc2/+V1EM5HOa+UhFUq2ETd0O9lfMq3NZ+r9VJrQoaZHUl
fQ1WY56u+sXrau/hTeaVR7oMeXw33tLmnGkl+C/Ssantlsd5ceK6qzjvQKLL
70+vvDXYyKrmuf2DCuhPYUbGBSjg7LAh59LBcojUVhQl7RRxZKvhzajfyiHs
oWuls7oS3rbhHK85pgwcIo/WSw0o4boB7WEl8TKY3fV0Lq5IGd93VGg29CkF
fr/phdIgFTyX/zCVOV4Cicableuc1+LwxgiRKc8SeHHdV4a7URXLRB7KOT5T
DEF2xy0ZU6rYbCD02c/gYvitKyEtqE4NfwaTPziKxRCz/tGLOkt1rFf4vmud
B8Cl4jsxlqQ6tlqxusM7tgj2Kds9rdZk4oBuRqZ/dyGYeFUelglm4tDxU2K5
WwohToWtWTvFxEU3z6SMXH4LmmWp0daHNfCepmk9y743ELaxVKe5SANrY0mO
gc0bcJ0QbarSIbCafeZDx/wCYOeMqweHEpi9a0lUlW4BeF45ILC4R+D60d3N
p3QKwPdAXptUBIH314f7y2sXwM0p37th0QT+Xtsm40IUQKbB3Pz9WAIrjlN7
lyoVwFzJQmtKOoG/PZutP7a0AMKape6UVxK41rqX49RLwsOkk243qggsYE3R
cj0kJPnUm/1ZQ2Alk2udld0k5MuH/aipJ7DzTOqE/kcSuhzk3HgfCNwzJxAV
bySBxVc06+UTODWDjKgqJEE/z081uZ/AhR8eRV19Q4Lh9c45lwECe4DJL2OS
BCtWbPYQRWADcU9GXh4J3h7qqmNjBB4bM+1ITichwOjy3MsJAuc6Wq5gp5Fw
fXlvi88UgRWGdz5XSyUhJispZHaWwPl1/jKPE0lIDBTlFvwgsKxnaLdDPAnp
ti6mAQICW4LGCqUnJORpvFu78xeBxUWVUz4+IqFoQmtuYYHA9oFHEx88IOF/
qypshA==
          "]]},
        Annotation[#, "Charting`Private`Tag#1"]& ], 
       TagBox[
        {RGBColor[0.880722, 0.611041, 0.142051], AbsoluteThickness[2], 
         Opacity[1.], LineBox[CompressedData["
1:eJwVznk4lfkfxnFrZJvQGEu2HkVSlpZJE99vySjJtJmM6TeFcrKniQgjSZwS
kuzLEWnsu67nFB8cHdnlmOwxZMn2xCGOJeP3x329r9d/t7qd+7lrAnx8fP4b
+3+T/7LbpH/1kTGjpHN9fZ2CWo6axUU1R3Qwdt/w3IbX2ZVBamo+aPAju7xx
w1JR5YViXfeQUPz6q4cbTq56rCqsRkcJ1woJvQ3rUFfD12kRyDDQ8OCbbxT0
S6V8W+2MQkER9N26G9bI3HxweeUZenFZBdHXKHAx8nRdVI1Hp4qFcxtWKSjp
GMyYN0lCQ8v9udwVCpadLfpmaamocXunr9CGGfx99EXTNOR/suTcGo+C481P
dnztfI6ag+qcPi5RMB5nVj3vmIEYCaurLxcpCLu6dom78gJNsFuP2nylgLNy
PfqLaha63qvL8uFS4FWnokcVZaOW5XS3sVkKFJ92NE6b5KIKqQfZxl8osNPG
gpO0AiSoPJqbPUWBwMqd1nm/QpRIig/ABAUdg1bK86ZFKOUr5Q3jFHjnipNz
ncWI/uNo+V+fKDCPGt00xyhB8tVeLOMhCrZ5V1+YdSxFzy/Uik4MUFBlcvsL
tVKGMv0viAn2UiDSO6Q5rUoi65fGrsfbKOiqqvCcGieRWbod276ZguzMONZk
ERP9m7k45t5AgeVNy8sTJm/QA19z019qKYjZzIwZowFyijmXoPuKgtLb5jf/
lK9CxWctnZklFCRN/KjA9atCipka/vsKKXBrk6HNmVaj4ZpZ+dm/KZBJeicw
21mDnlqvbU2Np2BFqjzrxhEWOhSmzWE8o+BTYPqZLwwW0uuK3B/1hIJy2l8p
lGMtcpGgHh2nU2Czb//hmZW3qCXNWHPqNgVpDakek6r1KNTCp8fpHAXzcWXa
A2H1yIveqfXdaQp+pjUOt/M2HMw4lG5GwZTgohWT04AGWAuXEo9QcMjI8jA9
pAltuSE+2raDgraCVQFNqhWZPQtQ9VmYgYAGHXP9yxzkYT05N/lwBv4uerUz
5xkHmWVA6MegGWiPOya4o4mDkrO0dNl+M6BBs34jb9iBvusvxp5uM9AgeH8v
n+w/KLVG0unXszMgZ9Qr08r+gPztqz1Mvp+B/AJ6r8veHsRxy1vOi5mGCZmJ
MHPbHtTrLTolFTENml7mxlrRPWiyOKDLMWQaGEfE04Z5PWj1vseapPc0RNWH
Odi87UXVgewx6d+mwWs4YtbsUj+6cWjTLiXFaUgVbwySNh1EequH46vjpoCG
3sdP3RxGn9nZOeZhk+A2smu4NP8zmmdkcgPcP4OY+n3NgUNfUAa/3kOe/hiE
b2nUTrvCRTMiCr+oGo2AXe8FEGz6ip72Jog2WQ6Dx9v7du6ay+iwq9lt6+R/
oeiGxHn5k2socrYn7POBQUjzdZ7Qu8iHtznc8Klg9sO91NWz81P8ODq9JfV9
UC/wcQbxmzuC+Hpbvtyl2G7YecvB+4K2ML6ylZUoB53waSH2V/GKTdg0+NJp
WcMPYD7i5B/lIYqXnvzMXqzuAMtPkbtVVMRwuPvdLWa+HJhg2d19lyeOB0a9
RWOd2mGv9Adlk8uSuGwk5wzvynsQQwu2fVwpnBLefS8lsA3Mpm0Wt1ttwUFc
XenE063QVXOV30ZHGr9yZh9petcMZaG1f6gtSONgsXgrrn8TOAh7Dra0yGA5
5onY1wcawf6mb5lEgixOM8huj9jWALq03S0WtluxZ5uZwbhyPbTK6Ih7Gn6P
hyxC1CNV3sHr/HuJOoJy2OvoQt37o3Xgy699pqlfDivyK7ln2bNBrO/OCbfS
H3B43p5u6fi3MJKpHp3qJ4+/pZhceTpeC9FaCkKklQJe6rSY8DpQC5EJDnW2
aoqYF3zudGUcC2yi/9ciMaaIjX9wkZQUZcHS8Re81EolbJNXUKV/qwaGR455
14Rsw5Ek+7HSXDU8N9JXarZVxksJQqKzLtWQF+wpTdujgiV/8xe1XayCECv7
U4ILKpj+bLBvhV4FB/rSskKaVbHWCQFxe4UqiNuVmNd8Sg3zWRw4qeEMEFD1
OO4UqYaXdxVwPJIr4bSS1YsGDXVc2y8m4NtfAUfd6n6XpqvjtTLvJ8UGFZC6
zU6jaUEdc6MbbKjAN6DBehlj+ft2vJ/UXTX/9Boi99Rot1duxyt9hUcNz7wG
B67Q+3ptArteNLj/RzkT7Irm1OgRBHa0GAqu12GCy73zq+ZPCJyeZMRy12aC
5/nSTomnBN5CpbvIaTEhdMEzPDKGwAoWyoLXCCbkG/JWYpMJ7L459icRRSbw
qtc/ZOYQWD/dsfqyCBMi2yUe19YR+OR4hfWVIRIS0l2vP6gnsIHK6IDsIAnp
t1pMTjQS2M3tYWtdPwnlcpHLjS0E3kt0jel1k9BnI3ud8w+B850CeCJtJGgO
K5gMDRP4/Hp3aH0FCXqld1QyRggcd7L1YdBrEg4H9/KujRG4wSCUa0SSYKGZ
XPh5gsBhcl1LJaUk3HRWU5mdJfBPuUutGTkk+B0J5BVzCWy4T1bYLouEYMmh
jlsLBP7GlGeoviQhriD90dISgV8a+IgkPSfh+V0hGnOZwMquKRwbBgk5Z68d
81sl8J9GJsKKKSSUbmcrG38jcPCgRVJ3IgmV3J289fWNf0mMuPh4Ev4Dt0s2
pA==
          "]]},
        Annotation[#, "Charting`Private`Tag#2"]& ]}, {}},
     {"WolframDynamicHighlight", <|
      "Label" -> {"XYLabel"}, "Ball" -> {"InterpolatedBall"}|>}], 
    DynamicBox[(Charting`HighlightActionBox["DynamicHighlight", {}, 
      Slot["HighlightElements"], 
      Slot["LayoutOptions"], 
      Slot["Meta"], 
      Charting`HighlightActionFunction["DynamicHighlight", {{{{}, {}, 
          Annotation[{
            Directive[
             Opacity[1.], 
             RGBColor[0.368417, 0.506779, 0.709798], 
             AbsoluteThickness[2]], 
            Line[CompressedData["
1:eJwVx3k4lGsfwHE1lJBCyRbGIyNJWs45Ed03UifkUDlOKjENI6QS1UEnrZKK
bGmRNRJZIl2P4mdN9mWELCVDeB5l3zLlnfeP7/W9Pkz2qf0ui0VERIKE/f+x
/7GXbOaE7Kx89Xogaj0N5Tx1K3v1E+hoiCSEC73wruiquvq/6JOyqXmw0NLh
+dkS7VfQ431cv3+Fji2+oyamHozipu46Hhdad4Rzd4EbitzaWsZ2C90t/eSX
oC0cJScf2aYptGbKst9/zEeh7wJbrXltGjyNfU/OqD1AJicHK2uEzm3pSZ40
e4yiTx1WjBb6h4dV1xg3Dhm7f1dyEDp+UVfwjHkC0s8arl0j9K66e+um2xKR
j3/apgYWDYMxe0omTyQj1vQls0Chb3N+HpmYf4ryN/HENwjNm3eLHFVLQ6Fp
SWkntWg4V6mqP5LzHP0Klb4hJrRSREvNN7MMtPNS0+r762hg62AGzc1ChVH3
bFM1aVg879cwGZCNtALf/FondEuP3dpJ8xzUMh3t/ISg4UKGJDne9hLZJ8pa
BmjQYBH+dcl4fC6Ku6nK+8KkQeVCycGxE3noskOunInQxWbnR0fmXyEnj6cl
w2o0LO3sZX1TI1EgI2FwVoWG9uJC3+FBEpkq5FrpCv08JaaMzilADhE+pw8p
02DtbX2MMnuLFH7ozscr0hC9rCB6gAtIU3e7Uf9qGvLOW3ifVShGrbEH3n5d
RcNj6g/FiYBi9G3N72K9cjR4Ncpyx81L0Em213SFDA2yj98vHmsrRZtBN8Bs
OQ3z0vlpp43KkI5oDVdOioa+y0k2o/FlaPmFraxuCRryuf89GTlRjpi/fFiO
4jQ4bN1m+H2+AhUGfz4kz6AhoTruDK1Whf6RkBNxnqFgMuaVzufbVejSYfwh
Y4qC3dwafvNcFfriSwePTVAwzJixK+BVo48jHY9cRinYbmxtGBxUi2hH/fTZ
QQoaswSLWSMNyPZnd09tOwWyaJnjcr1G1HbYfDy1lYIdWpGGQRyhK7VXBrRQ
cHcybcKvqRGdvTN7cUUjBdvufXBhpzehRZt6/fnvKLhUrWux+RgPufkNjZrm
UvAs57VWehQPbakSs8/OpqA5xpSxrpaH9rXri6zJpECT+89bBYMWZD4Qo9P4
jIJqxjU9EbkPyJ2i9o7HUiBv3Cnb8K4VdTzTZs7doCAzK7jTU68DVVdbc/QO
UkDJUrctnDuQn9GWBDFbCljnLHZqR3agLruRs237KIg3kkzgz3WgJm8vyn0P
BeFVt10dKjrR5VuMYFtDCs7xQ8f2HOlGtFOhBFONgjjJmqsy5j3oqaQ/62vf
EHBR04Nhbz6Kfb2hSIQ9BCKJ0wWdIXx021tG49XRIYgRVemqTuaj5JzFHJdD
Q/C+ylU1rZWPrha/iyRthkD7oCDRxbAPvVfO2LgZDcGgGyvj06J+lDHux3FW
HgL38ItFjWFf0eq/OEkDjYPg1b+en5c5hGxu9lbEbR4ECeY11ufto+jEvNvL
v3O/wt2VNToJThNIIJ118dbWfmB3HgRG7TTy9vRaG3KbD2cqrrFPsX4gDifF
/sTsF8g5LXVAYe9PxNwGdWujeiDB34PStxfBWdv3yzm6foIrcQLbyeFFWHD2
oNRL2S4Q4fXgt34MXNoXsWKHeAdo+bheOKgjhvedinC6JtsOfVP3/5YsXILn
fEKYY76tYNHvfjH8jDgeUzHfuGy4Baz7wjaoqkpgjfCoztH7PKDK2IHvX0hi
Y70dPof/awY9mda1ZseW45Bn2zmSXk0ggaacuyaksYbA//yZW42w55vDjIbd
Shzwc+HLqkMN0F7KWeSgK4PpT/72Vo118OpmuaP6lAyWtd++ILhSC65ivj31
9bI4/q/zDSIGNXDc2/+V1EM5HOa+UhFUq2ETd0O9lfMq3NZ+r9VJrQoaZHUl
fQ1WY56u+sXrau/hTeaVR7oMeXw33tLmnGkl+C/Ssantlsd5ceK6qzjvQKLL
70+vvDXYyKrmuf2DCuhPYUbGBSjg7LAh59LBcojUVhQl7RRxZKvhzajfyiHs
oWuls7oS3rbhHK85pgwcIo/WSw0o4boB7WEl8TKY3fV0Lq5IGd93VGg29CkF
fr/phdIgFTyX/zCVOV4Cicableuc1+LwxgiRKc8SeHHdV4a7URXLRB7KOT5T
DEF2xy0ZU6rYbCD02c/gYvitKyEtqE4NfwaTPziKxRCz/tGLOkt1rFf4vmud
B8Cl4jsxlqQ6tlqxusM7tgj2Kds9rdZk4oBuRqZ/dyGYeFUelglm4tDxU2K5
WwohToWtWTvFxEU3z6SMXH4LmmWp0daHNfCepmk9y743ELaxVKe5SANrY0mO
gc0bcJ0QbarSIbCafeZDx/wCYOeMqweHEpi9a0lUlW4BeF45ILC4R+D60d3N
p3QKwPdAXptUBIH314f7y2sXwM0p37th0QT+Xtsm40IUQKbB3Pz9WAIrjlN7
lyoVwFzJQmtKOoG/PZutP7a0AMKape6UVxK41rqX49RLwsOkk243qggsYE3R
cj0kJPnUm/1ZQ2Alk2udld0k5MuH/aipJ7DzTOqE/kcSuhzk3HgfCNwzJxAV
bySBxVc06+UTODWDjKgqJEE/z081uZ/AhR8eRV19Q4Lh9c45lwECe4DJL2OS
BCtWbPYQRWADcU9GXh4J3h7qqmNjBB4bM+1ITichwOjy3MsJAuc6Wq5gp5Fw
fXlvi88UgRWGdz5XSyUhJispZHaWwPl1/jKPE0lIDBTlFvwgsKxnaLdDPAnp
ti6mAQICW4LGCqUnJORpvFu78xeBxUWVUz4+IqFoQmtuYYHA9oFHEx88IOF/
qypshA==
             "]]}, "Charting`Private`Tag#1"], 
          Annotation[{
            Directive[
             Opacity[1.], 
             RGBColor[0.880722, 0.611041, 0.142051], 
             AbsoluteThickness[2]], 
            Line[CompressedData["
1:eJwVznk4lfkfxnFrZJvQGEu2HkVSlpZJE99vySjJtJmM6TeFcrKniQgjSZwS
kuzLEWnsu67nFB8cHdnlmOwxZMn2xCGOJeP3x329r9d/t7qd+7lrAnx8fP4b
+3+T/7LbpH/1kTGjpHN9fZ2CWo6axUU1R3Qwdt/w3IbX2ZVBamo+aPAju7xx
w1JR5YViXfeQUPz6q4cbTq56rCqsRkcJ1woJvQ3rUFfD12kRyDDQ8OCbbxT0
S6V8W+2MQkER9N26G9bI3HxweeUZenFZBdHXKHAx8nRdVI1Hp4qFcxtWKSjp
GMyYN0lCQ8v9udwVCpadLfpmaamocXunr9CGGfx99EXTNOR/suTcGo+C481P
dnztfI6ag+qcPi5RMB5nVj3vmIEYCaurLxcpCLu6dom78gJNsFuP2nylgLNy
PfqLaha63qvL8uFS4FWnokcVZaOW5XS3sVkKFJ92NE6b5KIKqQfZxl8osNPG
gpO0AiSoPJqbPUWBwMqd1nm/QpRIig/ABAUdg1bK86ZFKOUr5Q3jFHjnipNz
ncWI/uNo+V+fKDCPGt00xyhB8tVeLOMhCrZ5V1+YdSxFzy/Uik4MUFBlcvsL
tVKGMv0viAn2UiDSO6Q5rUoi65fGrsfbKOiqqvCcGieRWbod276ZguzMONZk
ERP9m7k45t5AgeVNy8sTJm/QA19z019qKYjZzIwZowFyijmXoPuKgtLb5jf/
lK9CxWctnZklFCRN/KjA9atCipka/vsKKXBrk6HNmVaj4ZpZ+dm/KZBJeicw
21mDnlqvbU2Np2BFqjzrxhEWOhSmzWE8o+BTYPqZLwwW0uuK3B/1hIJy2l8p
lGMtcpGgHh2nU2Czb//hmZW3qCXNWHPqNgVpDakek6r1KNTCp8fpHAXzcWXa
A2H1yIveqfXdaQp+pjUOt/M2HMw4lG5GwZTgohWT04AGWAuXEo9QcMjI8jA9
pAltuSE+2raDgraCVQFNqhWZPQtQ9VmYgYAGHXP9yxzkYT05N/lwBv4uerUz
5xkHmWVA6MegGWiPOya4o4mDkrO0dNl+M6BBs34jb9iBvusvxp5uM9AgeH8v
n+w/KLVG0unXszMgZ9Qr08r+gPztqz1Mvp+B/AJ6r8veHsRxy1vOi5mGCZmJ
MHPbHtTrLTolFTENml7mxlrRPWiyOKDLMWQaGEfE04Z5PWj1vseapPc0RNWH
Odi87UXVgewx6d+mwWs4YtbsUj+6cWjTLiXFaUgVbwySNh1EequH46vjpoCG
3sdP3RxGn9nZOeZhk+A2smu4NP8zmmdkcgPcP4OY+n3NgUNfUAa/3kOe/hiE
b2nUTrvCRTMiCr+oGo2AXe8FEGz6ip72Jog2WQ6Dx9v7du6ay+iwq9lt6+R/
oeiGxHn5k2socrYn7POBQUjzdZ7Qu8iHtznc8Klg9sO91NWz81P8ODq9JfV9
UC/wcQbxmzuC+Hpbvtyl2G7YecvB+4K2ML6ylZUoB53waSH2V/GKTdg0+NJp
WcMPYD7i5B/lIYqXnvzMXqzuAMtPkbtVVMRwuPvdLWa+HJhg2d19lyeOB0a9
RWOd2mGv9Adlk8uSuGwk5wzvynsQQwu2fVwpnBLefS8lsA3Mpm0Wt1ttwUFc
XenE063QVXOV30ZHGr9yZh9petcMZaG1f6gtSONgsXgrrn8TOAh7Dra0yGA5
5onY1wcawf6mb5lEgixOM8huj9jWALq03S0WtluxZ5uZwbhyPbTK6Ih7Gn6P
hyxC1CNV3sHr/HuJOoJy2OvoQt37o3Xgy699pqlfDivyK7ln2bNBrO/OCbfS
H3B43p5u6fi3MJKpHp3qJ4+/pZhceTpeC9FaCkKklQJe6rSY8DpQC5EJDnW2
aoqYF3zudGUcC2yi/9ciMaaIjX9wkZQUZcHS8Re81EolbJNXUKV/qwaGR455
14Rsw5Ek+7HSXDU8N9JXarZVxksJQqKzLtWQF+wpTdujgiV/8xe1XayCECv7
U4ILKpj+bLBvhV4FB/rSskKaVbHWCQFxe4UqiNuVmNd8Sg3zWRw4qeEMEFD1
OO4UqYaXdxVwPJIr4bSS1YsGDXVc2y8m4NtfAUfd6n6XpqvjtTLvJ8UGFZC6
zU6jaUEdc6MbbKjAN6DBehlj+ft2vJ/UXTX/9Boi99Rot1duxyt9hUcNz7wG
B67Q+3ptArteNLj/RzkT7Irm1OgRBHa0GAqu12GCy73zq+ZPCJyeZMRy12aC
5/nSTomnBN5CpbvIaTEhdMEzPDKGwAoWyoLXCCbkG/JWYpMJ7L459icRRSbw
qtc/ZOYQWD/dsfqyCBMi2yUe19YR+OR4hfWVIRIS0l2vP6gnsIHK6IDsIAnp
t1pMTjQS2M3tYWtdPwnlcpHLjS0E3kt0jel1k9BnI3ud8w+B850CeCJtJGgO
K5gMDRP4/Hp3aH0FCXqld1QyRggcd7L1YdBrEg4H9/KujRG4wSCUa0SSYKGZ
XPh5gsBhcl1LJaUk3HRWU5mdJfBPuUutGTkk+B0J5BVzCWy4T1bYLouEYMmh
jlsLBP7GlGeoviQhriD90dISgV8a+IgkPSfh+V0hGnOZwMquKRwbBgk5Z68d
81sl8J9GJsKKKSSUbmcrG38jcPCgRVJ3IgmV3J289fWNf0mMuPh4Ev4Dt0s2
pA==
             "]]}, "Charting`Private`Tag#2"]}}, {}}, <|
       "HighlightElements" -> <|
         "Label" -> {"XYLabel"}, "Ball" -> {"InterpolatedBall"}|>, 
        "LayoutOptions" -> <|
         "PlotRange" -> {{0, 10}, {-0.999999999706791, -0.09999999977354646}},
           "Frame" -> {{False, False}, {False, False}}, 
          "AxesOrigin" -> {0, -0.0499999997772552}, 
          "ImageSize" -> {360, 360/GoldenRatio}, "Axes" -> {True, True}, 
          "LabelStyle" -> {}, "AspectRatio" -> GoldenRatio^(-1), 
          "DefaultStyle" -> {
            Directive[
             Opacity[1.], 
             RGBColor[0.880722, 0.611041, 0.142051], 
             AbsoluteThickness[2]], 
            Directive[
             Opacity[1.], 
             RGBColor[0.368417, 0.506779, 0.709798], 
             AbsoluteThickness[2]]}, 
          "HighlightLabelingFunctions" -> <|"CoordinatesToolOptions" -> ({
              Identity[
               Part[#, 1]], 
              Identity[
               Part[#, 2]]}& ), 
            "ScalingFunctions" -> {{Identity, Identity}, {
              Identity, Identity}}|>, "Primitives" -> {}, "GCFlag" -> False|>,
         "Meta" -> <|
         "DefaultHighlight" -> {"Dynamic", None}, "Index" -> {}, "Function" -> 
          Plot, "GroupHighlight" -> False|>|>]]& )[<|
      "HighlightElements" -> <|
        "Label" -> {"XYLabel"}, "Ball" -> {"InterpolatedBall"}|>, 
       "LayoutOptions" -> <|
        "PlotRange" -> {{0, 10}, {-0.999999999706791, -0.09999999977354646}}, 
         "Frame" -> {{False, False}, {False, False}}, 
         "AxesOrigin" -> {0, -0.0499999997772552}, 
         "ImageSize" -> {360, 360/GoldenRatio}, "Axes" -> {True, True}, 
         "LabelStyle" -> {}, "AspectRatio" -> GoldenRatio^(-1), 
         "DefaultStyle" -> {
           Directive[
            Opacity[1.], 
            RGBColor[0.880722, 0.611041, 0.142051], 
            AbsoluteThickness[2]], 
           Directive[
            Opacity[1.], 
            RGBColor[0.368417, 0.506779, 0.709798], 
            AbsoluteThickness[2]]}, 
         "HighlightLabelingFunctions" -> <|"CoordinatesToolOptions" -> ({
             Identity[
              Part[#, 1]], 
             Identity[
              Part[#, 2]]}& ), 
           "ScalingFunctions" -> {{Identity, Identity}, {
             Identity, Identity}}|>, "Primitives" -> {}, "GCFlag" -> False|>, 
       "Meta" -> <|
        "DefaultHighlight" -> {"Dynamic", None}, "Index" -> {}, "Function" -> 
         Plot, "GroupHighlight" -> False|>|>],
     ImageSizeCache->{{4.503599627370496*^15, -4.503599627370496*^15}, {
      4.503599627370496*^15, -4.503599627370496*^15}}]},
   Annotation[{{{{}, {}, 
       Annotation[{
         Directive[
          Opacity[1.], 
          RGBColor[0.368417, 0.506779, 0.709798], 
          AbsoluteThickness[2]], 
         Line[CompressedData["
1:eJwVx3k4lGsfwHE1lJBCyRbGIyNJWs45Ed03UifkUDlOKjENI6QS1UEnrZKK
bGmRNRJZIl2P4mdN9mWELCVDeB5l3zLlnfeP7/W9Pkz2qf0ui0VERIKE/f+x
/7GXbOaE7Kx89Xogaj0N5Tx1K3v1E+hoiCSEC73wruiquvq/6JOyqXmw0NLh
+dkS7VfQ431cv3+Fji2+oyamHozipu46Hhdad4Rzd4EbitzaWsZ2C90t/eSX
oC0cJScf2aYptGbKst9/zEeh7wJbrXltGjyNfU/OqD1AJicHK2uEzm3pSZ40
e4yiTx1WjBb6h4dV1xg3Dhm7f1dyEDp+UVfwjHkC0s8arl0j9K66e+um2xKR
j3/apgYWDYMxe0omTyQj1vQls0Chb3N+HpmYf4ryN/HENwjNm3eLHFVLQ6Fp
SWkntWg4V6mqP5LzHP0Klb4hJrRSREvNN7MMtPNS0+r762hg62AGzc1ChVH3
bFM1aVg879cwGZCNtALf/FondEuP3dpJ8xzUMh3t/ISg4UKGJDne9hLZJ8pa
BmjQYBH+dcl4fC6Ku6nK+8KkQeVCycGxE3noskOunInQxWbnR0fmXyEnj6cl
w2o0LO3sZX1TI1EgI2FwVoWG9uJC3+FBEpkq5FrpCv08JaaMzilADhE+pw8p
02DtbX2MMnuLFH7ozscr0hC9rCB6gAtIU3e7Uf9qGvLOW3ifVShGrbEH3n5d
RcNj6g/FiYBi9G3N72K9cjR4Ncpyx81L0Em213SFDA2yj98vHmsrRZtBN8Bs
OQ3z0vlpp43KkI5oDVdOioa+y0k2o/FlaPmFraxuCRryuf89GTlRjpi/fFiO
4jQ4bN1m+H2+AhUGfz4kz6AhoTruDK1Whf6RkBNxnqFgMuaVzufbVejSYfwh
Y4qC3dwafvNcFfriSwePTVAwzJixK+BVo48jHY9cRinYbmxtGBxUi2hH/fTZ
QQoaswSLWSMNyPZnd09tOwWyaJnjcr1G1HbYfDy1lYIdWpGGQRyhK7VXBrRQ
cHcybcKvqRGdvTN7cUUjBdvufXBhpzehRZt6/fnvKLhUrWux+RgPufkNjZrm
UvAs57VWehQPbakSs8/OpqA5xpSxrpaH9rXri6zJpECT+89bBYMWZD4Qo9P4
jIJqxjU9EbkPyJ2i9o7HUiBv3Cnb8K4VdTzTZs7doCAzK7jTU68DVVdbc/QO
UkDJUrctnDuQn9GWBDFbCljnLHZqR3agLruRs237KIg3kkzgz3WgJm8vyn0P
BeFVt10dKjrR5VuMYFtDCs7xQ8f2HOlGtFOhBFONgjjJmqsy5j3oqaQ/62vf
EHBR04Nhbz6Kfb2hSIQ9BCKJ0wWdIXx021tG49XRIYgRVemqTuaj5JzFHJdD
Q/C+ylU1rZWPrha/iyRthkD7oCDRxbAPvVfO2LgZDcGgGyvj06J+lDHux3FW
HgL38ItFjWFf0eq/OEkDjYPg1b+en5c5hGxu9lbEbR4ECeY11ufto+jEvNvL
v3O/wt2VNToJThNIIJ118dbWfmB3HgRG7TTy9vRaG3KbD2cqrrFPsX4gDifF
/sTsF8g5LXVAYe9PxNwGdWujeiDB34PStxfBWdv3yzm6foIrcQLbyeFFWHD2
oNRL2S4Q4fXgt34MXNoXsWKHeAdo+bheOKgjhvedinC6JtsOfVP3/5YsXILn
fEKYY76tYNHvfjH8jDgeUzHfuGy4Baz7wjaoqkpgjfCoztH7PKDK2IHvX0hi
Y70dPof/awY9mda1ZseW45Bn2zmSXk0ggaacuyaksYbA//yZW42w55vDjIbd
Shzwc+HLqkMN0F7KWeSgK4PpT/72Vo118OpmuaP6lAyWtd++ILhSC65ivj31
9bI4/q/zDSIGNXDc2/+V1EM5HOa+UhFUq2ETd0O9lfMq3NZ+r9VJrQoaZHUl
fQ1WY56u+sXrau/hTeaVR7oMeXw33tLmnGkl+C/Ssantlsd5ceK6qzjvQKLL
70+vvDXYyKrmuf2DCuhPYUbGBSjg7LAh59LBcojUVhQl7RRxZKvhzajfyiHs
oWuls7oS3rbhHK85pgwcIo/WSw0o4boB7WEl8TKY3fV0Lq5IGd93VGg29CkF
fr/phdIgFTyX/zCVOV4Cicableuc1+LwxgiRKc8SeHHdV4a7URXLRB7KOT5T
DEF2xy0ZU6rYbCD02c/gYvitKyEtqE4NfwaTPziKxRCz/tGLOkt1rFf4vmud
B8Cl4jsxlqQ6tlqxusM7tgj2Kds9rdZk4oBuRqZ/dyGYeFUelglm4tDxU2K5
WwohToWtWTvFxEU3z6SMXH4LmmWp0daHNfCepmk9y743ELaxVKe5SANrY0mO
gc0bcJ0QbarSIbCafeZDx/wCYOeMqweHEpi9a0lUlW4BeF45ILC4R+D60d3N
p3QKwPdAXptUBIH314f7y2sXwM0p37th0QT+Xtsm40IUQKbB3Pz9WAIrjlN7
lyoVwFzJQmtKOoG/PZutP7a0AMKape6UVxK41rqX49RLwsOkk243qggsYE3R
cj0kJPnUm/1ZQ2Alk2udld0k5MuH/aipJ7DzTOqE/kcSuhzk3HgfCNwzJxAV
bySBxVc06+UTODWDjKgqJEE/z081uZ/AhR8eRV19Q4Lh9c45lwECe4DJL2OS
BCtWbPYQRWADcU9GXh4J3h7qqmNjBB4bM+1ITichwOjy3MsJAuc6Wq5gp5Fw
fXlvi88UgRWGdz5XSyUhJispZHaWwPl1/jKPE0lIDBTlFvwgsKxnaLdDPAnp
ti6mAQICW4LGCqUnJORpvFu78xeBxUWVUz4+IqFoQmtuYYHA9oFHEx88IOF/
qypshA==
          "]]}, "Charting`Private`Tag#1"], 
       Annotation[{
         Directive[
          Opacity[1.], 
          RGBColor[0.880722, 0.611041, 0.142051], 
          AbsoluteThickness[2]], 
         Line[CompressedData["
1:eJwVznk4lfkfxnFrZJvQGEu2HkVSlpZJE99vySjJtJmM6TeFcrKniQgjSZwS
kuzLEWnsu67nFB8cHdnlmOwxZMn2xCGOJeP3x329r9d/t7qd+7lrAnx8fP4b
+3+T/7LbpH/1kTGjpHN9fZ2CWo6axUU1R3Qwdt/w3IbX2ZVBamo+aPAju7xx
w1JR5YViXfeQUPz6q4cbTq56rCqsRkcJ1woJvQ3rUFfD12kRyDDQ8OCbbxT0
S6V8W+2MQkER9N26G9bI3HxweeUZenFZBdHXKHAx8nRdVI1Hp4qFcxtWKSjp
GMyYN0lCQ8v9udwVCpadLfpmaamocXunr9CGGfx99EXTNOR/suTcGo+C481P
dnztfI6ag+qcPi5RMB5nVj3vmIEYCaurLxcpCLu6dom78gJNsFuP2nylgLNy
PfqLaha63qvL8uFS4FWnokcVZaOW5XS3sVkKFJ92NE6b5KIKqQfZxl8osNPG
gpO0AiSoPJqbPUWBwMqd1nm/QpRIig/ABAUdg1bK86ZFKOUr5Q3jFHjnipNz
ncWI/uNo+V+fKDCPGt00xyhB8tVeLOMhCrZ5V1+YdSxFzy/Uik4MUFBlcvsL
tVKGMv0viAn2UiDSO6Q5rUoi65fGrsfbKOiqqvCcGieRWbod276ZguzMONZk
ERP9m7k45t5AgeVNy8sTJm/QA19z019qKYjZzIwZowFyijmXoPuKgtLb5jf/
lK9CxWctnZklFCRN/KjA9atCipka/vsKKXBrk6HNmVaj4ZpZ+dm/KZBJeicw
21mDnlqvbU2Np2BFqjzrxhEWOhSmzWE8o+BTYPqZLwwW0uuK3B/1hIJy2l8p
lGMtcpGgHh2nU2Czb//hmZW3qCXNWHPqNgVpDakek6r1KNTCp8fpHAXzcWXa
A2H1yIveqfXdaQp+pjUOt/M2HMw4lG5GwZTgohWT04AGWAuXEo9QcMjI8jA9
pAltuSE+2raDgraCVQFNqhWZPQtQ9VmYgYAGHXP9yxzkYT05N/lwBv4uerUz
5xkHmWVA6MegGWiPOya4o4mDkrO0dNl+M6BBs34jb9iBvusvxp5uM9AgeH8v
n+w/KLVG0unXszMgZ9Qr08r+gPztqz1Mvp+B/AJ6r8veHsRxy1vOi5mGCZmJ
MHPbHtTrLTolFTENml7mxlrRPWiyOKDLMWQaGEfE04Z5PWj1vseapPc0RNWH
Odi87UXVgewx6d+mwWs4YtbsUj+6cWjTLiXFaUgVbwySNh1EequH46vjpoCG
3sdP3RxGn9nZOeZhk+A2smu4NP8zmmdkcgPcP4OY+n3NgUNfUAa/3kOe/hiE
b2nUTrvCRTMiCr+oGo2AXe8FEGz6ip72Jog2WQ6Dx9v7du6ay+iwq9lt6+R/
oeiGxHn5k2socrYn7POBQUjzdZ7Qu8iHtznc8Klg9sO91NWz81P8ODq9JfV9
UC/wcQbxmzuC+Hpbvtyl2G7YecvB+4K2ML6ylZUoB53waSH2V/GKTdg0+NJp
WcMPYD7i5B/lIYqXnvzMXqzuAMtPkbtVVMRwuPvdLWa+HJhg2d19lyeOB0a9
RWOd2mGv9Adlk8uSuGwk5wzvynsQQwu2fVwpnBLefS8lsA3Mpm0Wt1ttwUFc
XenE063QVXOV30ZHGr9yZh9petcMZaG1f6gtSONgsXgrrn8TOAh7Dra0yGA5
5onY1wcawf6mb5lEgixOM8huj9jWALq03S0WtluxZ5uZwbhyPbTK6Ih7Gn6P
hyxC1CNV3sHr/HuJOoJy2OvoQt37o3Xgy699pqlfDivyK7ln2bNBrO/OCbfS
H3B43p5u6fi3MJKpHp3qJ4+/pZhceTpeC9FaCkKklQJe6rSY8DpQC5EJDnW2
aoqYF3zudGUcC2yi/9ciMaaIjX9wkZQUZcHS8Re81EolbJNXUKV/qwaGR455
14Rsw5Ek+7HSXDU8N9JXarZVxksJQqKzLtWQF+wpTdujgiV/8xe1XayCECv7
U4ILKpj+bLBvhV4FB/rSskKaVbHWCQFxe4UqiNuVmNd8Sg3zWRw4qeEMEFD1
OO4UqYaXdxVwPJIr4bSS1YsGDXVc2y8m4NtfAUfd6n6XpqvjtTLvJ8UGFZC6
zU6jaUEdc6MbbKjAN6DBehlj+ft2vJ/UXTX/9Boi99Rot1duxyt9hUcNz7wG
B67Q+3ptArteNLj/RzkT7Irm1OgRBHa0GAqu12GCy73zq+ZPCJyeZMRy12aC
5/nSTomnBN5CpbvIaTEhdMEzPDKGwAoWyoLXCCbkG/JWYpMJ7L459icRRSbw
qtc/ZOYQWD/dsfqyCBMi2yUe19YR+OR4hfWVIRIS0l2vP6gnsIHK6IDsIAnp
t1pMTjQS2M3tYWtdPwnlcpHLjS0E3kt0jel1k9BnI3ud8w+B850CeCJtJGgO
K5gMDRP4/Hp3aH0FCXqld1QyRggcd7L1YdBrEg4H9/KujRG4wSCUa0SSYKGZ
XPh5gsBhcl1LJaUk3HRWU5mdJfBPuUutGTkk+B0J5BVzCWy4T1bYLouEYMmh
jlsLBP7GlGeoviQhriD90dISgV8a+IgkPSfh+V0hGnOZwMquKRwbBgk5Z68d
81sl8J9GJsKKKSSUbmcrG38jcPCgRVJ3IgmV3J289fWNf0mMuPh4Ev4Dt0s2
pA==
          "]]}, "Charting`Private`Tag#2"]}}, {}}, <|
    "HighlightElements" -> <|
      "Label" -> {"XYLabel"}, "Ball" -> {"InterpolatedBall"}|>, 
     "LayoutOptions" -> <|
      "PlotRange" -> {{0, 10}, {-0.999999999706791, -0.09999999977354646}}, 
       "Frame" -> {{False, False}, {False, False}}, 
       "AxesOrigin" -> {0, -0.0499999997772552}, 
       "ImageSize" -> {360, 360/GoldenRatio}, "Axes" -> {True, True}, 
       "LabelStyle" -> {}, "AspectRatio" -> GoldenRatio^(-1), "DefaultStyle" -> {
         Directive[
          Opacity[1.], 
          RGBColor[0.880722, 0.611041, 0.142051], 
          AbsoluteThickness[2]], 
         Directive[
          Opacity[1.], 
          RGBColor[0.368417, 0.506779, 0.709798], 
          AbsoluteThickness[2]]}, 
       "HighlightLabelingFunctions" -> <|"CoordinatesToolOptions" -> ({
           Identity[
            Part[#, 1]], 
           Identity[
            Part[#, 2]]}& ), 
         "ScalingFunctions" -> {{Identity, Identity}, {Identity, Identity}}|>,
        "Primitives" -> {}, "GCFlag" -> False|>, 
     "Meta" -> <|
      "DefaultHighlight" -> {"Dynamic", None}, "Index" -> {}, "Function" -> 
       Plot, "GroupHighlight" -> False|>|>, "DynamicHighlight"]],
  AspectRatio->NCache[GoldenRatio^(-1), 0.6180339887498948],
  Axes->{True, True},
  AxesLabel->{None, None},
  AxesOrigin->{0, -0.0499999997772552},
  DisplayFunction->Identity,
  Frame->{{False, False}, {False, False}},
  FrameLabel->{{None, None}, {None, None}},
  FrameTicks->{{Automatic, Automatic}, {Automatic, Automatic}},
  GridLines->{None, None},
  GridLinesStyle->Directive[
    GrayLevel[0.5, 0.4]],
  ImagePadding->All,
  Method->{
   "DefaultBoundaryStyle" -> Automatic, 
    "DefaultGraphicsInteraction" -> {
     "Version" -> 1.2, "TrackMousePosition" -> {True, False}, 
      "Effects" -> {
       "Highlight" -> {"ratio" -> 2}, "HighlightPoint" -> {"ratio" -> 2}, 
        "Droplines" -> {
         "freeformCursorMode" -> True, 
          "placement" -> {"x" -> "All", "y" -> "None"}}}}, "DefaultMeshStyle" -> 
    AbsolutePointSize[6], "ScalingFunctions" -> None, 
    "CoordinatesToolOptions" -> {"DisplayFunction" -> ({
        (Identity[#]& )[
         Part[#, 1]], 
        (Identity[#]& )[
         Part[#, 2]]}& ), "CopiedValueFunction" -> ({
        (Identity[#]& )[
         Part[#, 1]], 
        (Identity[#]& )[
         Part[#, 2]]}& )}},
  PlotRange->{{0, 10}, {-0.999999999706791, -0.09999999977354646}},
  PlotRangeClipping->True,
  PlotRangePadding->{{
     Scaled[0.02], 
     Scaled[0.02]}, {
     Scaled[0.05], 
     Scaled[0.05]}},
  Ticks->{Automatic, Automatic}]], "Output",
 CellChangeTimes->{
  3.95305163569464*^9, {3.953051800318027*^9, 3.9530518517772503`*^9}, {
   3.953055133640891*^9, 3.953055143489958*^9}, 3.9530568009354067`*^9, 
   3.95484144943592*^9, 3.9575198258331137`*^9},
 CellLabel->"Out[30]=",ExpressionUUID->"3f9984b7-ac69-4aea-8e45-5f365ae2a0bd"]
}, Open  ]],

Cell[CellGroupData[{

Cell[BoxData[
 RowBox[{
  RowBox[{"(*", "\[IndentingNewLine]", "  ", 
   RowBox[{
    RowBox[{
    "Plot", " ", "comparing", " ", "Gaussian", " ", "and", " ", "Slater", " ",
      "resonance", " ", "nuclear"}], "-", 
    RowBox[{"electron", " ", "attraction", " ", "integrals"}]}], 
   "\[IndentingNewLine]", "*)"}], "\[IndentingNewLine]", 
  RowBox[{"Plot", "[", 
   RowBox[{
    RowBox[{"{", 
     RowBox[{"GaussiVmnA", ",", "SlaterVmnA"}], "}"}], ",", 
    RowBox[{"{", 
     RowBox[{"D", ",", "0", ",", "10"}], "}"}]}], "]"}]}]], "Input",
 CellChangeTimes->{{3.953051655555813*^9, 3.9530516686031647`*^9}, 
   3.953056804414921*^9, {3.957519828276112*^9, 3.9575198359314747`*^9}},
 CellLabel->"In[31]:=",ExpressionUUID->"c4d42a44-56f6-4f12-a06c-d2e3cf7e4ce6"],

Cell[BoxData[
 GraphicsBox[
  InterpretationBox[{
    TagBox[{{{}, {}, 
       TagBox[
        {RGBColor[0.368417, 0.506779, 0.709798], AbsoluteThickness[2], 
         Opacity[1.], LineBox[CompressedData["
1:eJwV1nc0198fB3AjZJQ9P8ZnWCEiqVTer0JJSoQyUtlFkoivVDKyZ4giMiJE
oSS6FxnJjiKjFOGDsnfl5/fPvedx7uuce1/Pc8+5l2JzxdieiYGBgW1j+P+c
esuGVdUuXKvuZdlowrYJXNtJNjhNvkiIOnHiuA2v16MAMvk/4tkooRu64a1x
r55z9PgTETJWPv9tOLUqUoqFHEqcLXG2tt2w0pRd1LpjNGH57tbM4Q0PbH30
7093HKEsn7dTesPST9g1VtcSiG8mbDJr8hPY5YDn5SWpZKLEqrSuacMlXYNZ
89opBOdcp2DihledDfpnHNMIFedIQYsNpzP2hy7pPiaEX3PVCW9YpyVWZrE7
g9B28Zduk5vAY0lHqucvZhFu5TR1vw1H2P21mlvLJkzcFOYVNty55hQ/LfWU
OO/lcPey7AS+3iC5Y+pFHrHrjqw5y4bF7nU1/dIuIOwcLwwkykxgGwVgnnAs
IlQZY9aeSE9gpjWftnnf50TrmZ2JMhvuGjSVmNd9QYx1Ph9KpU1g7wLO8tnu
YmJIuTnpBnUC68eNsM6mlxAc0VqM3ykTWNy72mTmYikhz6cuCRuu0vaanlp7
SbhLBHpNSE1gtr4fcr+kygnWL29eLopP4J6qt56TY+UEzpNv37bhvCdJ7yZe
vCES9uplmpEm8An3E+fGtSuJM4sc11NFJ3Ai+5vEUUdMiLRmfvsmOIFLvfTd
r4lUEe9OB3YMCkzglPHdonO+VUTDrkt3+vgnsGs7n+OsbjXBb3lYEvFOYL6U
90wz3TUEW8VBmz1bJvDa1ldP3fa/IziuKVuwcU3g4TuZJ6fT3xHvz90XaueY
wK8cbz2aulhLDBtfGTyxeQJb7FTX/L1WR7xOVP7IyDyBH39Iuzoh1Uiwuthw
aS2N4/mklwrfIhqJbyLR14MXxvFhx6ahjyuNRPdgc3rj3DieZF4yfdP5gWgQ
8t63Z3oc7zlwQjM0uJlQet1YisbGcXvRHya5qTZi8Za6jHvPOOYj2K23KLcT
mu7pJ/U+j+N9svGawXbtxMGXbWbCXeM4av7pnE9HO7EatbSa1jaO1WM/2dvk
dxAT2bt6LOvH8e0PSvqq5zqJgSiJ3NvF4zj3RZlsfkInwXFy2mW4aBx/TDrE
LNPcSXQZqm4/9GwcSzueqRTZ20X8NlnIHcsZxx+YA5UZ+D8Rw3NhLd9TxrHQ
gT6+tvrPxOb0LwN3g8ZxYVFon4tyL0EPn/jyzGgcj/ONR+hf6CUC8z43Xz0x
juWu62vJx/cSW7modJVj4zh9P+fjoZVe4hCfQ84DnXEc1xjhYFHXR3iC5S2F
3eP4+lD0zBGrAaJ4R13VLtI4TuNsCuDVHSRIQ3fecH2jY60DN6z8rAcJ6a8t
78T66LjfVXHXlNcgwXraQJ/WTcciH8NHmvMGifpxs15aGx3HJhkcDeH5Tjgu
PTk9hOg4QKZ163rfd6JQYNXCOpWOHYmO5En3IaIrc0ePuRkdM2QsvukLHyLi
6L/Du4zoOGmTeP+HrCFCNULIWP84Hb9vdJB8+nmIkEhlocrp0LG8yZ8Me81h
4sPUW7knqnQ85iRX8JXxJxF3+nVUJScdX4q7idpjRojk3owbFyrHsOvPbUOl
hXTiEsiUHeUZw4PWXzZXN9KJ4+lRevIcY/hUT4hyyzCdWB1t2sq0aQzvaRr9
76fYOLEvP8cgZ2kUM7/I5hEKHidSdCv5yr+O4iRfipbXuQmiqs9+6W/+KK7m
F03ey/OLeKNcLKyiPYo5KIFy3/ZME7wzQVRd+xEcxdOk8Pj8HHHxxjObsYxh
bNNngpmbF4nHeVwl1xN/4Kt1gTZX5FYJga7r6dX+g/iFG9cpkaN/ic/SHi1W
8gP48Q3n8R2nGSBXYVd9gegX7J/2x2h+khE+sOwRr7v7CTN0DkKlDzMcFc9O
kj76Ect6OHibKLBAyfNjA8O7W/Hwwn0zzresEOrb2ty0/B7r/7x0M+7qZiAl
uXlcYq/FJ4ZjFCUlOUAjmeg73Ydxs+Jwl5U0ByydfdxthjE+dm33rYcKHBA0
GVLvlImxHtPXdpHdG/XfSLZ1zhgfIite5z/JAX0q58bO/0V4l1Vd1WZ/DhA4
7JREkkZYvGvFdO4nB/BfDeN2v12Jx9/Z+L1/xgkvaqorZV3KsVRsz6WoUk5I
zeOPKTYuxybWJ0xNKjhBabtJnvHecoyW9yoMvucED421yDbWchy3nbdraYgT
5FLN2SsyXuN997GcnBgXbF96d/Pk1zIccUm8LeguF3h08C6q2r3CyryfJbTP
bYHrt1yZnuaW4JHIEf8E+y1Qnrh80iKhBKdyLI2OOm+Bjgo5WZJ/CebaJFIc
4b0Fag8FaDdZluDxRfPDn2O3wLb31rbD3CU4u3/A9WLtRj2v779Zn2IsnvsT
R2/bCi7Vr14fsXqBOYiFC/1zW2F3D9exf/cKsfdB+c2vVrcC6QlVZZN7IR7R
tiyMZuQG46GU/G0nC3GNXvXqIW5uQPITop1chdjHOPLeUwVu4N73/E5q8DM8
YS9Td/0CNxzNea3+z78AN0eYyvO2ccMyW4P/2Zg8rBkd0jr+iRu+RHRwK7vn
4dzYCo/afm6IvBuUQjLJw4GJlGqvcW6ot2+zOS6ShyXbF5WmmHigvlTZnj3j
Kf78pabOVJIHil2e2HS8ycVHflksUU15wNbWzJSfMQc/EgjovH2GB05caHnV
M/IEz+/LL+q35AE23TspZc1PcHrYmmOiDQ9c++b6tDrpCV6VS+lhd+OBmxXH
KjepPcEFNgPl02E8cO9OnJvGxWzM03POF1XxQHy8bU49PRM7rAefIdXywFGV
goSkj5m4Uva5uncDDzDWwps7FZn4oifDL9VWHmDnOWidHJmJa/gen83u44Hl
ljqxfrVM7HH8h1bEIg9wEQz1aXcycE+NHaOFEi+onP16NkvlMZ4+2Ct2U4UX
eu/U5yeJP8Zs1Ybq6Wq8oPw+SCeN/THWwJqOI3t4wYf6V3JoKB3HV/C0uOvy
gpun1rx2cjo2LK1MCrfmhU1Tg0LWbOm4Pltgx9sYXoj03GOp8D0Vf5UOOzp4
jxcc98m9dcOpeCFz3Yb5Pi/o5jUY96SmYumM8YSjqbzAx8/3nMMyFfs/qlr7
9JQXTrhomq18TsFa910aftfwQgftXsJo10P8MqTWmrzAC8MO1McmY8k4V79J
JHiZF86+l5fmfp+MH3B9/PhrjRcub2qcnMxJxn4x3w5XMPFBabxMB69TMjZI
WlU24+EDpnp7n7/0JPwjZ8d6uCIfhCQwKh6cv4+3NqSkLV3gg7FEnJpFScSM
oZnm1vZ8QJFW1ItgScTz+nn8dU580HBq3+V79AT8pbUsOO4KH9C8iovXXyTg
rM8fr2y/yQdODwb+GegkYM2RzWCbxAcrWV5ej13jsQOL52BrKx/Mbx4NcfkS
h8WkGrvXOvjAbM335tOaONy6R6JN/hMfvN3C8vlffhzWcKl769/HB9wq/1nO
3orDrJ2CDzXG+MBdpd9sVSYOZ6e/Mn3EyA/8pwPUb3jH4uF9yx8uq/OD+D9y
eIFyDE4yNah5sJsfXh/oz20Wi8EGV9LLGzT5YfqOfSgTWwwuzdDLpRzkh1Fa
SaA1jsaB7MlBn47zg7WgYL2AdDSW7t4LBxz54fiDIS6XhUhs637jJdcDftj2
jjH/5atwrKH29eW2VH7Qs17b8T4+HHPMwqvD6fwQX2Y8uu4ejp9fZS3ze8IP
/V3cFl9VwvEft9jX88X80LPwOfpUfhhOvJJT0d/ED4+O+hxnfBqKG106qwv+
8kOz7u17t1EwTlHSqGlkEAC7SfukxfRg7DaZVDPCLAAX9mZlRgUEYyEX63dk
DgH407b9BOVoMLZxptfGCwlAIWvj7ZZPd/Gfi+sNvioCUGzat0l2IQirOCq2
GlwQgN/U9V7GY4H460WpK8/sBIB7maSrphKII1z4ebY6CYBLymb+IP5ATL+6
ZtTmKgCmW5iPxPYH4Ezfpk9GvgJAmZfjBrcALBznPGB2XwBceUkB3an+eL0y
f/J8iwD0h6mcXuK5gwtxWmR1uwAUtN6RVVnxw1Y195SpXQJAMg9dCfzuh8sb
brgN9QrAGI6UDSv2w9c+Hpu3HxOAiPhcliVTPzw6OrF2iVkQNj9sZrqpcxu3
8Slxeu4VBPkDnLsM03yx1uXL9If7BWHhgN1rr/98cWFDYUMNIQgzjHklLad8
cZSvaiDPYUGoWZcwZmT3xQYjGn/zjQWhkCVz+Y7nDfyh/ODUD2dBYNSrqMFm
Prju/OnOk48EISzD7sTkHm+sXpH0wuuxILAWkn5cFPHGWYK90Y+yBCE4lmc/
97IXDvxgZTCZJwixnd2J7WVe+JC6TV1wmSC82AkHtu31wlVsl8tQuyBcn630
3KJ9HVcU+j9UYhYC5YEf4f7uHpjVwFTsPqsQzI4HuZiYeGAjulwyI8eGH8qx
GWp44FFaS+JnHiHgfWCY83b1GuZPFo7zkxQCsVPaejeCrmHngIKQrr1CIFti
b3Iiwx2Tznz29HUTgo+KwUncy27YYSF3fuSaEHyNuFWX+tUNv4i7cc3ISwhs
VdN+n6hzw0dayFdlbwlB4OSbUNF7bvjaIWeX9nAhqDAp2XdshxtuUmKwlc4R
AoLkX7v03RXfYFQ42TwgBKRFcJ8QcMEjOpw9st+F4EhNueXvcWd8MmTy3J1h
IYhTtF9XqHbG0txFVzQmhGD+WPuZk67OuFlcPTp9WQiG2+tStJsuYck9Wq0e
/MKQ5KaQGR19Ede4GhtIHBUGOyUdhxHCESsV7+zyMhAG64caainijjhxQcDq
o6EwbG0RPBew4oCdfbudg82E4d3Xvh/DJQ5YIMwqfMZWGAr+iHT9UnDADtkO
H+puCQObooHuD4o95uj30XMtFYbfE/+436jaYg2vp1uiy4Sh4nCtsbSQLb7A
1/Ox6I0wzK677C5ZtcGv9XadnakShiP9sRpatTbY4eXUVY8WYbhpcurIJnMb
XB1l99BnRBg+uK+SFUMvbLznJ37fFREBNgfZw1VM53FWv29JDkkEtAxaOr98
PofbvPK930uKwJdcW0733HNYtnAzM4eMCOz93iNkbXAOd4q9E45UFYFKN0ld
8fvWWHl+98F7+iIgrn11/9Tus/jnE0p8mq8I+FIFB2eyLPBk4PcVZj8RGG/Z
0n7UxwLP2jw+5xQgAsUhNlLfDS0wgxRFUTVMBAQEIoOa18yx2H1yTc19EYgq
UZSPNDPHJ4Olpn8Wi0AIwdTpInwGVzpKGCjRRYDnKoO+e60pfqc78CJmcqP+
2ZkI4cem+AMtVXhhSgRmuP+pz940xd3fxIfeLorArxUcd3iPKZ49Le5juEkU
bvW9umtbZILl9Ui57lKicJ2inauScwrHy4tuKjcVhf1XEg23VxhhK2vZnKEz
ovBLsER9NM0IS8fv1N9qJQqBEltV3wca4dL14zG2NqLwwu5Uxr8TRrjrs7/4
1iuiEJDG3LP750nMHzSpbhsiCjLEjS9FIidx3Hdsv6VCFD58fFH6Xv04thBu
2bwHicKkXbGSDttxTD3em29TLQojYWv9jL0GuPj1/ExZgygo9D0NPORngD9G
b7tl0yUK68q2lm1txzCv1r3Esl+i8ERgprPJRx/HPHBouEAWA7kK7f0c/45g
r+v+13xpYlDWZeE62nMEWxs/krovKwaLaXznV0uOYCWOz17NSmJw4hmTXdWl
I7jxP1353XvFoC5wSbGu9zBmMpcO5TIWA2ZO4xqPWl3sKfxDvyxADNgi+mgJ
ldrYau7vYsddMdhpN1WRnaqNddpEMydDxUDnJgMauqWN+YKN1igxYnCILsgx
elAbFy5W5UekiIGK0FmRTR8O4bFPaVw2L8XA5D+REtsfB7FF/NlWrlExkOCs
+yatBli8hIPkPL6x/try3SEhwN86yhwbf4nBXKr0OdICge24+RjvzotB7K76
baeCCewaVr9znZEEw+bkpOEiLezvp5I8I06CsvD8UnHeA/ipC6PdZ2MSvJG5
5O3Bo4ldwgufq5uRoJm9q2f1x16snGf5N86cBO0qY/VNL/fi4tGXiYbnSXD1
5p+7x6z24kqbS43vL5NANynQ9FXBHtx+plO5IoQE9+1qxL5Y7MbLOtkraYgE
8rwPba7S1bFvRVpAbTUJtL4baM7Uq2MGtQdb6LUk6JIhZT7JUsdsUtEUtSYS
xBzZMvf8vDoWWvE+WttNgn8id1T29e3EO58ZJI9Nk0CKudd3+IsadhWc36NK
Ewe7AVfX2LUdeDb8d42prDiYKkqw7Pq2A3sy0Q18tolD94s0LZZ3O7Dv1MD5
dyriMHUxNV4hfAcOb2wIMd0vDscPsJXfkdiBc28+7PnPVBz2Wf6tM4lXxkM/
D3nXBIuD2a3sJo8ARXworTVDIVwcBhmN47YaKeL0MxYtcVHiUJ/4+791SUVs
3XSVapsgDv/F7fMZrlDAvc/Tm5kzxWHFwY6nYGUb/njjH1kXicMvs+dv3gTK
4xreN40N8+JgNLqr5cgnGUxp0p1XWRYHnQ5t59oCGewX2CGZtCYOS4pvBUMC
ZbDW0tg1JyYJODl4Fv1Ql8Fv+oUl2XkkQFckq7EnSRoX53i66ytKQH+43hn7
yzSccUCV1HJBAqxUptm5D1NwzQmOgDU7CWgl1lor5Sj4x7mh8W1OEvCw5vVs
CjsF0/wT3tx1lYBDB9gk5lrIOKt+xRxuSMDuP08Cf58h42zDmqSSeAkQTleJ
QVOSOPfCKaEHDRIQsKL/9HQRCb93V7r1/oMENFpsvqp4i4THAlhGFlskYMT2
2arRcRKWf1L28lTXxnlbrI8mTIrhp+Mk0y3fJeB3Qe/LEWUxnHdt+J7fqgQ8
8nt24HCNCH4W5MnruF0Sxi4rtuaShfDk/rP+QTskIVOx62TBiiBWmteZy9wp
CUm/o/9OfxTEeTYCnwb3SoIPnbJ//11BnEuUJFkclgSzKhuttikBnLUyLXXi
nCRkJf6qjGnlxw8uuyjvipWEGMvFXnoZL+6VNkk7FS8Jfioa/KeTeLFo/z4e
9/uS8Ilgq1jx5sVJ+pyzhamSEFAkz/JVkxcnyOW9lM+TBCLX20i0mgfHfB/d
L/5OEpb7I9NlCrlxsKntMeYFSXCIjdnTdZwLZxj2W9kvS8K08vTfQCEuXHnU
1LVhTRK0IsVCUr5x4tkDR2LDmaTA744/6a87J7aSVezm55GC6xDe6faIA6st
zdpIK0pBIKP71zA2dvw1yd9H94IULIbxfN0kyYpX4tbCc+ykwPc4U8bhWRYs
EOmRyu4kBRNDjtW99Sz46B2HqhZXKdBtim9ccmPBpRf1Wc18paBKNWHXwvtN
OEyTL87hvhRcfnVxj38wM97V//hpcIsUrPAol+/dx4h5lJ2Wi9qlgNKxJZyN
xIgnbysf6emUgjRVpRdb1xhwFq1iWL5XCiJM3LwbKhiwgHOX1IcRKehY1w/p
IRjwqi/zMVYGMnCr7bh1Iusf+sKpUa0nSoa4NFchPs01VK+ePNYvRgabRvGS
DNY1VHr2D/dVcTK8fBzBGNO5imKKaqyTpcjQ96to3y3XVaR3yvAPXYYMUqHi
Akm5K+j1A6fd4WpkOId5VvdtX0ZJ2x4+azlGBgZJ/FzfYwHNzx3ODjhOhvey
vyRGjywgQzSbsteQDN5hH7T6SAuI9ZR+RLYxGUTPEpzva+eRp+/KpZvmZOAt
LCVliM0j47bT8tsdyRD2vFu89dMsKkxmJg85keFgc4bMw8JZxG5XJJx8ibzx
n2MnvwqeRVXLrGwsrmTYOqf5qFNzFqlQX/3s9yBD8X4GekrWDOLyFMiM8CfD
zi1V8CtoGjkRVQ8OBZJh30JwqpntNHrH7hK3HEQGmFvZwXJwGvk8enfHLpQM
DeekB86tTiF6g/v5/TFkaCOu7bKc+Y3qxTokJlPJsHIpt+jV0iS6XRWZdKx8
I6+hHjHPc3Q0PlAVv/KGDO786d4lCnRktjYXk1NJhtLk7maLxTGkpGERylxF
hpDt4cT3qDHUky/rU1FPBmGO1xNltaNI7T62VOza8Knk1z8PjaDU0tnTXz6R
4YlesaW5wAja/FHGJLibDLFc5UoKIz/RN64Ig6FeMqCvTfcGw36iCP8zBx5+
J4NhMrtFZM8wGrk8I8k5RQbztqXvRoFDyChcmlQ+TQZdRaW+I5ZDqDL3tLDj
LBlWzR1uxKgNoXtDb7nfLZBBzYplj/CPHwjMwxhu/CHD7VC2OLrOD/RAh/Zj
nJ0CdT0eX8VFv6PjJNPsD9IUOKdW/+/B1ABKGlauspSlwKu5x2YapQNo+Nnm
vkk5CoR9PZh96L8B5AuVPNyKFLgm9nM+b9MAKrCn+Z5SpUDt57cGWeR+xPF8
xrj/AAUiQ6bKI116kdl/TZcvExTY0d3h0re7F2Ucyg75BxRQ0DChRzL3or2f
ziCyDgWmzzJdkEz5gpxW8TZ7fQrM2kX7funoQQ06UQy/zSjwkTV1VMKwG/Ft
dSLdPkOBdePYZ3bkbmTdfVCDx4ICbadHDFlmP6PFiwvOamcp4MEmdt8o8TOS
jbbqvm5LgYOJn5w3DX1CgV8UCtevUCBC62yWXkQXOujaYMkbutEvN9sWZbGP
aLWHfrg2jAL1gqElV2c7UKk2l5pXBAVOa9aQ2Js6kKyo0eaBaAqkqK5E77jZ
gbhqe0tzEymwJPl5yPBnO+oR/b0FsijQUthy4G5IG4oL5FmZzabA+eJmll+H
2tCxKbXh7BwKMCXcOz/6txWhWq83nPkUOCZlKR3n2YqyrjA6dr+gQNNRtoo0
5xbkVidQ5YopoHVydD39ahNS2LE7n1JNgbdvhGLK1ZvQ0APzxK4aClxkesFq
svwBmbk9ctGsp0C029Egjjsf0H6SvChrCwVI8RH6F5Ia0ear+9xTeylgb9nr
0jPQgNLEbaSbFyjQTTZLsnlbizR3KirbLFFA4ma32VRsLeo6Or97eZkC6DpH
VqdDLdrsdfeY9B8KZISL6KXz1iK3jjx3XyYq9MvvDd3t/A7B3bkqJW4q0Is8
zrVvr0G9KZUfaniooD/ndy2UrQZ5lAR1neGjQvWOUIGY79Uod1B4LFCQCg7W
L7ICEqsR77793AMkKiTK1TTNMVejH1OBZyPlqRB289v++R6MfFlPONIUqHBg
5EZCdAJGQhLCV8sVqRBdwbyr1Bgjff2ngT+VqdD2fF0sYSPe4qyW/AO7qMAi
w1WY1PwWBZgLrf46SAWnzt7b9YMVSPpdTuIJSypMWx9zE7F9jVqVlrP6raiw
qv+t4J/Ka+SdqFdyyZoKW6yfbjX4W4aaLtLb7l6gwmh5srRochly51Fkx45U
2JcoIuH46RXCZwtvqHhQoT3Rc0bh/Evk1PAv9K0nFTLduv7I73yJ+FQNk455
UcH73oq5P+tL5LBputTRZ2M/xSptncJSxJWv+jvNjwpXXlJKZxhLkcVy6Xme
SCp87VMQty4vRptsWK48iqLCl7X851WxxaiwyfSmUgwVlOXseDwuFSPGtMVk
vXtUOH5ruvyDeDHK1d3T6ZdMhR/v557LBr1AC3EVujPZVKA2v38tYPccxWyv
UfiIqEB6nthb8awA5e6xZPevooL09Wcyx5wLENaeH1WtocJfMdFJ120F6Le5
bHZsHRVATGfWNScfHbsbJmXUvJE/w+Fs5bw8xPrNWKD9y0b9NKU9ozEXSYxP
zN7uo0LwI60uenQuUl8I7FAZoMKts91RxWa5yJazLCp6kAoXl7gba3/moKrd
JHbDUSoYSulotrLnoBsxQ39b5qmwSHoTEO6UjeIe+vbfXKTCNcO/l69oZKO8
J4IV25epUHGxKbZ2UzbqqTziHblGBSnVP0UoIwtp0PNnDZho8KrkQl/3UCaa
Pugx2sRNgw5Zv8n2/zKQw9ymjkYFGpT/p3r12UAass7TabVSosFrgzS1M/fT
kNmFwKap7TRIV9tCTzJKQ4fbmOsFVWlg/NzbqbvhEZLNZ6q4sJsGI1LtqXIV
qeinDUP2ijYN6ln/vOevfIj6RSEjQpcGR3ddyou79RB1td9OkzpCg31FBacT
Dj5EtVrrybr6NBChyfZQGh+gLLF/UbEnaZCY/UtD82sysvu45r3tLA0Klnbp
B0klIavQfdcrrWlgJXR0uo5+H5nAjWuG52kwnL3ztE/pfaRTuHrZ05YGOjuY
n2oeu4+kw1Zsqi/SoNTLKWr9ZiIaOrhkYH6dBrMcXF87luKRzYtZcmg0DSQc
2ZSKNOKQi/+pP/qxNOimnz+4tjkOeZ4q7ea6R4N2Uw3tV32xKGTBMyomkQai
ig8ZPP1jUeHelbX7qTTY3p8StdIVg1aq1z8/yaeBV+p/UtFi0Yjp3vlip2c0
6E9OOURqjkJcdtWRCkUb58uh9TvcikKSrAE6hcU0UDNhd9n1MxLp6LMWvyyn
we8bqOh2RQSK+cgVWdtAAwHzriHj0DD0IPOy091GGvwUcSriPByGMj1atfWa
aOBsLnXvInMYeiUUs9rUSgNeJ6XwrX6hqN+C36nz00Y/agunO/1CkNyQqPaP
IRoY7eJX35R2F+0o9ZHM+kkDO85rJdb2d5FmUN+K/SgNivpdXY8o3UUGcqnP
6eM0aFOJNkQVQcjdmSw5M0ODhdJBN4nvgch3/52V4rmNPFwZL9XlB6KgLT+6
PBZocMXghdXM9UCUVJQZvrxMg3UFuk771kCU4bfJ8c0qDaT0Ypv9+gJQvpH9
Id8/G/fR4c/V57kBqJRaL6H1jwZRqdtYrK8HIDQnu7K+ToNdfJ1nQnQC0P8A
2gHjWg==
          "]]},
        Annotation[#, "Charting`Private`Tag#1"]& ], 
       TagBox[
        {RGBColor[0.880722, 0.611041, 0.142051], AbsoluteThickness[2], 
         Opacity[1.], LineBox[CompressedData["
1:eJwVznk41QkXB3BLKVEhKeGuopApmqJGv2MvZK3IOlckWUJEiEJMC0mStNiz
pRSaseTYSlnLtYUmb6iI+6NLXDf1mvM85znP54/v8z1011PW7kICAgJvl/a/
ey/CVWSH25V9hr/+GxIb2TQzW5onITrIVv6+5F8va6JptLNEzMS1sr4lr0l6
VrKqL4qoSJtrzFvyvdp46nLaJSKCXhh8bMlqpFvCL49rhOVTxlexJb9fc//n
j94kgp/2j07mTxIVH4juWuDfJNS80uOZS/bWCfKZo94m2mQ/zyctkljaNZQz
o3+XMFcJv0f+IHHBy2xw2iOdqHqrfFt7yRmCg5fmDDOJcrlEUX8+iQZt1zd/
780ijNZqiacskPgl1bhuxjOHSGBH1uTzSLzqtujI5ecSZl05OgXzJLL5J5Kn
qAVEnleHTOB3Es80UbaTTwqJvuDswn2zJG660dUyqf+QaOVOR8xxSXRVAeGv
Ho+JO0NMh53TJArxQztmwksIIvHFnX9IEruGDivMGD4hdAKdE1Q5JIY8FKv4
1vuUsP7tAu/9OIkmSZ9EvmWUEvERzwsUxkiUD6k7NO1ZRhzVOhJm9pnEWv3g
KZJfTsRXpkwFD5O4YuCj8iS1gsj+KkwRHSCxr/Z50MSXCiLvS2VXYx+JhQ9S
G74+qSTmRgMv+vWQaB5g7jKuX02EBHzcl/qWxBTRypTPHkjEnTCfUm0isSzY
JOD0xlpCYCTvyMlGEu+O75blhtcSxz6Vxt2uI9H3jZTHN8M6gu888bi5ikSp
u6+EpnvriVAXn8HQxyTy1zwr8Pujgbj4rc5R7yGJIxeyLacyGojOlw1+/HwS
n3lE3Cc9G4mUzxLP9LJItNfcuYfDf0Hs+aTosiWZxMzmdP+v1NfE/iAJGfcg
EmdSy1U+XH1NqETblcz7kWjk0TLcyXtN7P1RuuGcN4kTwnOHK9nNRDg/tc7u
GIlaOuZ7LsW1Ej9ivXKdLUl88/iHkDLZQawJ2232XJnEyGY1kx0ubELi09r4
6FYO5j/5W6noJptYV75s9/GXHOxM1RPe3MomOBfaVujUclDRw656o3YXcdSb
jGwq5WCzcIy6wLpu4lb5a3/rNA7K6AxIdbzsITZJV6gedufgo8eXBrzV+4md
92MWirmTOC41ftWE1U9Mxli8qp2YROUzJvu2JPcTZ+be/d0yOokZf4hlDvP6
CZrvOaK5dxKTXl89bv9igPhoearBq2oSzwxfmzZ2fE/cWTT/an5hEtPFWqIl
DYcINjz6ILxyEj2It7cnAoYJlfD+YrtlE+g7unW47NEYgZRcpmj/GK6ixyh/
0Joi8r9WxkawPmOCRItK5p9corrBQ+rUulF0HTiEwq3fiY53bAXXwo/o/yLG
9ZTyAvEi1L9Dw38In/iJ22w8sEgc1uLFbhd/j5lhXuPbbQWAUxbm9rvuO4xK
/2E1MyEIVVQhIlaiBwXYQ1AdKgy/N1V836rHRqXA4yGHVJZDif/ipEPCGxyZ
vXVE7LkIGOX6/FQoakWT0ZPnkvxXQobB2RLi9Cs0H0lUpVBWgfqt/UqnBhpx
vMH1/KtiMRj6N3ucPV2H6pI9Cvouq+GD6mXvIa8aXEXMsga5a8DsSqa2lEgl
Gk/azzEOS0DG9qaKp5xy7Kt3E7RXk4Ty07Vu8VFPsfyvRmfarCQ0biyeNU14
jMeXBw21t0uBYrCKi8b5QjwWEFYunrYObly3Xh8X/gB/81BtN2NJg1lTI2WS
ko0dUmpiQdrrIaPt74qSZRlY9SjqjpqwDIRE17+3p9/BMEEVy9b3MuDtvWmn
RVYKrhoM3e9btgGKuxik4WQSjj6gJ6eHb4S9FeBoK5iIyVtkl1UcloWH7utS
wwovY2La8SYWbRNkd79VHgmORftkp3bxz5uAORB3MokfhfMGubz0GjngKrba
ZadGYnhVenRjnRw09D2ymI+KRAGNtNVjjXIQqN7FdvCJxBXUa3SNFjnQt5ly
MteLRBleyIHGXjmYKFz0G5qIQM1is9tfpuTg/N7driUGEei7fkZrB1MeTEx3
0fBnOA6P6oXUx8nDNpfNIvlpoaiX3p6lckUePP8dbOyIDcUMO/u2pAR5yB78
ICJyOhSdW/wZx27Kw97e0K/3TEOxvySjVThbHrDcf0Po4lnsDPtJM6yRh09C
L6UHjp3FesnK100z8jBYxPjI2xOCWTo75NpYCnBaOeB+ksQZrDdfFc13U4AB
q+qOzYJn8KPL8PjWEwqwfu5GSsN0EDKjblbG+irAmMOdVxR2EOa85B2FMAWw
eNU7b50ShLkW9amlyQrg4H7w1ENKEOazbGTSmhTgoXjuK+6uQCy+GCTpsY0C
nTi64lhMAE784RR1cTsFihPN/8kLDkC1GQNutiYF5i2ChGZPBmChq3T3kDYF
Ug0OHiywCsB8ojTV3ogCqrJK1BBqAObwpqjmLhTw1dTuKKj2xzQfb/Xfr1Og
+677/K5FP4w7fMxUeJYCXIGpgQzVU5hlMejoPk8BUrj3haX0Kaw+cNi3iU8B
rwFKt+SiL37TMb5+RYgKuhnRGk3tvuiopNq7ToIK7wzdri8G+KLG3DdXRVUq
XNO+qJtQ44P/pkaFGrKoYOwjqjnB8sbfBzML4tqo8LM/c6dcrydKqJ+Yf/yG
CgLc9RThF544Ealu3MemQtaDyci5p56Yw6wa2dJPBaXtjCvLr3mitFcXtfkT
FbK9zbrLjT1xIVzYVESABqpqvDmXqhP4TmxX3X5ZGgguH7mSWeSBqVvvFLeZ
0kD+jEYF85E7znCNcqMP0kC7rscw9547WtR8u6ttQYMKdo66Zrw7itiYXM21
psE5Ff+p097uGBTOO3nu6JIjZbX+UnVH6w7bLds8aGBL37lipsgNxYOks69G
0eDgxfved8qPYWRtfKppBQ2Gdyhl2YyzcPx9bTKvkgY37nQe/TLIwiN8bmJe
NQ2oB7i82A4Wqu2yvyRcS4OCmcGe/5WxsK9IKbTqJQ0yK8/tXX2ehRq30EG1
iwZXz3dc2LmRhZ98piliJA1udjUlJ1v8iQflDuc2K9JhMUFL0fypE6aOqNc6
KNFhZP/nvsh7TjhSvHJgQpkOUjr5HPzLCcOhWmKtKh2OzNvKeLk44UN3ZrjN
DjpAWpqR92onXFUybT2oQwfygnSdpLcjNhkkCHCO0EHg7Fn5PE0H1PVtcpC8
RIdBGW7QrzE7XOgbM2q8TIdNLhZnV/TaYZm+uEbwVTrEL3KeKzTaoZKs1cr3
1+iwXndgKPC+HYo39pflp9DB3NPoRKuNHfbJclZDDh32UCV9NtTZot8L6Vpf
pMP5M6GWPblHMF3eVbF1lg5v5RpW9d48hHs0VdVd5+hw341dpxp3CLsOzOye
n6eDs1V3y+WQQ7gyONZU8Qcd6vky1R4Oh9DvbWFAuBADTGcijO7SDyHEcmvV
1jLg57PV/WOPbfAjGeMUv4UBB6rvF39iW6NiQ16KuQMDLnG0b3F3W2G72nzO
oCMDnG7EhI+qWmFIyv7Sk84McK4a/ecD1QpbPMc6YlkMWN+jQZtcYYUBEqqi
6MEAS01c5dVniej0KOy3wKV807aTnFBLtJ8v+1MingHmjRs6312xwMRt9Sqd
NQx4c/wN6o2aYb6Wg2hULQPkWX7LDTvMEPVnPu+oZ4DoFcFe2woz5BxVyr3+
ggFVKV8mHsWboWnsZapVKwNcag8l0HebocgHa+k37xhg37ewcU28KYYlDi+2
zTDA7LtgxhMDEzzOXfb2tQoTTPa+TswfMkbnQoN2RzUmdPMzvhV0GOMRVkwL
uY0JwgZ/mv5dY4xGHcIv1+9gQiTLuXb2rjEqFQlVsXYzIclE+q2AvTGOugrk
8vSZ0Gtd6L6/xwjdOvkhW52YkDjjQrj3GqLrk2+0S9eYsF/K00lpQR+9o2x+
mFxngq19swiM62OQTVmv+A0mSJYI7Drer49/zQYlJKYwoS1P6FdvpT4+0ubx
b91jQrNXippluD7y6n71PChiwjsW99ZlQX1M7BSPb2xigleP7Z5P0nqYlu1z
IvY1E7aIlppHiOhhdmC7/v4WJmy87ID0eV18JpO40NLOBLEBraTLA7o4aL/u
BLubCQschZXDWbqoPCyr/3F46R8/m7Q8TV3cXhZKyRllgl19keP0Zl3cc3GA
5/6ZCeLbx6cMN+qimfK9krFxJpzudvdZuwgY4EWjTE8v9Wf3tTCaAMP/uMB7
ymXCeHaZRn0F4MXVH7sCZ5mwqfHZFu+HgKmPs6/MzzPhfZxR5ofrgFnnl3lU
LjCBE+23riAGsMjKXS/8BxOmjXjc8GDAMsZLhX0/mVBaXLPH4SRgDVeJ9+vX
Uh8754O+E+D/AZM9qp8=
          "]]},
        Annotation[#, "Charting`Private`Tag#2"]& ]}, {}},
     {"WolframDynamicHighlight", <|
      "Label" -> {"XYLabel"}, "Ball" -> {"InterpolatedBall"}|>}], 
    DynamicBox[(Charting`HighlightActionBox["DynamicHighlight", {}, 
      Slot["HighlightElements"], 
      Slot["LayoutOptions"], 
      Slot["Meta"], 
      Charting`HighlightActionFunction["DynamicHighlight", {{{{}, {}, 
          Annotation[{
            Directive[
             Opacity[1.], 
             RGBColor[0.368417, 0.506779, 0.709798], 
             AbsoluteThickness[2]], 
            Line[CompressedData["
1:eJwV1nc0198fB3AjZJQ9P8ZnWCEiqVTer0JJSoQyUtlFkoivVDKyZ4giMiJE
oSS6FxnJjiKjFOGDsnfl5/fPvedx7uuce1/Pc8+5l2JzxdieiYGBgW1j+P+c
esuGVdUuXKvuZdlowrYJXNtJNjhNvkiIOnHiuA2v16MAMvk/4tkooRu64a1x
r55z9PgTETJWPv9tOLUqUoqFHEqcLXG2tt2w0pRd1LpjNGH57tbM4Q0PbH30
7093HKEsn7dTesPST9g1VtcSiG8mbDJr8hPY5YDn5SWpZKLEqrSuacMlXYNZ
89opBOdcp2DihledDfpnHNMIFedIQYsNpzP2hy7pPiaEX3PVCW9YpyVWZrE7
g9B28Zduk5vAY0lHqucvZhFu5TR1vw1H2P21mlvLJkzcFOYVNty55hQ/LfWU
OO/lcPey7AS+3iC5Y+pFHrHrjqw5y4bF7nU1/dIuIOwcLwwkykxgGwVgnnAs
IlQZY9aeSE9gpjWftnnf50TrmZ2JMhvuGjSVmNd9QYx1Ph9KpU1g7wLO8tnu
YmJIuTnpBnUC68eNsM6mlxAc0VqM3ykTWNy72mTmYikhz6cuCRuu0vaanlp7
SbhLBHpNSE1gtr4fcr+kygnWL29eLopP4J6qt56TY+UEzpNv37bhvCdJ7yZe
vCES9uplmpEm8An3E+fGtSuJM4sc11NFJ3Ai+5vEUUdMiLRmfvsmOIFLvfTd
r4lUEe9OB3YMCkzglPHdonO+VUTDrkt3+vgnsGs7n+OsbjXBb3lYEvFOYL6U
90wz3TUEW8VBmz1bJvDa1ldP3fa/IziuKVuwcU3g4TuZJ6fT3xHvz90XaueY
wK8cbz2aulhLDBtfGTyxeQJb7FTX/L1WR7xOVP7IyDyBH39Iuzoh1Uiwuthw
aS2N4/mklwrfIhqJbyLR14MXxvFhx6ahjyuNRPdgc3rj3DieZF4yfdP5gWgQ
8t63Z3oc7zlwQjM0uJlQet1YisbGcXvRHya5qTZi8Za6jHvPOOYj2K23KLcT
mu7pJ/U+j+N9svGawXbtxMGXbWbCXeM4av7pnE9HO7EatbSa1jaO1WM/2dvk
dxAT2bt6LOvH8e0PSvqq5zqJgSiJ3NvF4zj3RZlsfkInwXFy2mW4aBx/TDrE
LNPcSXQZqm4/9GwcSzueqRTZ20X8NlnIHcsZxx+YA5UZ+D8Rw3NhLd9TxrHQ
gT6+tvrPxOb0LwN3g8ZxYVFon4tyL0EPn/jyzGgcj/ONR+hf6CUC8z43Xz0x
juWu62vJx/cSW7modJVj4zh9P+fjoZVe4hCfQ84DnXEc1xjhYFHXR3iC5S2F
3eP4+lD0zBGrAaJ4R13VLtI4TuNsCuDVHSRIQ3fecH2jY60DN6z8rAcJ6a8t
78T66LjfVXHXlNcgwXraQJ/WTcciH8NHmvMGifpxs15aGx3HJhkcDeH5Tjgu
PTk9hOg4QKZ163rfd6JQYNXCOpWOHYmO5En3IaIrc0ePuRkdM2QsvukLHyLi
6L/Du4zoOGmTeP+HrCFCNULIWP84Hb9vdJB8+nmIkEhlocrp0LG8yZ8Me81h
4sPUW7knqnQ85iRX8JXxJxF3+nVUJScdX4q7idpjRojk3owbFyrHsOvPbUOl
hXTiEsiUHeUZw4PWXzZXN9KJ4+lRevIcY/hUT4hyyzCdWB1t2sq0aQzvaRr9
76fYOLEvP8cgZ2kUM7/I5hEKHidSdCv5yr+O4iRfipbXuQmiqs9+6W/+KK7m
F03ey/OLeKNcLKyiPYo5KIFy3/ZME7wzQVRd+xEcxdOk8Pj8HHHxxjObsYxh
bNNngpmbF4nHeVwl1xN/4Kt1gTZX5FYJga7r6dX+g/iFG9cpkaN/ic/SHi1W
8gP48Q3n8R2nGSBXYVd9gegX7J/2x2h+khE+sOwRr7v7CTN0DkKlDzMcFc9O
kj76Ect6OHibKLBAyfNjA8O7W/Hwwn0zzresEOrb2ty0/B7r/7x0M+7qZiAl
uXlcYq/FJ4ZjFCUlOUAjmeg73Ydxs+Jwl5U0ByydfdxthjE+dm33rYcKHBA0
GVLvlImxHtPXdpHdG/XfSLZ1zhgfIite5z/JAX0q58bO/0V4l1Vd1WZ/DhA4
7JREkkZYvGvFdO4nB/BfDeN2v12Jx9/Z+L1/xgkvaqorZV3KsVRsz6WoUk5I
zeOPKTYuxybWJ0xNKjhBabtJnvHecoyW9yoMvucED421yDbWchy3nbdraYgT
5FLN2SsyXuN997GcnBgXbF96d/Pk1zIccUm8LeguF3h08C6q2r3CyryfJbTP
bYHrt1yZnuaW4JHIEf8E+y1Qnrh80iKhBKdyLI2OOm+Bjgo5WZJ/CebaJFIc
4b0Fag8FaDdZluDxRfPDn2O3wLb31rbD3CU4u3/A9WLtRj2v779Zn2IsnvsT
R2/bCi7Vr14fsXqBOYiFC/1zW2F3D9exf/cKsfdB+c2vVrcC6QlVZZN7IR7R
tiyMZuQG46GU/G0nC3GNXvXqIW5uQPITop1chdjHOPLeUwVu4N73/E5q8DM8
YS9Td/0CNxzNea3+z78AN0eYyvO2ccMyW4P/2Zg8rBkd0jr+iRu+RHRwK7vn
4dzYCo/afm6IvBuUQjLJw4GJlGqvcW6ot2+zOS6ShyXbF5WmmHigvlTZnj3j
Kf78pabOVJIHil2e2HS8ycVHflksUU15wNbWzJSfMQc/EgjovH2GB05caHnV
M/IEz+/LL+q35AE23TspZc1PcHrYmmOiDQ9c++b6tDrpCV6VS+lhd+OBmxXH
KjepPcEFNgPl02E8cO9OnJvGxWzM03POF1XxQHy8bU49PRM7rAefIdXywFGV
goSkj5m4Uva5uncDDzDWwps7FZn4oifDL9VWHmDnOWidHJmJa/gen83u44Hl
ljqxfrVM7HH8h1bEIg9wEQz1aXcycE+NHaOFEi+onP16NkvlMZ4+2Ct2U4UX
eu/U5yeJP8Zs1Ybq6Wq8oPw+SCeN/THWwJqOI3t4wYf6V3JoKB3HV/C0uOvy
gpun1rx2cjo2LK1MCrfmhU1Tg0LWbOm4Pltgx9sYXoj03GOp8D0Vf5UOOzp4
jxcc98m9dcOpeCFz3Yb5Pi/o5jUY96SmYumM8YSjqbzAx8/3nMMyFfs/qlr7
9JQXTrhomq18TsFa910aftfwQgftXsJo10P8MqTWmrzAC8MO1McmY8k4V79J
JHiZF86+l5fmfp+MH3B9/PhrjRcub2qcnMxJxn4x3w5XMPFBabxMB69TMjZI
WlU24+EDpnp7n7/0JPwjZ8d6uCIfhCQwKh6cv4+3NqSkLV3gg7FEnJpFScSM
oZnm1vZ8QJFW1ItgScTz+nn8dU580HBq3+V79AT8pbUsOO4KH9C8iovXXyTg
rM8fr2y/yQdODwb+GegkYM2RzWCbxAcrWV5ej13jsQOL52BrKx/Mbx4NcfkS
h8WkGrvXOvjAbM335tOaONy6R6JN/hMfvN3C8vlffhzWcKl769/HB9wq/1nO
3orDrJ2CDzXG+MBdpd9sVSYOZ6e/Mn3EyA/8pwPUb3jH4uF9yx8uq/OD+D9y
eIFyDE4yNah5sJsfXh/oz20Wi8EGV9LLGzT5YfqOfSgTWwwuzdDLpRzkh1Fa
SaA1jsaB7MlBn47zg7WgYL2AdDSW7t4LBxz54fiDIS6XhUhs637jJdcDftj2
jjH/5atwrKH29eW2VH7Qs17b8T4+HHPMwqvD6fwQX2Y8uu4ejp9fZS3ze8IP
/V3cFl9VwvEft9jX88X80LPwOfpUfhhOvJJT0d/ED4+O+hxnfBqKG106qwv+
8kOz7u17t1EwTlHSqGlkEAC7SfukxfRg7DaZVDPCLAAX9mZlRgUEYyEX63dk
DgH407b9BOVoMLZxptfGCwlAIWvj7ZZPd/Gfi+sNvioCUGzat0l2IQirOCq2
GlwQgN/U9V7GY4H460WpK8/sBIB7maSrphKII1z4ebY6CYBLymb+IP5ATL+6
ZtTmKgCmW5iPxPYH4Ezfpk9GvgJAmZfjBrcALBznPGB2XwBceUkB3an+eL0y
f/J8iwD0h6mcXuK5gwtxWmR1uwAUtN6RVVnxw1Y195SpXQJAMg9dCfzuh8sb
brgN9QrAGI6UDSv2w9c+Hpu3HxOAiPhcliVTPzw6OrF2iVkQNj9sZrqpcxu3
8Slxeu4VBPkDnLsM03yx1uXL9If7BWHhgN1rr/98cWFDYUMNIQgzjHklLad8
cZSvaiDPYUGoWZcwZmT3xQYjGn/zjQWhkCVz+Y7nDfyh/ODUD2dBYNSrqMFm
Prju/OnOk48EISzD7sTkHm+sXpH0wuuxILAWkn5cFPHGWYK90Y+yBCE4lmc/
97IXDvxgZTCZJwixnd2J7WVe+JC6TV1wmSC82AkHtu31wlVsl8tQuyBcn630
3KJ9HVcU+j9UYhYC5YEf4f7uHpjVwFTsPqsQzI4HuZiYeGAjulwyI8eGH8qx
GWp44FFaS+JnHiHgfWCY83b1GuZPFo7zkxQCsVPaejeCrmHngIKQrr1CIFti
b3Iiwx2Tznz29HUTgo+KwUncy27YYSF3fuSaEHyNuFWX+tUNv4i7cc3ISwhs
VdN+n6hzw0dayFdlbwlB4OSbUNF7bvjaIWeX9nAhqDAp2XdshxtuUmKwlc4R
AoLkX7v03RXfYFQ42TwgBKRFcJ8QcMEjOpw9st+F4EhNueXvcWd8MmTy3J1h
IYhTtF9XqHbG0txFVzQmhGD+WPuZk67OuFlcPTp9WQiG2+tStJsuYck9Wq0e
/MKQ5KaQGR19Ede4GhtIHBUGOyUdhxHCESsV7+zyMhAG64caainijjhxQcDq
o6EwbG0RPBew4oCdfbudg82E4d3Xvh/DJQ5YIMwqfMZWGAr+iHT9UnDADtkO
H+puCQObooHuD4o95uj30XMtFYbfE/+436jaYg2vp1uiy4Sh4nCtsbSQLb7A
1/Ox6I0wzK677C5ZtcGv9XadnakShiP9sRpatTbY4eXUVY8WYbhpcurIJnMb
XB1l99BnRBg+uK+SFUMvbLznJ37fFREBNgfZw1VM53FWv29JDkkEtAxaOr98
PofbvPK930uKwJdcW0733HNYtnAzM4eMCOz93iNkbXAOd4q9E45UFYFKN0ld
8fvWWHl+98F7+iIgrn11/9Tus/jnE0p8mq8I+FIFB2eyLPBk4PcVZj8RGG/Z
0n7UxwLP2jw+5xQgAsUhNlLfDS0wgxRFUTVMBAQEIoOa18yx2H1yTc19EYgq
UZSPNDPHJ4Olpn8Wi0AIwdTpInwGVzpKGCjRRYDnKoO+e60pfqc78CJmcqP+
2ZkI4cem+AMtVXhhSgRmuP+pz940xd3fxIfeLorArxUcd3iPKZ49Le5juEkU
bvW9umtbZILl9Ui57lKicJ2inauScwrHy4tuKjcVhf1XEg23VxhhK2vZnKEz
ovBLsER9NM0IS8fv1N9qJQqBEltV3wca4dL14zG2NqLwwu5Uxr8TRrjrs7/4
1iuiEJDG3LP750nMHzSpbhsiCjLEjS9FIidx3Hdsv6VCFD58fFH6Xv04thBu
2bwHicKkXbGSDttxTD3em29TLQojYWv9jL0GuPj1/ExZgygo9D0NPORngD9G
b7tl0yUK68q2lm1txzCv1r3Esl+i8ERgprPJRx/HPHBouEAWA7kK7f0c/45g
r+v+13xpYlDWZeE62nMEWxs/krovKwaLaXznV0uOYCWOz17NSmJw4hmTXdWl
I7jxP1353XvFoC5wSbGu9zBmMpcO5TIWA2ZO4xqPWl3sKfxDvyxADNgi+mgJ
ldrYau7vYsddMdhpN1WRnaqNddpEMydDxUDnJgMauqWN+YKN1igxYnCILsgx
elAbFy5W5UekiIGK0FmRTR8O4bFPaVw2L8XA5D+REtsfB7FF/NlWrlExkOCs
+yatBli8hIPkPL6x/try3SEhwN86yhwbf4nBXKr0OdICge24+RjvzotB7K76
baeCCewaVr9znZEEw+bkpOEiLezvp5I8I06CsvD8UnHeA/ipC6PdZ2MSvJG5
5O3Bo4ldwgufq5uRoJm9q2f1x16snGf5N86cBO0qY/VNL/fi4tGXiYbnSXD1
5p+7x6z24kqbS43vL5NANynQ9FXBHtx+plO5IoQE9+1qxL5Y7MbLOtkraYgE
8rwPba7S1bFvRVpAbTUJtL4baM7Uq2MGtQdb6LUk6JIhZT7JUsdsUtEUtSYS
xBzZMvf8vDoWWvE+WttNgn8id1T29e3EO58ZJI9Nk0CKudd3+IsadhWc36NK
Ewe7AVfX2LUdeDb8d42prDiYKkqw7Pq2A3sy0Q18tolD94s0LZZ3O7Dv1MD5
dyriMHUxNV4hfAcOb2wIMd0vDscPsJXfkdiBc28+7PnPVBz2Wf6tM4lXxkM/
D3nXBIuD2a3sJo8ARXworTVDIVwcBhmN47YaKeL0MxYtcVHiUJ/4+791SUVs
3XSVapsgDv/F7fMZrlDAvc/Tm5kzxWHFwY6nYGUb/njjH1kXicMvs+dv3gTK
4xreN40N8+JgNLqr5cgnGUxp0p1XWRYHnQ5t59oCGewX2CGZtCYOS4pvBUMC
ZbDW0tg1JyYJODl4Fv1Ql8Fv+oUl2XkkQFckq7EnSRoX53i66ytKQH+43hn7
yzSccUCV1HJBAqxUptm5D1NwzQmOgDU7CWgl1lor5Sj4x7mh8W1OEvCw5vVs
CjsF0/wT3tx1lYBDB9gk5lrIOKt+xRxuSMDuP08Cf58h42zDmqSSeAkQTleJ
QVOSOPfCKaEHDRIQsKL/9HQRCb93V7r1/oMENFpsvqp4i4THAlhGFlskYMT2
2arRcRKWf1L28lTXxnlbrI8mTIrhp+Mk0y3fJeB3Qe/LEWUxnHdt+J7fqgQ8
8nt24HCNCH4W5MnruF0Sxi4rtuaShfDk/rP+QTskIVOx62TBiiBWmteZy9wp
CUm/o/9OfxTEeTYCnwb3SoIPnbJ//11BnEuUJFkclgSzKhuttikBnLUyLXXi
nCRkJf6qjGnlxw8uuyjvipWEGMvFXnoZL+6VNkk7FS8Jfioa/KeTeLFo/z4e
9/uS8Ilgq1jx5sVJ+pyzhamSEFAkz/JVkxcnyOW9lM+TBCLX20i0mgfHfB/d
L/5OEpb7I9NlCrlxsKntMeYFSXCIjdnTdZwLZxj2W9kvS8K08vTfQCEuXHnU
1LVhTRK0IsVCUr5x4tkDR2LDmaTA744/6a87J7aSVezm55GC6xDe6faIA6st
zdpIK0pBIKP71zA2dvw1yd9H94IULIbxfN0kyYpX4tbCc+ykwPc4U8bhWRYs
EOmRyu4kBRNDjtW99Sz46B2HqhZXKdBtim9ccmPBpRf1Wc18paBKNWHXwvtN
OEyTL87hvhRcfnVxj38wM97V//hpcIsUrPAol+/dx4h5lJ2Wi9qlgNKxJZyN
xIgnbysf6emUgjRVpRdb1xhwFq1iWL5XCiJM3LwbKhiwgHOX1IcRKehY1w/p
IRjwqi/zMVYGMnCr7bh1Iusf+sKpUa0nSoa4NFchPs01VK+ePNYvRgabRvGS
DNY1VHr2D/dVcTK8fBzBGNO5imKKaqyTpcjQ96to3y3XVaR3yvAPXYYMUqHi
Akm5K+j1A6fd4WpkOId5VvdtX0ZJ2x4+azlGBgZJ/FzfYwHNzx3ODjhOhvey
vyRGjywgQzSbsteQDN5hH7T6SAuI9ZR+RLYxGUTPEpzva+eRp+/KpZvmZOAt
LCVliM0j47bT8tsdyRD2vFu89dMsKkxmJg85keFgc4bMw8JZxG5XJJx8ibzx
n2MnvwqeRVXLrGwsrmTYOqf5qFNzFqlQX/3s9yBD8X4GekrWDOLyFMiM8CfD
zi1V8CtoGjkRVQ8OBZJh30JwqpntNHrH7hK3HEQGmFvZwXJwGvk8enfHLpQM
DeekB86tTiF6g/v5/TFkaCOu7bKc+Y3qxTokJlPJsHIpt+jV0iS6XRWZdKx8
I6+hHjHPc3Q0PlAVv/KGDO786d4lCnRktjYXk1NJhtLk7maLxTGkpGERylxF
hpDt4cT3qDHUky/rU1FPBmGO1xNltaNI7T62VOza8Knk1z8PjaDU0tnTXz6R
4YlesaW5wAja/FHGJLibDLFc5UoKIz/RN64Ig6FeMqCvTfcGw36iCP8zBx5+
J4NhMrtFZM8wGrk8I8k5RQbztqXvRoFDyChcmlQ+TQZdRaW+I5ZDqDL3tLDj
LBlWzR1uxKgNoXtDb7nfLZBBzYplj/CPHwjMwxhu/CHD7VC2OLrOD/RAh/Zj
nJ0CdT0eX8VFv6PjJNPsD9IUOKdW/+/B1ABKGlauspSlwKu5x2YapQNo+Nnm
vkk5CoR9PZh96L8B5AuVPNyKFLgm9nM+b9MAKrCn+Z5SpUDt57cGWeR+xPF8
xrj/AAUiQ6bKI116kdl/TZcvExTY0d3h0re7F2Ucyg75BxRQ0DChRzL3or2f
ziCyDgWmzzJdkEz5gpxW8TZ7fQrM2kX7funoQQ06UQy/zSjwkTV1VMKwG/Ft
dSLdPkOBdePYZ3bkbmTdfVCDx4ICbadHDFlmP6PFiwvOamcp4MEmdt8o8TOS
jbbqvm5LgYOJn5w3DX1CgV8UCtevUCBC62yWXkQXOujaYMkbutEvN9sWZbGP
aLWHfrg2jAL1gqElV2c7UKk2l5pXBAVOa9aQ2Js6kKyo0eaBaAqkqK5E77jZ
gbhqe0tzEymwJPl5yPBnO+oR/b0FsijQUthy4G5IG4oL5FmZzabA+eJmll+H
2tCxKbXh7BwKMCXcOz/6txWhWq83nPkUOCZlKR3n2YqyrjA6dr+gQNNRtoo0
5xbkVidQ5YopoHVydD39ahNS2LE7n1JNgbdvhGLK1ZvQ0APzxK4aClxkesFq
svwBmbk9ctGsp0C029Egjjsf0H6SvChrCwVI8RH6F5Ia0ear+9xTeylgb9nr
0jPQgNLEbaSbFyjQTTZLsnlbizR3KirbLFFA4ma32VRsLeo6Or97eZkC6DpH
VqdDLdrsdfeY9B8KZISL6KXz1iK3jjx3XyYq9MvvDd3t/A7B3bkqJW4q0Is8
zrVvr0G9KZUfaniooD/ndy2UrQZ5lAR1neGjQvWOUIGY79Uod1B4LFCQCg7W
L7ICEqsR77793AMkKiTK1TTNMVejH1OBZyPlqRB289v++R6MfFlPONIUqHBg
5EZCdAJGQhLCV8sVqRBdwbyr1Bgjff2ngT+VqdD2fF0sYSPe4qyW/AO7qMAi
w1WY1PwWBZgLrf46SAWnzt7b9YMVSPpdTuIJSypMWx9zE7F9jVqVlrP6raiw
qv+t4J/Ka+SdqFdyyZoKW6yfbjX4W4aaLtLb7l6gwmh5srRochly51Fkx45U
2JcoIuH46RXCZwtvqHhQoT3Rc0bh/Evk1PAv9K0nFTLduv7I73yJ+FQNk455
UcH73oq5P+tL5LBputTRZ2M/xSptncJSxJWv+jvNjwpXXlJKZxhLkcVy6Xme
SCp87VMQty4vRptsWK48iqLCl7X851WxxaiwyfSmUgwVlOXseDwuFSPGtMVk
vXtUOH5ruvyDeDHK1d3T6ZdMhR/v557LBr1AC3EVujPZVKA2v38tYPccxWyv
UfiIqEB6nthb8awA5e6xZPevooL09Wcyx5wLENaeH1WtocJfMdFJ120F6Le5
bHZsHRVATGfWNScfHbsbJmXUvJE/w+Fs5bw8xPrNWKD9y0b9NKU9ozEXSYxP
zN7uo0LwI60uenQuUl8I7FAZoMKts91RxWa5yJazLCp6kAoXl7gba3/moKrd
JHbDUSoYSulotrLnoBsxQ39b5qmwSHoTEO6UjeIe+vbfXKTCNcO/l69oZKO8
J4IV25epUHGxKbZ2UzbqqTziHblGBSnVP0UoIwtp0PNnDZho8KrkQl/3UCaa
Pugx2sRNgw5Zv8n2/zKQw9ymjkYFGpT/p3r12UAass7TabVSosFrgzS1M/fT
kNmFwKap7TRIV9tCTzJKQ4fbmOsFVWlg/NzbqbvhEZLNZ6q4sJsGI1LtqXIV
qeinDUP2ijYN6ln/vOevfIj6RSEjQpcGR3ddyou79RB1td9OkzpCg31FBacT
Dj5EtVrrybr6NBChyfZQGh+gLLF/UbEnaZCY/UtD82sysvu45r3tLA0Klnbp
B0klIavQfdcrrWlgJXR0uo5+H5nAjWuG52kwnL3ztE/pfaRTuHrZ05YGOjuY
n2oeu4+kw1Zsqi/SoNTLKWr9ZiIaOrhkYH6dBrMcXF87luKRzYtZcmg0DSQc
2ZSKNOKQi/+pP/qxNOimnz+4tjkOeZ4q7ea6R4N2Uw3tV32xKGTBMyomkQai
ig8ZPP1jUeHelbX7qTTY3p8StdIVg1aq1z8/yaeBV+p/UtFi0Yjp3vlip2c0
6E9OOURqjkJcdtWRCkUb58uh9TvcikKSrAE6hcU0UDNhd9n1MxLp6LMWvyyn
we8bqOh2RQSK+cgVWdtAAwHzriHj0DD0IPOy091GGvwUcSriPByGMj1atfWa
aOBsLnXvInMYeiUUs9rUSgNeJ6XwrX6hqN+C36nz00Y/agunO/1CkNyQqPaP
IRoY7eJX35R2F+0o9ZHM+kkDO85rJdb2d5FmUN+K/SgNivpdXY8o3UUGcqnP
6eM0aFOJNkQVQcjdmSw5M0ODhdJBN4nvgch3/52V4rmNPFwZL9XlB6KgLT+6
PBZocMXghdXM9UCUVJQZvrxMg3UFuk771kCU4bfJ8c0qDaT0Ypv9+gJQvpH9
Id8/G/fR4c/V57kBqJRaL6H1jwZRqdtYrK8HIDQnu7K+ToNdfJ1nQnQC0P8A
2gHjWg==
             "]]}, "Charting`Private`Tag#1"], 
          Annotation[{
            Directive[
             Opacity[1.], 
             RGBColor[0.880722, 0.611041, 0.142051], 
             AbsoluteThickness[2]], 
            Line[CompressedData["
1:eJwVznk41QkXB3BLKVEhKeGuopApmqJGv2MvZK3IOlckWUJEiEJMC0mStNiz
pRSaseTYSlnLtYUmb6iI+6NLXDf1mvM85znP54/v8z1011PW7kICAgJvl/a/
ey/CVWSH25V9hr/+GxIb2TQzW5onITrIVv6+5F8va6JptLNEzMS1sr4lr0l6
VrKqL4qoSJtrzFvyvdp46nLaJSKCXhh8bMlqpFvCL49rhOVTxlexJb9fc//n
j94kgp/2j07mTxIVH4juWuDfJNS80uOZS/bWCfKZo94m2mQ/zyctkljaNZQz
o3+XMFcJv0f+IHHBy2xw2iOdqHqrfFt7yRmCg5fmDDOJcrlEUX8+iQZt1zd/
780ijNZqiacskPgl1bhuxjOHSGBH1uTzSLzqtujI5ecSZl05OgXzJLL5J5Kn
qAVEnleHTOB3Es80UbaTTwqJvuDswn2zJG660dUyqf+QaOVOR8xxSXRVAeGv
Ho+JO0NMh53TJArxQztmwksIIvHFnX9IEruGDivMGD4hdAKdE1Q5JIY8FKv4
1vuUsP7tAu/9OIkmSZ9EvmWUEvERzwsUxkiUD6k7NO1ZRhzVOhJm9pnEWv3g
KZJfTsRXpkwFD5O4YuCj8iS1gsj+KkwRHSCxr/Z50MSXCiLvS2VXYx+JhQ9S
G74+qSTmRgMv+vWQaB5g7jKuX02EBHzcl/qWxBTRypTPHkjEnTCfUm0isSzY
JOD0xlpCYCTvyMlGEu+O75blhtcSxz6Vxt2uI9H3jZTHN8M6gu888bi5ikSp
u6+EpnvriVAXn8HQxyTy1zwr8Pujgbj4rc5R7yGJIxeyLacyGojOlw1+/HwS
n3lE3Cc9G4mUzxLP9LJItNfcuYfDf0Hs+aTosiWZxMzmdP+v1NfE/iAJGfcg
EmdSy1U+XH1NqETblcz7kWjk0TLcyXtN7P1RuuGcN4kTwnOHK9nNRDg/tc7u
GIlaOuZ7LsW1Ej9ivXKdLUl88/iHkDLZQawJ2232XJnEyGY1kx0ubELi09r4
6FYO5j/5W6noJptYV75s9/GXHOxM1RPe3MomOBfaVujUclDRw656o3YXcdSb
jGwq5WCzcIy6wLpu4lb5a3/rNA7K6AxIdbzsITZJV6gedufgo8eXBrzV+4md
92MWirmTOC41ftWE1U9Mxli8qp2YROUzJvu2JPcTZ+be/d0yOokZf4hlDvP6
CZrvOaK5dxKTXl89bv9igPhoearBq2oSzwxfmzZ2fE/cWTT/an5hEtPFWqIl
DYcINjz6ILxyEj2It7cnAoYJlfD+YrtlE+g7unW47NEYgZRcpmj/GK6ixyh/
0Joi8r9WxkawPmOCRItK5p9corrBQ+rUulF0HTiEwq3fiY53bAXXwo/o/yLG
9ZTyAvEi1L9Dw38In/iJ22w8sEgc1uLFbhd/j5lhXuPbbQWAUxbm9rvuO4xK
/2E1MyEIVVQhIlaiBwXYQ1AdKgy/N1V836rHRqXA4yGHVJZDif/ipEPCGxyZ
vXVE7LkIGOX6/FQoakWT0ZPnkvxXQobB2RLi9Cs0H0lUpVBWgfqt/UqnBhpx
vMH1/KtiMRj6N3ucPV2H6pI9Cvouq+GD6mXvIa8aXEXMsga5a8DsSqa2lEgl
Gk/azzEOS0DG9qaKp5xy7Kt3E7RXk4Ty07Vu8VFPsfyvRmfarCQ0biyeNU14
jMeXBw21t0uBYrCKi8b5QjwWEFYunrYObly3Xh8X/gB/81BtN2NJg1lTI2WS
ko0dUmpiQdrrIaPt74qSZRlY9SjqjpqwDIRE17+3p9/BMEEVy9b3MuDtvWmn
RVYKrhoM3e9btgGKuxik4WQSjj6gJ6eHb4S9FeBoK5iIyVtkl1UcloWH7utS
wwovY2La8SYWbRNkd79VHgmORftkp3bxz5uAORB3MokfhfMGubz0GjngKrba
ZadGYnhVenRjnRw09D2ymI+KRAGNtNVjjXIQqN7FdvCJxBXUa3SNFjnQt5ly
MteLRBleyIHGXjmYKFz0G5qIQM1is9tfpuTg/N7driUGEei7fkZrB1MeTEx3
0fBnOA6P6oXUx8nDNpfNIvlpoaiX3p6lckUePP8dbOyIDcUMO/u2pAR5yB78
ICJyOhSdW/wZx27Kw97e0K/3TEOxvySjVThbHrDcf0Po4lnsDPtJM6yRh09C
L6UHjp3FesnK100z8jBYxPjI2xOCWTo75NpYCnBaOeB+ksQZrDdfFc13U4AB
q+qOzYJn8KPL8PjWEwqwfu5GSsN0EDKjblbG+irAmMOdVxR2EOa85B2FMAWw
eNU7b50ShLkW9amlyQrg4H7w1ENKEOazbGTSmhTgoXjuK+6uQCy+GCTpsY0C
nTi64lhMAE784RR1cTsFihPN/8kLDkC1GQNutiYF5i2ChGZPBmChq3T3kDYF
Ug0OHiywCsB8ojTV3ogCqrJK1BBqAObwpqjmLhTw1dTuKKj2xzQfb/Xfr1Og
+677/K5FP4w7fMxUeJYCXIGpgQzVU5hlMejoPk8BUrj3haX0Kaw+cNi3iU8B
rwFKt+SiL37TMb5+RYgKuhnRGk3tvuiopNq7ToIK7wzdri8G+KLG3DdXRVUq
XNO+qJtQ44P/pkaFGrKoYOwjqjnB8sbfBzML4tqo8LM/c6dcrydKqJ+Yf/yG
CgLc9RThF544Ealu3MemQtaDyci5p56Yw6wa2dJPBaXtjCvLr3mitFcXtfkT
FbK9zbrLjT1xIVzYVESABqpqvDmXqhP4TmxX3X5ZGgguH7mSWeSBqVvvFLeZ
0kD+jEYF85E7znCNcqMP0kC7rscw9547WtR8u6ttQYMKdo66Zrw7itiYXM21
psE5Ff+p097uGBTOO3nu6JIjZbX+UnVH6w7bLds8aGBL37lipsgNxYOks69G
0eDgxfved8qPYWRtfKppBQ2Gdyhl2YyzcPx9bTKvkgY37nQe/TLIwiN8bmJe
NQ2oB7i82A4Wqu2yvyRcS4OCmcGe/5WxsK9IKbTqJQ0yK8/tXX2ehRq30EG1
iwZXz3dc2LmRhZ98piliJA1udjUlJ1v8iQflDuc2K9JhMUFL0fypE6aOqNc6
KNFhZP/nvsh7TjhSvHJgQpkOUjr5HPzLCcOhWmKtKh2OzNvKeLk44UN3ZrjN
DjpAWpqR92onXFUybT2oQwfygnSdpLcjNhkkCHCO0EHg7Fn5PE0H1PVtcpC8
RIdBGW7QrzE7XOgbM2q8TIdNLhZnV/TaYZm+uEbwVTrEL3KeKzTaoZKs1cr3
1+iwXndgKPC+HYo39pflp9DB3NPoRKuNHfbJclZDDh32UCV9NtTZot8L6Vpf
pMP5M6GWPblHMF3eVbF1lg5v5RpW9d48hHs0VdVd5+hw341dpxp3CLsOzOye
n6eDs1V3y+WQQ7gyONZU8Qcd6vky1R4Oh9DvbWFAuBADTGcijO7SDyHEcmvV
1jLg57PV/WOPbfAjGeMUv4UBB6rvF39iW6NiQ16KuQMDLnG0b3F3W2G72nzO
oCMDnG7EhI+qWmFIyv7Sk84McK4a/ecD1QpbPMc6YlkMWN+jQZtcYYUBEqqi
6MEAS01c5dVniej0KOy3wKV807aTnFBLtJ8v+1MingHmjRs6312xwMRt9Sqd
NQx4c/wN6o2aYb6Wg2hULQPkWX7LDTvMEPVnPu+oZ4DoFcFe2woz5BxVyr3+
ggFVKV8mHsWboWnsZapVKwNcag8l0HebocgHa+k37xhg37ewcU28KYYlDi+2
zTDA7LtgxhMDEzzOXfb2tQoTTPa+TswfMkbnQoN2RzUmdPMzvhV0GOMRVkwL
uY0JwgZ/mv5dY4xGHcIv1+9gQiTLuXb2rjEqFQlVsXYzIclE+q2AvTGOugrk
8vSZ0Gtd6L6/xwjdOvkhW52YkDjjQrj3GqLrk2+0S9eYsF/K00lpQR+9o2x+
mFxngq19swiM62OQTVmv+A0mSJYI7Drer49/zQYlJKYwoS1P6FdvpT4+0ubx
b91jQrNXippluD7y6n71PChiwjsW99ZlQX1M7BSPb2xigleP7Z5P0nqYlu1z
IvY1E7aIlppHiOhhdmC7/v4WJmy87ID0eV18JpO40NLOBLEBraTLA7o4aL/u
BLubCQschZXDWbqoPCyr/3F46R8/m7Q8TV3cXhZKyRllgl19keP0Zl3cc3GA
5/6ZCeLbx6cMN+qimfK9krFxJpzudvdZuwgY4EWjTE8v9Wf3tTCaAMP/uMB7
ymXCeHaZRn0F4MXVH7sCZ5mwqfHZFu+HgKmPs6/MzzPhfZxR5ofrgFnnl3lU
LjCBE+23riAGsMjKXS/8BxOmjXjc8GDAMsZLhX0/mVBaXLPH4SRgDVeJ9+vX
Uh8754O+E+D/AZM9qp8=
             "]]}, "Charting`Private`Tag#2"]}}, {}}, <|
       "HighlightElements" -> <|
         "Label" -> {"XYLabel"}, "Ball" -> {"InterpolatedBall"}|>, 
        "LayoutOptions" -> <|
         "PlotRange" -> {{0, 10}, {-0.9999999999999792, 0.}}, 
          "Frame" -> {{False, False}, {False, False}}, "AxesOrigin" -> {0, 0},
           "ImageSize" -> {360, 360/GoldenRatio}, "Axes" -> {True, True}, 
          "LabelStyle" -> {}, "AspectRatio" -> GoldenRatio^(-1), 
          "DefaultStyle" -> {
            Directive[
             Opacity[1.], 
             RGBColor[0.880722, 0.611041, 0.142051], 
             AbsoluteThickness[2]], 
            Directive[
             Opacity[1.], 
             RGBColor[0.368417, 0.506779, 0.709798], 
             AbsoluteThickness[2]]}, 
          "HighlightLabelingFunctions" -> <|"CoordinatesToolOptions" -> ({
              Identity[
               Part[#, 1]], 
              Identity[
               Part[#, 2]]}& ), 
            "ScalingFunctions" -> {{Identity, Identity}, {
              Identity, Identity}}|>, "Primitives" -> {}, "GCFlag" -> False|>,
         "Meta" -> <|
         "DefaultHighlight" -> {"Dynamic", None}, "Index" -> {}, "Function" -> 
          Plot, "GroupHighlight" -> False|>|>]]& )[<|
      "HighlightElements" -> <|
        "Label" -> {"XYLabel"}, "Ball" -> {"InterpolatedBall"}|>, 
       "LayoutOptions" -> <|
        "PlotRange" -> {{0, 10}, {-0.9999999999999792, 0.}}, 
         "Frame" -> {{False, False}, {False, False}}, "AxesOrigin" -> {0, 0}, 
         "ImageSize" -> {360, 360/GoldenRatio}, "Axes" -> {True, True}, 
         "LabelStyle" -> {}, "AspectRatio" -> GoldenRatio^(-1), 
         "DefaultStyle" -> {
           Directive[
            Opacity[1.], 
            RGBColor[0.880722, 0.611041, 0.142051], 
            AbsoluteThickness[2]], 
           Directive[
            Opacity[1.], 
            RGBColor[0.368417, 0.506779, 0.709798], 
            AbsoluteThickness[2]]}, 
         "HighlightLabelingFunctions" -> <|"CoordinatesToolOptions" -> ({
             Identity[
              Part[#, 1]], 
             Identity[
              Part[#, 2]]}& ), 
           "ScalingFunctions" -> {{Identity, Identity}, {
             Identity, Identity}}|>, "Primitives" -> {}, "GCFlag" -> False|>, 
       "Meta" -> <|
        "DefaultHighlight" -> {"Dynamic", None}, "Index" -> {}, "Function" -> 
         Plot, "GroupHighlight" -> False|>|>],
     ImageSizeCache->{{4.503599627370496*^15, -4.503599627370496*^15}, {
      4.503599627370496*^15, -4.503599627370496*^15}}]},
   Annotation[{{{{}, {}, 
       Annotation[{
         Directive[
          Opacity[1.], 
          RGBColor[0.368417, 0.506779, 0.709798], 
          AbsoluteThickness[2]], 
         Line[CompressedData["
1:eJwV1nc0198fB3AjZJQ9P8ZnWCEiqVTer0JJSoQyUtlFkoivVDKyZ4giMiJE
oSS6FxnJjiKjFOGDsnfl5/fPvedx7uuce1/Pc8+5l2JzxdieiYGBgW1j+P+c
esuGVdUuXKvuZdlowrYJXNtJNjhNvkiIOnHiuA2v16MAMvk/4tkooRu64a1x
r55z9PgTETJWPv9tOLUqUoqFHEqcLXG2tt2w0pRd1LpjNGH57tbM4Q0PbH30
7093HKEsn7dTesPST9g1VtcSiG8mbDJr8hPY5YDn5SWpZKLEqrSuacMlXYNZ
89opBOdcp2DihledDfpnHNMIFedIQYsNpzP2hy7pPiaEX3PVCW9YpyVWZrE7
g9B28Zduk5vAY0lHqucvZhFu5TR1vw1H2P21mlvLJkzcFOYVNty55hQ/LfWU
OO/lcPey7AS+3iC5Y+pFHrHrjqw5y4bF7nU1/dIuIOwcLwwkykxgGwVgnnAs
IlQZY9aeSE9gpjWftnnf50TrmZ2JMhvuGjSVmNd9QYx1Ph9KpU1g7wLO8tnu
YmJIuTnpBnUC68eNsM6mlxAc0VqM3ykTWNy72mTmYikhz6cuCRuu0vaanlp7
SbhLBHpNSE1gtr4fcr+kygnWL29eLopP4J6qt56TY+UEzpNv37bhvCdJ7yZe
vCES9uplmpEm8An3E+fGtSuJM4sc11NFJ3Ai+5vEUUdMiLRmfvsmOIFLvfTd
r4lUEe9OB3YMCkzglPHdonO+VUTDrkt3+vgnsGs7n+OsbjXBb3lYEvFOYL6U
90wz3TUEW8VBmz1bJvDa1ldP3fa/IziuKVuwcU3g4TuZJ6fT3xHvz90XaueY
wK8cbz2aulhLDBtfGTyxeQJb7FTX/L1WR7xOVP7IyDyBH39Iuzoh1Uiwuthw
aS2N4/mklwrfIhqJbyLR14MXxvFhx6ahjyuNRPdgc3rj3DieZF4yfdP5gWgQ
8t63Z3oc7zlwQjM0uJlQet1YisbGcXvRHya5qTZi8Za6jHvPOOYj2K23KLcT
mu7pJ/U+j+N9svGawXbtxMGXbWbCXeM4av7pnE9HO7EatbSa1jaO1WM/2dvk
dxAT2bt6LOvH8e0PSvqq5zqJgSiJ3NvF4zj3RZlsfkInwXFy2mW4aBx/TDrE
LNPcSXQZqm4/9GwcSzueqRTZ20X8NlnIHcsZxx+YA5UZ+D8Rw3NhLd9TxrHQ
gT6+tvrPxOb0LwN3g8ZxYVFon4tyL0EPn/jyzGgcj/ONR+hf6CUC8z43Xz0x
juWu62vJx/cSW7modJVj4zh9P+fjoZVe4hCfQ84DnXEc1xjhYFHXR3iC5S2F
3eP4+lD0zBGrAaJ4R13VLtI4TuNsCuDVHSRIQ3fecH2jY60DN6z8rAcJ6a8t
78T66LjfVXHXlNcgwXraQJ/WTcciH8NHmvMGifpxs15aGx3HJhkcDeH5Tjgu
PTk9hOg4QKZ163rfd6JQYNXCOpWOHYmO5En3IaIrc0ePuRkdM2QsvukLHyLi
6L/Du4zoOGmTeP+HrCFCNULIWP84Hb9vdJB8+nmIkEhlocrp0LG8yZ8Me81h
4sPUW7knqnQ85iRX8JXxJxF3+nVUJScdX4q7idpjRojk3owbFyrHsOvPbUOl
hXTiEsiUHeUZw4PWXzZXN9KJ4+lRevIcY/hUT4hyyzCdWB1t2sq0aQzvaRr9
76fYOLEvP8cgZ2kUM7/I5hEKHidSdCv5yr+O4iRfipbXuQmiqs9+6W/+KK7m
F03ey/OLeKNcLKyiPYo5KIFy3/ZME7wzQVRd+xEcxdOk8Pj8HHHxxjObsYxh
bNNngpmbF4nHeVwl1xN/4Kt1gTZX5FYJga7r6dX+g/iFG9cpkaN/ic/SHi1W
8gP48Q3n8R2nGSBXYVd9gegX7J/2x2h+khE+sOwRr7v7CTN0DkKlDzMcFc9O
kj76Ect6OHibKLBAyfNjA8O7W/Hwwn0zzresEOrb2ty0/B7r/7x0M+7qZiAl
uXlcYq/FJ4ZjFCUlOUAjmeg73Ydxs+Jwl5U0ByydfdxthjE+dm33rYcKHBA0
GVLvlImxHtPXdpHdG/XfSLZ1zhgfIite5z/JAX0q58bO/0V4l1Vd1WZ/DhA4
7JREkkZYvGvFdO4nB/BfDeN2v12Jx9/Z+L1/xgkvaqorZV3KsVRsz6WoUk5I
zeOPKTYuxybWJ0xNKjhBabtJnvHecoyW9yoMvucED421yDbWchy3nbdraYgT
5FLN2SsyXuN997GcnBgXbF96d/Pk1zIccUm8LeguF3h08C6q2r3CyryfJbTP
bYHrt1yZnuaW4JHIEf8E+y1Qnrh80iKhBKdyLI2OOm+Bjgo5WZJ/CebaJFIc
4b0Fag8FaDdZluDxRfPDn2O3wLb31rbD3CU4u3/A9WLtRj2v779Zn2IsnvsT
R2/bCi7Vr14fsXqBOYiFC/1zW2F3D9exf/cKsfdB+c2vVrcC6QlVZZN7IR7R
tiyMZuQG46GU/G0nC3GNXvXqIW5uQPITop1chdjHOPLeUwVu4N73/E5q8DM8
YS9Td/0CNxzNea3+z78AN0eYyvO2ccMyW4P/2Zg8rBkd0jr+iRu+RHRwK7vn
4dzYCo/afm6IvBuUQjLJw4GJlGqvcW6ot2+zOS6ShyXbF5WmmHigvlTZnj3j
Kf78pabOVJIHil2e2HS8ycVHflksUU15wNbWzJSfMQc/EgjovH2GB05caHnV
M/IEz+/LL+q35AE23TspZc1PcHrYmmOiDQ9c++b6tDrpCV6VS+lhd+OBmxXH
KjepPcEFNgPl02E8cO9OnJvGxWzM03POF1XxQHy8bU49PRM7rAefIdXywFGV
goSkj5m4Uva5uncDDzDWwps7FZn4oifDL9VWHmDnOWidHJmJa/gen83u44Hl
ljqxfrVM7HH8h1bEIg9wEQz1aXcycE+NHaOFEi+onP16NkvlMZ4+2Ct2U4UX
eu/U5yeJP8Zs1Ybq6Wq8oPw+SCeN/THWwJqOI3t4wYf6V3JoKB3HV/C0uOvy
gpun1rx2cjo2LK1MCrfmhU1Tg0LWbOm4Pltgx9sYXoj03GOp8D0Vf5UOOzp4
jxcc98m9dcOpeCFz3Yb5Pi/o5jUY96SmYumM8YSjqbzAx8/3nMMyFfs/qlr7
9JQXTrhomq18TsFa910aftfwQgftXsJo10P8MqTWmrzAC8MO1McmY8k4V79J
JHiZF86+l5fmfp+MH3B9/PhrjRcub2qcnMxJxn4x3w5XMPFBabxMB69TMjZI
WlU24+EDpnp7n7/0JPwjZ8d6uCIfhCQwKh6cv4+3NqSkLV3gg7FEnJpFScSM
oZnm1vZ8QJFW1ItgScTz+nn8dU580HBq3+V79AT8pbUsOO4KH9C8iovXXyTg
rM8fr2y/yQdODwb+GegkYM2RzWCbxAcrWV5ej13jsQOL52BrKx/Mbx4NcfkS
h8WkGrvXOvjAbM335tOaONy6R6JN/hMfvN3C8vlffhzWcKl769/HB9wq/1nO
3orDrJ2CDzXG+MBdpd9sVSYOZ6e/Mn3EyA/8pwPUb3jH4uF9yx8uq/OD+D9y
eIFyDE4yNah5sJsfXh/oz20Wi8EGV9LLGzT5YfqOfSgTWwwuzdDLpRzkh1Fa
SaA1jsaB7MlBn47zg7WgYL2AdDSW7t4LBxz54fiDIS6XhUhs637jJdcDftj2
jjH/5atwrKH29eW2VH7Qs17b8T4+HHPMwqvD6fwQX2Y8uu4ejp9fZS3ze8IP
/V3cFl9VwvEft9jX88X80LPwOfpUfhhOvJJT0d/ED4+O+hxnfBqKG106qwv+
8kOz7u17t1EwTlHSqGlkEAC7SfukxfRg7DaZVDPCLAAX9mZlRgUEYyEX63dk
DgH407b9BOVoMLZxptfGCwlAIWvj7ZZPd/Gfi+sNvioCUGzat0l2IQirOCq2
GlwQgN/U9V7GY4H460WpK8/sBIB7maSrphKII1z4ebY6CYBLymb+IP5ATL+6
ZtTmKgCmW5iPxPYH4Ezfpk9GvgJAmZfjBrcALBznPGB2XwBceUkB3an+eL0y
f/J8iwD0h6mcXuK5gwtxWmR1uwAUtN6RVVnxw1Y195SpXQJAMg9dCfzuh8sb
brgN9QrAGI6UDSv2w9c+Hpu3HxOAiPhcliVTPzw6OrF2iVkQNj9sZrqpcxu3
8Slxeu4VBPkDnLsM03yx1uXL9If7BWHhgN1rr/98cWFDYUMNIQgzjHklLad8
cZSvaiDPYUGoWZcwZmT3xQYjGn/zjQWhkCVz+Y7nDfyh/ODUD2dBYNSrqMFm
Prju/OnOk48EISzD7sTkHm+sXpH0wuuxILAWkn5cFPHGWYK90Y+yBCE4lmc/
97IXDvxgZTCZJwixnd2J7WVe+JC6TV1wmSC82AkHtu31wlVsl8tQuyBcn630
3KJ9HVcU+j9UYhYC5YEf4f7uHpjVwFTsPqsQzI4HuZiYeGAjulwyI8eGH8qx
GWp44FFaS+JnHiHgfWCY83b1GuZPFo7zkxQCsVPaejeCrmHngIKQrr1CIFti
b3Iiwx2Tznz29HUTgo+KwUncy27YYSF3fuSaEHyNuFWX+tUNv4i7cc3ISwhs
VdN+n6hzw0dayFdlbwlB4OSbUNF7bvjaIWeX9nAhqDAp2XdshxtuUmKwlc4R
AoLkX7v03RXfYFQ42TwgBKRFcJ8QcMEjOpw9st+F4EhNueXvcWd8MmTy3J1h
IYhTtF9XqHbG0txFVzQmhGD+WPuZk67OuFlcPTp9WQiG2+tStJsuYck9Wq0e
/MKQ5KaQGR19Ede4GhtIHBUGOyUdhxHCESsV7+zyMhAG64caainijjhxQcDq
o6EwbG0RPBew4oCdfbudg82E4d3Xvh/DJQ5YIMwqfMZWGAr+iHT9UnDADtkO
H+puCQObooHuD4o95uj30XMtFYbfE/+436jaYg2vp1uiy4Sh4nCtsbSQLb7A
1/Ox6I0wzK677C5ZtcGv9XadnakShiP9sRpatTbY4eXUVY8WYbhpcurIJnMb
XB1l99BnRBg+uK+SFUMvbLznJ37fFREBNgfZw1VM53FWv29JDkkEtAxaOr98
PofbvPK930uKwJdcW0733HNYtnAzM4eMCOz93iNkbXAOd4q9E45UFYFKN0ld
8fvWWHl+98F7+iIgrn11/9Tus/jnE0p8mq8I+FIFB2eyLPBk4PcVZj8RGG/Z
0n7UxwLP2jw+5xQgAsUhNlLfDS0wgxRFUTVMBAQEIoOa18yx2H1yTc19EYgq
UZSPNDPHJ4Olpn8Wi0AIwdTpInwGVzpKGCjRRYDnKoO+e60pfqc78CJmcqP+
2ZkI4cem+AMtVXhhSgRmuP+pz940xd3fxIfeLorArxUcd3iPKZ49Le5juEkU
bvW9umtbZILl9Ui57lKicJ2inauScwrHy4tuKjcVhf1XEg23VxhhK2vZnKEz
ovBLsER9NM0IS8fv1N9qJQqBEltV3wca4dL14zG2NqLwwu5Uxr8TRrjrs7/4
1iuiEJDG3LP750nMHzSpbhsiCjLEjS9FIidx3Hdsv6VCFD58fFH6Xv04thBu
2bwHicKkXbGSDttxTD3em29TLQojYWv9jL0GuPj1/ExZgygo9D0NPORngD9G
b7tl0yUK68q2lm1txzCv1r3Esl+i8ERgprPJRx/HPHBouEAWA7kK7f0c/45g
r+v+13xpYlDWZeE62nMEWxs/krovKwaLaXznV0uOYCWOz17NSmJw4hmTXdWl
I7jxP1353XvFoC5wSbGu9zBmMpcO5TIWA2ZO4xqPWl3sKfxDvyxADNgi+mgJ
ldrYau7vYsddMdhpN1WRnaqNddpEMydDxUDnJgMauqWN+YKN1igxYnCILsgx
elAbFy5W5UekiIGK0FmRTR8O4bFPaVw2L8XA5D+REtsfB7FF/NlWrlExkOCs
+yatBli8hIPkPL6x/try3SEhwN86yhwbf4nBXKr0OdICge24+RjvzotB7K76
baeCCewaVr9znZEEw+bkpOEiLezvp5I8I06CsvD8UnHeA/ipC6PdZ2MSvJG5
5O3Bo4ldwgufq5uRoJm9q2f1x16snGf5N86cBO0qY/VNL/fi4tGXiYbnSXD1
5p+7x6z24kqbS43vL5NANynQ9FXBHtx+plO5IoQE9+1qxL5Y7MbLOtkraYgE
8rwPba7S1bFvRVpAbTUJtL4baM7Uq2MGtQdb6LUk6JIhZT7JUsdsUtEUtSYS
xBzZMvf8vDoWWvE+WttNgn8id1T29e3EO58ZJI9Nk0CKudd3+IsadhWc36NK
Ewe7AVfX2LUdeDb8d42prDiYKkqw7Pq2A3sy0Q18tolD94s0LZZ3O7Dv1MD5
dyriMHUxNV4hfAcOb2wIMd0vDscPsJXfkdiBc28+7PnPVBz2Wf6tM4lXxkM/
D3nXBIuD2a3sJo8ARXworTVDIVwcBhmN47YaKeL0MxYtcVHiUJ/4+791SUVs
3XSVapsgDv/F7fMZrlDAvc/Tm5kzxWHFwY6nYGUb/njjH1kXicMvs+dv3gTK
4xreN40N8+JgNLqr5cgnGUxp0p1XWRYHnQ5t59oCGewX2CGZtCYOS4pvBUMC
ZbDW0tg1JyYJODl4Fv1Ql8Fv+oUl2XkkQFckq7EnSRoX53i66ytKQH+43hn7
yzSccUCV1HJBAqxUptm5D1NwzQmOgDU7CWgl1lor5Sj4x7mh8W1OEvCw5vVs
CjsF0/wT3tx1lYBDB9gk5lrIOKt+xRxuSMDuP08Cf58h42zDmqSSeAkQTleJ
QVOSOPfCKaEHDRIQsKL/9HQRCb93V7r1/oMENFpsvqp4i4THAlhGFlskYMT2
2arRcRKWf1L28lTXxnlbrI8mTIrhp+Mk0y3fJeB3Qe/LEWUxnHdt+J7fqgQ8
8nt24HCNCH4W5MnruF0Sxi4rtuaShfDk/rP+QTskIVOx62TBiiBWmteZy9wp
CUm/o/9OfxTEeTYCnwb3SoIPnbJ//11BnEuUJFkclgSzKhuttikBnLUyLXXi
nCRkJf6qjGnlxw8uuyjvipWEGMvFXnoZL+6VNkk7FS8Jfioa/KeTeLFo/z4e
9/uS8Ilgq1jx5sVJ+pyzhamSEFAkz/JVkxcnyOW9lM+TBCLX20i0mgfHfB/d
L/5OEpb7I9NlCrlxsKntMeYFSXCIjdnTdZwLZxj2W9kvS8K08vTfQCEuXHnU
1LVhTRK0IsVCUr5x4tkDR2LDmaTA744/6a87J7aSVezm55GC6xDe6faIA6st
zdpIK0pBIKP71zA2dvw1yd9H94IULIbxfN0kyYpX4tbCc+ykwPc4U8bhWRYs
EOmRyu4kBRNDjtW99Sz46B2HqhZXKdBtim9ccmPBpRf1Wc18paBKNWHXwvtN
OEyTL87hvhRcfnVxj38wM97V//hpcIsUrPAol+/dx4h5lJ2Wi9qlgNKxJZyN
xIgnbysf6emUgjRVpRdb1xhwFq1iWL5XCiJM3LwbKhiwgHOX1IcRKehY1w/p
IRjwqi/zMVYGMnCr7bh1Iusf+sKpUa0nSoa4NFchPs01VK+ePNYvRgabRvGS
DNY1VHr2D/dVcTK8fBzBGNO5imKKaqyTpcjQ96to3y3XVaR3yvAPXYYMUqHi
Akm5K+j1A6fd4WpkOId5VvdtX0ZJ2x4+azlGBgZJ/FzfYwHNzx3ODjhOhvey
vyRGjywgQzSbsteQDN5hH7T6SAuI9ZR+RLYxGUTPEpzva+eRp+/KpZvmZOAt
LCVliM0j47bT8tsdyRD2vFu89dMsKkxmJg85keFgc4bMw8JZxG5XJJx8ibzx
n2MnvwqeRVXLrGwsrmTYOqf5qFNzFqlQX/3s9yBD8X4GekrWDOLyFMiM8CfD
zi1V8CtoGjkRVQ8OBZJh30JwqpntNHrH7hK3HEQGmFvZwXJwGvk8enfHLpQM
DeekB86tTiF6g/v5/TFkaCOu7bKc+Y3qxTokJlPJsHIpt+jV0iS6XRWZdKx8
I6+hHjHPc3Q0PlAVv/KGDO786d4lCnRktjYXk1NJhtLk7maLxTGkpGERylxF
hpDt4cT3qDHUky/rU1FPBmGO1xNltaNI7T62VOza8Knk1z8PjaDU0tnTXz6R
4YlesaW5wAja/FHGJLibDLFc5UoKIz/RN64Ig6FeMqCvTfcGw36iCP8zBx5+
J4NhMrtFZM8wGrk8I8k5RQbztqXvRoFDyChcmlQ+TQZdRaW+I5ZDqDL3tLDj
LBlWzR1uxKgNoXtDb7nfLZBBzYplj/CPHwjMwxhu/CHD7VC2OLrOD/RAh/Zj
nJ0CdT0eX8VFv6PjJNPsD9IUOKdW/+/B1ABKGlauspSlwKu5x2YapQNo+Nnm
vkk5CoR9PZh96L8B5AuVPNyKFLgm9nM+b9MAKrCn+Z5SpUDt57cGWeR+xPF8
xrj/AAUiQ6bKI116kdl/TZcvExTY0d3h0re7F2Ucyg75BxRQ0DChRzL3or2f
ziCyDgWmzzJdkEz5gpxW8TZ7fQrM2kX7funoQQ06UQy/zSjwkTV1VMKwG/Ft
dSLdPkOBdePYZ3bkbmTdfVCDx4ICbadHDFlmP6PFiwvOamcp4MEmdt8o8TOS
jbbqvm5LgYOJn5w3DX1CgV8UCtevUCBC62yWXkQXOujaYMkbutEvN9sWZbGP
aLWHfrg2jAL1gqElV2c7UKk2l5pXBAVOa9aQ2Js6kKyo0eaBaAqkqK5E77jZ
gbhqe0tzEymwJPl5yPBnO+oR/b0FsijQUthy4G5IG4oL5FmZzabA+eJmll+H
2tCxKbXh7BwKMCXcOz/6txWhWq83nPkUOCZlKR3n2YqyrjA6dr+gQNNRtoo0
5xbkVidQ5YopoHVydD39ahNS2LE7n1JNgbdvhGLK1ZvQ0APzxK4aClxkesFq
svwBmbk9ctGsp0C029Egjjsf0H6SvChrCwVI8RH6F5Ia0ear+9xTeylgb9nr
0jPQgNLEbaSbFyjQTTZLsnlbizR3KirbLFFA4ma32VRsLeo6Or97eZkC6DpH
VqdDLdrsdfeY9B8KZISL6KXz1iK3jjx3XyYq9MvvDd3t/A7B3bkqJW4q0Is8
zrVvr0G9KZUfaniooD/ndy2UrQZ5lAR1neGjQvWOUIGY79Uod1B4LFCQCg7W
L7ICEqsR77793AMkKiTK1TTNMVejH1OBZyPlqRB289v++R6MfFlPONIUqHBg
5EZCdAJGQhLCV8sVqRBdwbyr1Bgjff2ngT+VqdD2fF0sYSPe4qyW/AO7qMAi
w1WY1PwWBZgLrf46SAWnzt7b9YMVSPpdTuIJSypMWx9zE7F9jVqVlrP6raiw
qv+t4J/Ka+SdqFdyyZoKW6yfbjX4W4aaLtLb7l6gwmh5srRochly51Fkx45U
2JcoIuH46RXCZwtvqHhQoT3Rc0bh/Evk1PAv9K0nFTLduv7I73yJ+FQNk455
UcH73oq5P+tL5LBputTRZ2M/xSptncJSxJWv+jvNjwpXXlJKZxhLkcVy6Xme
SCp87VMQty4vRptsWK48iqLCl7X851WxxaiwyfSmUgwVlOXseDwuFSPGtMVk
vXtUOH5ruvyDeDHK1d3T6ZdMhR/v557LBr1AC3EVujPZVKA2v38tYPccxWyv
UfiIqEB6nthb8awA5e6xZPevooL09Wcyx5wLENaeH1WtocJfMdFJ120F6Le5
bHZsHRVATGfWNScfHbsbJmXUvJE/w+Fs5bw8xPrNWKD9y0b9NKU9ozEXSYxP
zN7uo0LwI60uenQuUl8I7FAZoMKts91RxWa5yJazLCp6kAoXl7gba3/moKrd
JHbDUSoYSulotrLnoBsxQ39b5qmwSHoTEO6UjeIe+vbfXKTCNcO/l69oZKO8
J4IV25epUHGxKbZ2UzbqqTziHblGBSnVP0UoIwtp0PNnDZho8KrkQl/3UCaa
Pugx2sRNgw5Zv8n2/zKQw9ymjkYFGpT/p3r12UAass7TabVSosFrgzS1M/fT
kNmFwKap7TRIV9tCTzJKQ4fbmOsFVWlg/NzbqbvhEZLNZ6q4sJsGI1LtqXIV
qeinDUP2ijYN6ln/vOevfIj6RSEjQpcGR3ddyou79RB1td9OkzpCg31FBacT
Dj5EtVrrybr6NBChyfZQGh+gLLF/UbEnaZCY/UtD82sysvu45r3tLA0Klnbp
B0klIavQfdcrrWlgJXR0uo5+H5nAjWuG52kwnL3ztE/pfaRTuHrZ05YGOjuY
n2oeu4+kw1Zsqi/SoNTLKWr9ZiIaOrhkYH6dBrMcXF87luKRzYtZcmg0DSQc
2ZSKNOKQi/+pP/qxNOimnz+4tjkOeZ4q7ea6R4N2Uw3tV32xKGTBMyomkQai
ig8ZPP1jUeHelbX7qTTY3p8StdIVg1aq1z8/yaeBV+p/UtFi0Yjp3vlip2c0
6E9OOURqjkJcdtWRCkUb58uh9TvcikKSrAE6hcU0UDNhd9n1MxLp6LMWvyyn
we8bqOh2RQSK+cgVWdtAAwHzriHj0DD0IPOy091GGvwUcSriPByGMj1atfWa
aOBsLnXvInMYeiUUs9rUSgNeJ6XwrX6hqN+C36nz00Y/agunO/1CkNyQqPaP
IRoY7eJX35R2F+0o9ZHM+kkDO85rJdb2d5FmUN+K/SgNivpdXY8o3UUGcqnP
6eM0aFOJNkQVQcjdmSw5M0ODhdJBN4nvgch3/52V4rmNPFwZL9XlB6KgLT+6
PBZocMXghdXM9UCUVJQZvrxMg3UFuk771kCU4bfJ8c0qDaT0Ypv9+gJQvpH9
Id8/G/fR4c/V57kBqJRaL6H1jwZRqdtYrK8HIDQnu7K+ToNdfJ1nQnQC0P8A
2gHjWg==
          "]]}, "Charting`Private`Tag#1"], 
       Annotation[{
         Directive[
          Opacity[1.], 
          RGBColor[0.880722, 0.611041, 0.142051], 
          AbsoluteThickness[2]], 
         Line[CompressedData["
1:eJwVznk41QkXB3BLKVEhKeGuopApmqJGv2MvZK3IOlckWUJEiEJMC0mStNiz
pRSaseTYSlnLtYUmb6iI+6NLXDf1mvM85znP54/v8z1011PW7kICAgJvl/a/
ey/CVWSH25V9hr/+GxIb2TQzW5onITrIVv6+5F8va6JptLNEzMS1sr4lr0l6
VrKqL4qoSJtrzFvyvdp46nLaJSKCXhh8bMlqpFvCL49rhOVTxlexJb9fc//n
j94kgp/2j07mTxIVH4juWuDfJNS80uOZS/bWCfKZo94m2mQ/zyctkljaNZQz
o3+XMFcJv0f+IHHBy2xw2iOdqHqrfFt7yRmCg5fmDDOJcrlEUX8+iQZt1zd/
780ijNZqiacskPgl1bhuxjOHSGBH1uTzSLzqtujI5ecSZl05OgXzJLL5J5Kn
qAVEnleHTOB3Es80UbaTTwqJvuDswn2zJG660dUyqf+QaOVOR8xxSXRVAeGv
Ho+JO0NMh53TJArxQztmwksIIvHFnX9IEruGDivMGD4hdAKdE1Q5JIY8FKv4
1vuUsP7tAu/9OIkmSZ9EvmWUEvERzwsUxkiUD6k7NO1ZRhzVOhJm9pnEWv3g
KZJfTsRXpkwFD5O4YuCj8iS1gsj+KkwRHSCxr/Z50MSXCiLvS2VXYx+JhQ9S
G74+qSTmRgMv+vWQaB5g7jKuX02EBHzcl/qWxBTRypTPHkjEnTCfUm0isSzY
JOD0xlpCYCTvyMlGEu+O75blhtcSxz6Vxt2uI9H3jZTHN8M6gu888bi5ikSp
u6+EpnvriVAXn8HQxyTy1zwr8Pujgbj4rc5R7yGJIxeyLacyGojOlw1+/HwS
n3lE3Cc9G4mUzxLP9LJItNfcuYfDf0Hs+aTosiWZxMzmdP+v1NfE/iAJGfcg
EmdSy1U+XH1NqETblcz7kWjk0TLcyXtN7P1RuuGcN4kTwnOHK9nNRDg/tc7u
GIlaOuZ7LsW1Ej9ivXKdLUl88/iHkDLZQawJ2232XJnEyGY1kx0ubELi09r4
6FYO5j/5W6noJptYV75s9/GXHOxM1RPe3MomOBfaVujUclDRw656o3YXcdSb
jGwq5WCzcIy6wLpu4lb5a3/rNA7K6AxIdbzsITZJV6gedufgo8eXBrzV+4md
92MWirmTOC41ftWE1U9Mxli8qp2YROUzJvu2JPcTZ+be/d0yOokZf4hlDvP6
CZrvOaK5dxKTXl89bv9igPhoearBq2oSzwxfmzZ2fE/cWTT/an5hEtPFWqIl
DYcINjz6ILxyEj2It7cnAoYJlfD+YrtlE+g7unW47NEYgZRcpmj/GK6ixyh/
0Joi8r9WxkawPmOCRItK5p9corrBQ+rUulF0HTiEwq3fiY53bAXXwo/o/yLG
9ZTyAvEi1L9Dw38In/iJ22w8sEgc1uLFbhd/j5lhXuPbbQWAUxbm9rvuO4xK
/2E1MyEIVVQhIlaiBwXYQ1AdKgy/N1V836rHRqXA4yGHVJZDif/ipEPCGxyZ
vXVE7LkIGOX6/FQoakWT0ZPnkvxXQobB2RLi9Cs0H0lUpVBWgfqt/UqnBhpx
vMH1/KtiMRj6N3ucPV2H6pI9Cvouq+GD6mXvIa8aXEXMsga5a8DsSqa2lEgl
Gk/azzEOS0DG9qaKp5xy7Kt3E7RXk4Ty07Vu8VFPsfyvRmfarCQ0biyeNU14
jMeXBw21t0uBYrCKi8b5QjwWEFYunrYObly3Xh8X/gB/81BtN2NJg1lTI2WS
ko0dUmpiQdrrIaPt74qSZRlY9SjqjpqwDIRE17+3p9/BMEEVy9b3MuDtvWmn
RVYKrhoM3e9btgGKuxik4WQSjj6gJ6eHb4S9FeBoK5iIyVtkl1UcloWH7utS
wwovY2La8SYWbRNkd79VHgmORftkp3bxz5uAORB3MokfhfMGubz0GjngKrba
ZadGYnhVenRjnRw09D2ymI+KRAGNtNVjjXIQqN7FdvCJxBXUa3SNFjnQt5ly
MteLRBleyIHGXjmYKFz0G5qIQM1is9tfpuTg/N7driUGEei7fkZrB1MeTEx3
0fBnOA6P6oXUx8nDNpfNIvlpoaiX3p6lckUePP8dbOyIDcUMO/u2pAR5yB78
ICJyOhSdW/wZx27Kw97e0K/3TEOxvySjVThbHrDcf0Po4lnsDPtJM6yRh09C
L6UHjp3FesnK100z8jBYxPjI2xOCWTo75NpYCnBaOeB+ksQZrDdfFc13U4AB
q+qOzYJn8KPL8PjWEwqwfu5GSsN0EDKjblbG+irAmMOdVxR2EOa85B2FMAWw
eNU7b50ShLkW9amlyQrg4H7w1ENKEOazbGTSmhTgoXjuK+6uQCy+GCTpsY0C
nTi64lhMAE784RR1cTsFihPN/8kLDkC1GQNutiYF5i2ChGZPBmChq3T3kDYF
Ug0OHiywCsB8ojTV3ogCqrJK1BBqAObwpqjmLhTw1dTuKKj2xzQfb/Xfr1Og
+677/K5FP4w7fMxUeJYCXIGpgQzVU5hlMejoPk8BUrj3haX0Kaw+cNi3iU8B
rwFKt+SiL37TMb5+RYgKuhnRGk3tvuiopNq7ToIK7wzdri8G+KLG3DdXRVUq
XNO+qJtQ44P/pkaFGrKoYOwjqjnB8sbfBzML4tqo8LM/c6dcrydKqJ+Yf/yG
CgLc9RThF544Ealu3MemQtaDyci5p56Yw6wa2dJPBaXtjCvLr3mitFcXtfkT
FbK9zbrLjT1xIVzYVESABqpqvDmXqhP4TmxX3X5ZGgguH7mSWeSBqVvvFLeZ
0kD+jEYF85E7znCNcqMP0kC7rscw9547WtR8u6ttQYMKdo66Zrw7itiYXM21
psE5Ff+p097uGBTOO3nu6JIjZbX+UnVH6w7bLds8aGBL37lipsgNxYOks69G
0eDgxfved8qPYWRtfKppBQ2Gdyhl2YyzcPx9bTKvkgY37nQe/TLIwiN8bmJe
NQ2oB7i82A4Wqu2yvyRcS4OCmcGe/5WxsK9IKbTqJQ0yK8/tXX2ehRq30EG1
iwZXz3dc2LmRhZ98piliJA1udjUlJ1v8iQflDuc2K9JhMUFL0fypE6aOqNc6
KNFhZP/nvsh7TjhSvHJgQpkOUjr5HPzLCcOhWmKtKh2OzNvKeLk44UN3ZrjN
DjpAWpqR92onXFUybT2oQwfygnSdpLcjNhkkCHCO0EHg7Fn5PE0H1PVtcpC8
RIdBGW7QrzE7XOgbM2q8TIdNLhZnV/TaYZm+uEbwVTrEL3KeKzTaoZKs1cr3
1+iwXndgKPC+HYo39pflp9DB3NPoRKuNHfbJclZDDh32UCV9NtTZot8L6Vpf
pMP5M6GWPblHMF3eVbF1lg5v5RpW9d48hHs0VdVd5+hw341dpxp3CLsOzOye
n6eDs1V3y+WQQ7gyONZU8Qcd6vky1R4Oh9DvbWFAuBADTGcijO7SDyHEcmvV
1jLg57PV/WOPbfAjGeMUv4UBB6rvF39iW6NiQ16KuQMDLnG0b3F3W2G72nzO
oCMDnG7EhI+qWmFIyv7Sk84McK4a/ecD1QpbPMc6YlkMWN+jQZtcYYUBEqqi
6MEAS01c5dVniej0KOy3wKV807aTnFBLtJ8v+1MingHmjRs6312xwMRt9Sqd
NQx4c/wN6o2aYb6Wg2hULQPkWX7LDTvMEPVnPu+oZ4DoFcFe2woz5BxVyr3+
ggFVKV8mHsWboWnsZapVKwNcag8l0HebocgHa+k37xhg37ewcU28KYYlDi+2
zTDA7LtgxhMDEzzOXfb2tQoTTPa+TswfMkbnQoN2RzUmdPMzvhV0GOMRVkwL
uY0JwgZ/mv5dY4xGHcIv1+9gQiTLuXb2rjEqFQlVsXYzIclE+q2AvTGOugrk
8vSZ0Gtd6L6/xwjdOvkhW52YkDjjQrj3GqLrk2+0S9eYsF/K00lpQR+9o2x+
mFxngq19swiM62OQTVmv+A0mSJYI7Drer49/zQYlJKYwoS1P6FdvpT4+0ubx
b91jQrNXippluD7y6n71PChiwjsW99ZlQX1M7BSPb2xigleP7Z5P0nqYlu1z
IvY1E7aIlppHiOhhdmC7/v4WJmy87ID0eV18JpO40NLOBLEBraTLA7o4aL/u
BLubCQschZXDWbqoPCyr/3F46R8/m7Q8TV3cXhZKyRllgl19keP0Zl3cc3GA
5/6ZCeLbx6cMN+qimfK9krFxJpzudvdZuwgY4EWjTE8v9Wf3tTCaAMP/uMB7
ymXCeHaZRn0F4MXVH7sCZ5mwqfHZFu+HgKmPs6/MzzPhfZxR5ofrgFnnl3lU
LjCBE+23riAGsMjKXS/8BxOmjXjc8GDAMsZLhX0/mVBaXLPH4SRgDVeJ9+vX
Uh8754O+E+D/AZM9qp8=
          "]]}, "Charting`Private`Tag#2"]}}, {}}, <|
    "HighlightElements" -> <|
      "Label" -> {"XYLabel"}, "Ball" -> {"InterpolatedBall"}|>, 
     "LayoutOptions" -> <|
      "PlotRange" -> {{0, 10}, {-0.9999999999999792, 0.}}, 
       "Frame" -> {{False, False}, {False, False}}, "AxesOrigin" -> {0, 0}, 
       "ImageSize" -> {360, 360/GoldenRatio}, "Axes" -> {True, True}, 
       "LabelStyle" -> {}, "AspectRatio" -> GoldenRatio^(-1), "DefaultStyle" -> {
         Directive[
          Opacity[1.], 
          RGBColor[0.880722, 0.611041, 0.142051], 
          AbsoluteThickness[2]], 
         Directive[
          Opacity[1.], 
          RGBColor[0.368417, 0.506779, 0.709798], 
          AbsoluteThickness[2]]}, 
       "HighlightLabelingFunctions" -> <|"CoordinatesToolOptions" -> ({
           Identity[
            Part[#, 1]], 
           Identity[
            Part[#, 2]]}& ), 
         "ScalingFunctions" -> {{Identity, Identity}, {Identity, Identity}}|>,
        "Primitives" -> {}, "GCFlag" -> False|>, 
     "Meta" -> <|
      "DefaultHighlight" -> {"Dynamic", None}, "Index" -> {}, "Function" -> 
       Plot, "GroupHighlight" -> False|>|>, "DynamicHighlight"]],
  AspectRatio->NCache[GoldenRatio^(-1), 0.6180339887498948],
  Axes->{True, True},
  AxesLabel->{None, None},
  AxesOrigin->{0, 0},
  DisplayFunction->Identity,
  Frame->{{False, False}, {False, False}},
  FrameLabel->{{None, None}, {None, None}},
  FrameTicks->{{Automatic, Automatic}, {Automatic, Automatic}},
  GridLines->{None, None},
  GridLinesStyle->Directive[
    GrayLevel[0.5, 0.4]],
  ImagePadding->All,
  Method->{
   "DefaultBoundaryStyle" -> Automatic, 
    "DefaultGraphicsInteraction" -> {
     "Version" -> 1.2, "TrackMousePosition" -> {True, False}, 
      "Effects" -> {
       "Highlight" -> {"ratio" -> 2}, "HighlightPoint" -> {"ratio" -> 2}, 
        "Droplines" -> {
         "freeformCursorMode" -> True, 
          "placement" -> {"x" -> "All", "y" -> "None"}}}}, "DefaultMeshStyle" -> 
    AbsolutePointSize[6], "ScalingFunctions" -> None, 
    "CoordinatesToolOptions" -> {"DisplayFunction" -> ({
        (Identity[#]& )[
         Part[#, 1]], 
        (Identity[#]& )[
         Part[#, 2]]}& ), "CopiedValueFunction" -> ({
        (Identity[#]& )[
         Part[#, 1]], 
        (Identity[#]& )[
         Part[#, 2]]}& )}},
  PlotRange->{{0, 10}, {-0.9999999999999792, 0.}},
  PlotRangeClipping->True,
  PlotRangePadding->{{
     Scaled[0.02], 
     Scaled[0.02]}, {
     Scaled[0.05], 
     Scaled[0.05]}},
  Ticks->{Automatic, Automatic}]], "Output",
 CellChangeTimes->{3.9530516705260153`*^9, 3.953056804954133*^9, 
  3.954841452050626*^9, 3.957519837193036*^9},
 CellLabel->"Out[31]=",ExpressionUUID->"81aae563-313d-4148-814e-bdf031be6565"]
}, Open  ]],

Cell[CellGroupData[{

Cell[BoxData[
 RowBox[{
  RowBox[{"(*", "\[IndentingNewLine]", "  ", 
   RowBox[{
    RowBox[{
    "Sp", " ", "and", " ", "Sm", " ", "are", " ", "useful", " ", 
     "intermediates", " ", "for", " ", "Slater", " ", "integrals", 
     "\[IndentingNewLine]", " ", "Atomic", " ", 
     RowBox[{"(", "gmmmm", ")"}]}], ",", " ", 
    RowBox[{"hybrid", " ", 
     RowBox[{"(", "gmmmn", ")"}]}], ",", " ", 
    RowBox[{"Coulomb", " ", 
     RowBox[{"(", "gmmnn", ")"}]}], ",", " ", 
    RowBox[{
     RowBox[{"and", " ", "exchange", " ", 
      RowBox[{"(", "gmnmn", ")"}], " ", "electron"}], "-", 
     RowBox[{
     "electron", " ", "repulsion", " ", "integrals", " ", "in", " ", 
      "Gaussian", " ", "and", " ", "Slater", " ", "basis"}]}]}], 
   "\[IndentingNewLine]", "*)"}], "\[IndentingNewLine]", 
  RowBox[{
   RowBox[{"Sp", "=", 
    RowBox[{
     RowBox[{"(", 
      RowBox[{"3", "+", 
       RowBox[{"b", "*", "D", "*", 
        RowBox[{"(", 
         RowBox[{"3", "+", 
          RowBox[{"b", "*", "D"}]}], ")"}]}]}], ")"}], "*", 
     RowBox[{"Exp", "[", 
      RowBox[{
       RowBox[{"-", "b"}], "*", "D"}], "]"}]}]}], "\[IndentingNewLine]", 
   RowBox[{"Sm", "=", 
    RowBox[{
     RowBox[{"(", 
      RowBox[{"3", "-", 
       RowBox[{"b", "*", "D", "*", 
        RowBox[{"(", 
         RowBox[{"3", "-", 
          RowBox[{"b", "*", "D"}]}], ")"}]}]}], ")"}], "*", 
     RowBox[{"Exp", "[", 
      RowBox[{
       RowBox[{"+", "b"}], "*", "D"}], "]"}]}]}], "\[IndentingNewLine]", 
   RowBox[{"Gaussigmmmm", "=", 
    RowBox[{"2", "*", 
     RowBox[{"Sqrt", "[", 
      RowBox[{"a", "/", "Pi"}], "]"}]}]}], "\[IndentingNewLine]", 
   RowBox[{"Slatergmmmm", "=", 
    RowBox[{"5", "*", 
     RowBox[{"b", "/", "8"}]}]}], "\[IndentingNewLine]", 
   RowBox[{"Gaussigmmmn", "=", 
    RowBox[{"2", "*", 
     RowBox[{"Exp", "[", 
      RowBox[{
       RowBox[{"-", "a"}], "*", 
       RowBox[{
        RowBox[{"D", "^", "2"}], "/", "2"}]}], "]"}], "*", 
     RowBox[{
      RowBox[{"Erf", "[", 
       RowBox[{
        RowBox[{"Sqrt", "[", "a", "]"}], "*", 
        RowBox[{"D", "/", "2"}]}], "]"}], "/", "D"}]}]}], 
   "\[IndentingNewLine]", 
   RowBox[{"Slatergmmmn", "=", 
    RowBox[{
     RowBox[{"-", 
      RowBox[{"(", 
       RowBox[{"5", "+", 
        RowBox[{"2", "*", "b", "*", "D"}], "-", 
        RowBox[{
         RowBox[{"(", 
          RowBox[{"5", "+", 
           RowBox[{"2", "*", "b", "*", "D", "*", 
            RowBox[{"(", 
             RowBox[{"1", "+", 
              RowBox[{"8", "*", "b", "*", "D"}]}], ")"}]}]}], ")"}], "*", 
         RowBox[{"Exp", "[", 
          RowBox[{"2", "*", "b", "*", "D"}], "]"}]}]}], ")"}]}], "*", 
     RowBox[{
      RowBox[{"Exp", "[", 
       RowBox[{
        RowBox[{"-", "3"}], "*", "b", "*", "D"}], "]"}], "/", 
      RowBox[{"(", 
       RowBox[{"16", "*", "D"}], ")"}]}]}]}], "\[IndentingNewLine]", 
   RowBox[{"Gaussigmmnn", "=", 
    RowBox[{
     RowBox[{"Erf", "[", 
      RowBox[{
       RowBox[{"Sqrt", "[", "a", "]"}], "*", "D"}], "]"}], "/", "D"}]}], 
   "\[IndentingNewLine]", 
   RowBox[{"Slatergmmnn", "=", 
    RowBox[{
     RowBox[{"(", 
      RowBox[{"12", "-", 
       RowBox[{
        RowBox[{"(", 
         RowBox[{"12", "+", 
          RowBox[{"b", "*", 
           RowBox[{"(", 
            RowBox[{"D", "/", "2"}], ")"}], "*", 
           RowBox[{"(", 
            RowBox[{"33", "+", 
             RowBox[{"2", "*", "b", "*", "D", "*", 
              RowBox[{"(", 
               RowBox[{"9", "+", 
                RowBox[{"2", "*", "b", "*", "D"}]}], ")"}]}]}], ")"}]}]}], 
         ")"}], "*", 
        RowBox[{"Exp", "[", 
         RowBox[{
          RowBox[{"-", "2"}], "*", "b", "*", "D"}], "]"}]}]}], ")"}], "/", 
     RowBox[{"(", 
      RowBox[{"12", "*", "D"}], ")"}]}]}], "\[IndentingNewLine]", 
   RowBox[{"Gaussigmnmn", "=", 
    RowBox[{"2", "*", 
     RowBox[{"Sqrt", "[", 
      RowBox[{"a", "/", "Pi"}], "]"}], "*", 
     RowBox[{"Exp", "[", 
      RowBox[{
       RowBox[{"-", "a"}], "*", 
       RowBox[{"D", "^", "2"}]}], "]"}]}]}], "\[IndentingNewLine]", 
   RowBox[{"Slatergmnmn", "=", 
    RowBox[{
     RowBox[{"b", "*", 
      RowBox[{"(", 
       RowBox[{"75", "-", 
        RowBox[{"138", "*", "b", "*", "D"}], "-", 
        RowBox[{"72", "*", 
         RowBox[{"b", "^", "2"}], "*", 
         RowBox[{"D", "^", "2"}]}], "-", 
        RowBox[{"8", "*", 
         RowBox[{"b", "^", "3"}], "*", 
         RowBox[{"D", "^", "3"}]}]}], ")"}], "*", 
      RowBox[{
       RowBox[{"Exp", "[", 
        RowBox[{
         RowBox[{"-", "2"}], "*", "b", "*", "D"}], "]"}], "/", "120"}]}], "+", 
     RowBox[{"2", "*", 
      RowBox[{
       RowBox[{"(", 
        RowBox[{
         RowBox[{
          RowBox[{"Sp", "^", "2"}], "*", 
          RowBox[{"(", 
           RowBox[{"EulerGamma", "+", 
            RowBox[{"Log", "[", 
             RowBox[{"b", "*", "D"}], "]"}]}], ")"}]}], "+", 
         RowBox[{
          RowBox[{"Sm", "^", "2"}], "*", 
          RowBox[{"ExpIntegralEi", "[", 
           RowBox[{
            RowBox[{"-", "4"}], "*", "b", "*", "D"}], "]"}]}], "-", 
         RowBox[{"2", "*", "Sp", "*", "Sm", "*", 
          RowBox[{"ExpIntegralEi", "[", 
           RowBox[{
            RowBox[{"-", "2"}], "*", "b", "*", "D"}], "]"}]}]}], ")"}], "/", 
       RowBox[{"(", 
        RowBox[{"15", "*", "D"}], ")"}]}]}]}]}]}]}]], "Input",
 CellChangeTimes->{{3.953052214248028*^9, 3.953052319284251*^9}, {
   3.953055212003502*^9, 3.95305524932478*^9}, 3.95305680788737*^9, {
   3.957519883636778*^9, 3.957519997771481*^9}},
 CellLabel->"In[32]:=",ExpressionUUID->"55bd9d9e-051b-4579-8795-11ccea52bb32"],

Cell[BoxData[
 RowBox[{
  RowBox[{"(", 
   RowBox[{"3", "+", 
    RowBox[{"D", " ", 
     RowBox[{"(", 
      RowBox[{"3", "+", "D"}], ")"}]}]}], ")"}], " ", 
  SuperscriptBox["\[ExponentialE]", 
   RowBox[{"-", "D"}]]}]], "Output",
 CellChangeTimes->{3.95305232396452*^9, 3.9530552833394136`*^9, 
  3.953056808430821*^9, 3.954841455343193*^9, 3.9575200019348593`*^9},
 CellLabel->"Out[32]=",ExpressionUUID->"07989ff3-99dc-4435-a32e-f40cef790cc8"],

Cell[BoxData[
 RowBox[{
  RowBox[{"(", 
   RowBox[{"3", "-", 
    RowBox[{
     RowBox[{"(", 
      RowBox[{"3", "-", "D"}], ")"}], " ", "D"}]}], ")"}], " ", 
  SuperscriptBox["\[ExponentialE]", "D"]}]], "Output",
 CellChangeTimes->{3.95305232396452*^9, 3.9530552833394136`*^9, 
  3.953056808430821*^9, 3.954841455343193*^9, 3.957520001936182*^9},
 CellLabel->"Out[33]=",ExpressionUUID->"d4ba9eaf-5ea9-4301-9a1b-cde80cad89eb"],

Cell[BoxData[
 FractionBox[
  RowBox[{"4", " ", 
   SqrtBox["2"]}], 
  RowBox[{"3", " ", "\[Pi]"}]]], "Output",
 CellChangeTimes->{3.95305232396452*^9, 3.9530552833394136`*^9, 
  3.953056808430821*^9, 3.954841455343193*^9, 3.957520001937169*^9},
 CellLabel->"Out[34]=",ExpressionUUID->"5546ca88-075f-490d-8194-655f5261e41a"],

Cell[BoxData[
 FractionBox["5", "8"]], "Output",
 CellChangeTimes->{3.95305232396452*^9, 3.9530552833394136`*^9, 
  3.953056808430821*^9, 3.954841455343193*^9, 3.957520001938201*^9},
 CellLabel->"Out[35]=",ExpressionUUID->"2ba14115-3b4d-4fee-93ae-3e75b540592d"],

Cell[BoxData[
 FractionBox[
  RowBox[{"2", " ", 
   SuperscriptBox["\[ExponentialE]", 
    RowBox[{"-", 
     FractionBox[
      RowBox[{"4", " ", 
       SuperscriptBox["D", "2"]}], 
      RowBox[{"9", " ", "\[Pi]"}]]}]], " ", 
   RowBox[{"Erf", "[", 
    RowBox[{
     FractionBox["1", "3"], " ", "D", " ", 
     SqrtBox[
      FractionBox["2", "\[Pi]"]]}], "]"}]}], "D"]], "Output",
 CellChangeTimes->{3.95305232396452*^9, 3.9530552833394136`*^9, 
  3.953056808430821*^9, 3.954841455343193*^9, 3.9575200019394293`*^9},
 CellLabel->"Out[36]=",ExpressionUUID->"ada75f8b-0f71-420a-88d0-bcd940a50325"],

Cell[BoxData[
 FractionBox[
  RowBox[{
   SuperscriptBox["\[ExponentialE]", 
    RowBox[{
     RowBox[{"-", "3"}], " ", "D"}]], " ", 
   RowBox[{"(", 
    RowBox[{
     RowBox[{"-", "5"}], "-", 
     RowBox[{"2", " ", "D"}], "+", 
     RowBox[{
      RowBox[{"(", 
       RowBox[{"5", "+", 
        RowBox[{"2", " ", "D", " ", 
         RowBox[{"(", 
          RowBox[{"1", "+", 
           RowBox[{"8", " ", "D"}]}], ")"}]}]}], ")"}], " ", 
      SuperscriptBox["\[ExponentialE]", 
       RowBox[{"2", " ", "D"}]]}]}], ")"}]}], 
  RowBox[{"16", " ", "D"}]]], "Output",
 CellChangeTimes->{3.95305232396452*^9, 3.9530552833394136`*^9, 
  3.953056808430821*^9, 3.954841455343193*^9, 3.957520001940927*^9},
 CellLabel->"Out[37]=",ExpressionUUID->"20a211ec-94ea-4416-bed5-161c7fbdf515"],

Cell[BoxData[
 FractionBox[
  RowBox[{"Erf", "[", 
   RowBox[{
    FractionBox["2", "3"], " ", "D", " ", 
    SqrtBox[
     FractionBox["2", "\[Pi]"]]}], "]"}], "D"]], "Output",
 CellChangeTimes->{3.95305232396452*^9, 3.9530552833394136`*^9, 
  3.953056808430821*^9, 3.954841455343193*^9, 3.957520001941936*^9},
 CellLabel->"Out[38]=",ExpressionUUID->"5897eb20-70c1-4c97-8312-fb4f08c42426"],

Cell[BoxData[
 FractionBox[
  RowBox[{"12", "-", 
   RowBox[{
    RowBox[{"(", 
     RowBox[{"12", "+", 
      RowBox[{
       FractionBox["1", "2"], " ", "D", " ", 
       RowBox[{"(", 
        RowBox[{"33", "+", 
         RowBox[{"2", " ", "D", " ", 
          RowBox[{"(", 
           RowBox[{"9", "+", 
            RowBox[{"2", " ", "D"}]}], ")"}]}]}], ")"}]}]}], ")"}], " ", 
    SuperscriptBox["\[ExponentialE]", 
     RowBox[{
      RowBox[{"-", "2"}], " ", "D"}]]}]}], 
  RowBox[{"12", " ", "D"}]]], "Output",
 CellChangeTimes->{3.95305232396452*^9, 3.9530552833394136`*^9, 
  3.953056808430821*^9, 3.954841455343193*^9, 3.957520001942926*^9},
 CellLabel->"Out[39]=",ExpressionUUID->"a9e0b038-cc9f-4aa7-971b-cb1640672012"],

Cell[BoxData[
 FractionBox[
  RowBox[{"4", " ", 
   SqrtBox["2"], " ", 
   SuperscriptBox["\[ExponentialE]", 
    RowBox[{"-", 
     FractionBox[
      RowBox[{"8", " ", 
       SuperscriptBox["D", "2"]}], 
      RowBox[{"9", " ", "\[Pi]"}]]}]]}], 
  RowBox[{"3", " ", "\[Pi]"}]]], "Output",
 CellChangeTimes->{3.95305232396452*^9, 3.9530552833394136`*^9, 
  3.953056808430821*^9, 3.954841455343193*^9, 3.9575200019439077`*^9},
 CellLabel->"Out[40]=",ExpressionUUID->"a67bd05f-52c6-446d-b4f3-a1d2140a5729"],

Cell[BoxData[
 RowBox[{
  RowBox[{
   FractionBox["1", "120"], " ", 
   RowBox[{"(", 
    RowBox[{"75", "-", 
     RowBox[{"138", " ", "D"}], "-", 
     RowBox[{"72", " ", 
      SuperscriptBox["D", "2"]}], "-", 
     RowBox[{"8", " ", 
      SuperscriptBox["D", "3"]}]}], ")"}], " ", 
   SuperscriptBox["\[ExponentialE]", 
    RowBox[{
     RowBox[{"-", "2"}], " ", "D"}]]}], "+", 
  RowBox[{
   FractionBox["1", 
    RowBox[{"15", " ", "D"}]], 
   RowBox[{"2", " ", 
    RowBox[{"(", 
     RowBox[{
      RowBox[{
       SuperscriptBox[
        RowBox[{"(", 
         RowBox[{"3", "-", 
          RowBox[{
           RowBox[{"(", 
            RowBox[{"3", "-", "D"}], ")"}], " ", "D"}]}], ")"}], "2"], " ", 
       SuperscriptBox["\[ExponentialE]", 
        RowBox[{"2", " ", "D"}]], " ", 
       RowBox[{"ExpIntegralEi", "[", 
        RowBox[{
         RowBox[{"-", "4"}], " ", "D"}], "]"}]}], "-", 
      RowBox[{"2", " ", 
       RowBox[{"(", 
        RowBox[{"3", "-", 
         RowBox[{
          RowBox[{"(", 
           RowBox[{"3", "-", "D"}], ")"}], " ", "D"}]}], ")"}], " ", 
       RowBox[{"(", 
        RowBox[{"3", "+", 
         RowBox[{"D", " ", 
          RowBox[{"(", 
           RowBox[{"3", "+", "D"}], ")"}]}]}], ")"}], " ", 
       RowBox[{"ExpIntegralEi", "[", 
        RowBox[{
         RowBox[{"-", "2"}], " ", "D"}], "]"}]}], "+", 
      RowBox[{
       SuperscriptBox[
        RowBox[{"(", 
         RowBox[{"3", "+", 
          RowBox[{"D", " ", 
           RowBox[{"(", 
            RowBox[{"3", "+", "D"}], ")"}]}]}], ")"}], "2"], " ", 
       SuperscriptBox["\[ExponentialE]", 
        RowBox[{
         RowBox[{"-", "2"}], " ", "D"}]], " ", 
       RowBox[{"(", 
        RowBox[{"EulerGamma", "+", 
         RowBox[{"Log", "[", "D", "]"}]}], ")"}]}]}], ")"}]}]}]}]], "Output",
 CellChangeTimes->{3.95305232396452*^9, 3.9530552833394136`*^9, 
  3.953056808430821*^9, 3.954841455343193*^9, 3.957520001945006*^9},
 CellLabel->"Out[41]=",ExpressionUUID->"319d8ec3-4278-498f-89dc-1e521f422e6b"]
}, Open  ]],

Cell[CellGroupData[{

Cell[BoxData[
 RowBox[{
  RowBox[{"(*", "\[IndentingNewLine]", "  ", 
   RowBox[{
    RowBox[{
    "Plot", " ", "comparing", " ", "Gaussian", " ", "and", " ", "Slater", " ",
      "atomic", " ", "electron"}], "-", 
    RowBox[{"electron", " ", "repulsion", " ", "integrals"}]}], 
   "\[IndentingNewLine]", "*)"}], "\[IndentingNewLine]", 
  RowBox[{
   RowBox[{"Plot", "[", 
    RowBox[{
     RowBox[{"{", 
      RowBox[{"Gaussigmmmm", ",", "Slatergmmmm"}], "}"}], ",", 
     RowBox[{"{", 
      RowBox[{"D", ",", "0", ",", "10"}], "}"}]}], "]"}], 
   "\[IndentingNewLine]"}]}]], "Input",
 CellChangeTimes->{{3.953052328247992*^9, 3.953052354538158*^9}, {
  3.9575200212274723`*^9, 3.957520040484805*^9}},
 CellLabel->"In[42]:=",ExpressionUUID->"7355c2aa-dcbf-4a2c-8370-f99112dfee97"],

Cell[BoxData[
 GraphicsBox[
  InterpretationBox[{
    TagBox[{{{}, {}, 
       TagBox[
        {RGBColor[0.368417, 0.506779, 0.709798], AbsoluteThickness[2], 
         Opacity[1.], LineBox[CompressedData["
1:eJxTTMoPSmViYGAwAWIQPbcuic0wpdsuZ6Zm4VuTx/bstx+pv5XfaQ/jLzw1
v/C1/Ek4f936zts5erfg/HT7izPfFD2G8/Oeaj7esu4lnM+l2KJ+3+IDnN8n
cFprYcJnOD/pdsh+5jPf4PzCoy1J+eq/4PyNBTzBEp5/Ee6pzn5lEM7gAOM3
zf8T+OUNI5zPcPmBw54qZjhfrSStIkSLFc5/8nV6GPdeNjjf62lW7aRCDjjf
78kEbTk5Ljj/1eGkhhNrueF8PcFrss7xvHA+l/3XxDuf+eB897dR35VCBeD8
G4dSGKN0BOH8rR1H4hS+IvhprKUPzp0TgvOTi6q38swShvP107XP+SSKwPnn
hXS4Sy1F4fzd65pm6zCLwfnVjFoBZ+4i+Fx3qjzytojD+U+XKU6ZXyMB50/R
kGTZGSoJ50+YlXY8UUEKzo+aEnuO5zmC/8Nl6c/5+6Th/MdPnSoOtcvA+Yts
DaXPJsrC+WtbSwXTdeXg/PbQZG/mrwi+6Z2FK9vPysP5MzRnrz3rrQDn1x/o
neG9E8H3lQ5dekpFEc53zDseLdiJ4M+XSVI58xXBVzm8fJpftBLCf7qHtC7t
Q/DTPrNcPKmlDOcnbfyk0NmP4E+4xNN75DiCv++z2s///xF8AJeDf8U=
          "]]},
        Annotation[#, "Charting`Private`Tag#1"]& ], 
       TagBox[
        {RGBColor[0.880722, 0.611041, 0.142051], AbsoluteThickness[2], 
         Opacity[1.], LineBox[CompressedData["
1:eJxTTMoPSmViYGAwAWIQPbcuic0wpduOAQye2LPffqT+Vn6nPYy/8NT8wtfy
J+H8des7b+fo3YLz0+0vznxT9BjOz3uq+XjLupdwPpdii/p9iw9wfp/Aaa2F
CZ/h/KTbIfuZz3yD8wuPtiTlq/+C8zcW8ARLeP5FuKc6+5VBOIMDjN80/0/g
lzeMcD7D5QcOe6qY4Xy1krSKEC1WOP/J1+lh3HvZ4Hyvp1m1kwo54Hy/JxO0
5eS44PxXh5MaTqzlhvP1BK/JOsfzwvlc9l8T73zmg/Pd30Z9VwoVgPNvHEph
jNIRhPO3dhyJU/iK4Kexlj44d04Izk8uqt7KM0sYztdP1z7nkygC558X0uEu
tRSF83eva5qtwywG51czagWcuYvgc92p8sjbIg7nP12mOGV+jQScP0VDkmVn
qCScP2FW2vFEBSk4P2pK7Dme5wj+D5elP+fvk4bzHz91qjjULgPnL7I1lD6b
KAvnr20tFUzXlYPz20OTvZm/IvimdxaubD8rD+fP0Jy99qy3Apxff6B3hvdO
BN9XOnTpKRVFON8x73i0YCeCP18mSeXMVwRf5fDyaX7RSgj/6R7SurQPwU/7
zHLxpJYynJ+08ZNCZz+CP+EST++R4wj+vs9qP///R/AB5zrw6g==
          "]]},
        Annotation[#, "Charting`Private`Tag#2"]& ]}, {}},
     {"WolframDynamicHighlight", <|
      "Label" -> {"XYLabel"}, "Ball" -> {"InterpolatedBall"}|>}], 
    DynamicBox[(Charting`HighlightActionBox["DynamicHighlight", {}, 
      Slot["HighlightElements"], 
      Slot["LayoutOptions"], 
      Slot["Meta"], 
      Charting`HighlightActionFunction["DynamicHighlight", {{{{}, {}, 
          Annotation[{
            Directive[
             Opacity[1.], 
             RGBColor[0.368417, 0.506779, 0.709798], 
             AbsoluteThickness[2]], 
            Line[CompressedData["
1:eJxTTMoPSmViYGAwAWIQPbcuic0wpdsuZ6Zm4VuTx/bstx+pv5XfaQ/jLzw1
v/C1/Ek4f936zts5erfg/HT7izPfFD2G8/Oeaj7esu4lnM+l2KJ+3+IDnN8n
cFprYcJnOD/pdsh+5jPf4PzCoy1J+eq/4PyNBTzBEp5/Ee6pzn5lEM7gAOM3
zf8T+OUNI5zPcPmBw54qZjhfrSStIkSLFc5/8nV6GPdeNjjf62lW7aRCDjjf
78kEbTk5Ljj/1eGkhhNrueF8PcFrss7xvHA+l/3XxDuf+eB897dR35VCBeD8
G4dSGKN0BOH8rR1H4hS+IvhprKUPzp0TgvOTi6q38swShvP107XP+SSKwPnn
hXS4Sy1F4fzd65pm6zCLwfnVjFoBZ+4i+Fx3qjzytojD+U+XKU6ZXyMB50/R
kGTZGSoJ50+YlXY8UUEKzo+aEnuO5zmC/8Nl6c/5+6Th/MdPnSoOtcvA+Yts
DaXPJsrC+WtbSwXTdeXg/PbQZG/mrwi+6Z2FK9vPysP5MzRnrz3rrQDn1x/o
neG9E8H3lQ5dekpFEc53zDseLdiJ4M+XSVI58xXBVzm8fJpftBLCf7qHtC7t
Q/DTPrNcPKmlDOcnbfyk0NmP4E+4xNN75DiCv++z2s///xF8AJeDf8U=
             "]]}, "Charting`Private`Tag#1"], 
          Annotation[{
            Directive[
             Opacity[1.], 
             RGBColor[0.880722, 0.611041, 0.142051], 
             AbsoluteThickness[2]], 
            Line[CompressedData["
1:eJxTTMoPSmViYGAwAWIQPbcuic0wpduOAQye2LPffqT+Vn6nPYy/8NT8wtfy
J+H8des7b+fo3YLz0+0vznxT9BjOz3uq+XjLupdwPpdii/p9iw9wfp/Aaa2F
CZ/h/KTbIfuZz3yD8wuPtiTlq/+C8zcW8ARLeP5FuKc6+5VBOIMDjN80/0/g
lzeMcD7D5QcOe6qY4Xy1krSKEC1WOP/J1+lh3HvZ4Hyvp1m1kwo54Hy/JxO0
5eS44PxXh5MaTqzlhvP1BK/JOsfzwvlc9l8T73zmg/Pd30Z9VwoVgPNvHEph
jNIRhPO3dhyJU/iK4Kexlj44d04Izk8uqt7KM0sYztdP1z7nkygC558X0uEu
tRSF83eva5qtwywG51czagWcuYvgc92p8sjbIg7nP12mOGV+jQScP0VDkmVn
qCScP2FW2vFEBSk4P2pK7Dme5wj+D5elP+fvk4bzHz91qjjULgPnL7I1lD6b
KAvnr20tFUzXlYPz20OTvZm/IvimdxaubD8rD+fP0Jy99qy3Apxff6B3hvdO
BN9XOnTpKRVFON8x73i0YCeCP18mSeXMVwRf5fDyaX7RSgj/6R7SurQPwU/7
zHLxpJYynJ+08ZNCZz+CP+EST++R4wj+vs9qP///R/AB5zrw6g==
             "]]}, "Charting`Private`Tag#2"]}}, {}}, <|
       "HighlightElements" -> <|
         "Label" -> {"XYLabel"}, "Ball" -> {"InterpolatedBall"}|>, 
        "LayoutOptions" -> <|
         "PlotRange" -> {{0, 10}, {0.6002108774380708, 0.625}}, 
          "Frame" -> {{False, False}, {False, False}}, 
          "AxesOrigin" -> {0, 0.6002108774380721}, 
          "ImageSize" -> {360, 360/GoldenRatio}, "Axes" -> {True, True}, 
          "LabelStyle" -> {}, "AspectRatio" -> GoldenRatio^(-1), 
          "DefaultStyle" -> {
            Directive[
             Opacity[1.], 
             RGBColor[0.880722, 0.611041, 0.142051], 
             AbsoluteThickness[2]], 
            Directive[
             Opacity[1.], 
             RGBColor[0.368417, 0.506779, 0.709798], 
             AbsoluteThickness[2]]}, 
          "HighlightLabelingFunctions" -> <|"CoordinatesToolOptions" -> ({
              Identity[
               Part[#, 1]], 
              Identity[
               Part[#, 2]]}& ), 
            "ScalingFunctions" -> {{Identity, Identity}, {
              Identity, Identity}}|>, "Primitives" -> {}, "GCFlag" -> False|>,
         "Meta" -> <|
         "DefaultHighlight" -> {"Dynamic", None}, "Index" -> {}, "Function" -> 
          Plot, "GroupHighlight" -> False|>|>]]& )[<|
      "HighlightElements" -> <|
        "Label" -> {"XYLabel"}, "Ball" -> {"InterpolatedBall"}|>, 
       "LayoutOptions" -> <|
        "PlotRange" -> {{0, 10}, {0.6002108774380708, 0.625}}, 
         "Frame" -> {{False, False}, {False, False}}, 
         "AxesOrigin" -> {0, 0.6002108774380721}, 
         "ImageSize" -> {360, 360/GoldenRatio}, "Axes" -> {True, True}, 
         "LabelStyle" -> {}, "AspectRatio" -> GoldenRatio^(-1), 
         "DefaultStyle" -> {
           Directive[
            Opacity[1.], 
            RGBColor[0.880722, 0.611041, 0.142051], 
            AbsoluteThickness[2]], 
           Directive[
            Opacity[1.], 
            RGBColor[0.368417, 0.506779, 0.709798], 
            AbsoluteThickness[2]]}, 
         "HighlightLabelingFunctions" -> <|"CoordinatesToolOptions" -> ({
             Identity[
              Part[#, 1]], 
             Identity[
              Part[#, 2]]}& ), 
           "ScalingFunctions" -> {{Identity, Identity}, {
             Identity, Identity}}|>, "Primitives" -> {}, "GCFlag" -> False|>, 
       "Meta" -> <|
        "DefaultHighlight" -> {"Dynamic", None}, "Index" -> {}, "Function" -> 
         Plot, "GroupHighlight" -> False|>|>],
     ImageSizeCache->{{4.503599627370496*^15, -4.503599627370496*^15}, {
      4.503599627370496*^15, -4.503599627370496*^15}}]},
   Annotation[{{{{}, {}, 
       Annotation[{
         Directive[
          Opacity[1.], 
          RGBColor[0.368417, 0.506779, 0.709798], 
          AbsoluteThickness[2]], 
         Line[CompressedData["
1:eJxTTMoPSmViYGAwAWIQPbcuic0wpdsuZ6Zm4VuTx/bstx+pv5XfaQ/jLzw1
v/C1/Ek4f936zts5erfg/HT7izPfFD2G8/Oeaj7esu4lnM+l2KJ+3+IDnN8n
cFprYcJnOD/pdsh+5jPf4PzCoy1J+eq/4PyNBTzBEp5/Ee6pzn5lEM7gAOM3
zf8T+OUNI5zPcPmBw54qZjhfrSStIkSLFc5/8nV6GPdeNjjf62lW7aRCDjjf
78kEbTk5Ljj/1eGkhhNrueF8PcFrss7xvHA+l/3XxDuf+eB897dR35VCBeD8
G4dSGKN0BOH8rR1H4hS+IvhprKUPzp0TgvOTi6q38swShvP107XP+SSKwPnn
hXS4Sy1F4fzd65pm6zCLwfnVjFoBZ+4i+Fx3qjzytojD+U+XKU6ZXyMB50/R
kGTZGSoJ50+YlXY8UUEKzo+aEnuO5zmC/8Nl6c/5+6Th/MdPnSoOtcvA+Yts
DaXPJsrC+WtbSwXTdeXg/PbQZG/mrwi+6Z2FK9vPysP5MzRnrz3rrQDn1x/o
neG9E8H3lQ5dekpFEc53zDseLdiJ4M+XSVI58xXBVzm8fJpftBLCf7qHtC7t
Q/DTPrNcPKmlDOcnbfyk0NmP4E+4xNN75DiCv++z2s///xF8AJeDf8U=
          "]]}, "Charting`Private`Tag#1"], 
       Annotation[{
         Directive[
          Opacity[1.], 
          RGBColor[0.880722, 0.611041, 0.142051], 
          AbsoluteThickness[2]], 
         Line[CompressedData["
1:eJxTTMoPSmViYGAwAWIQPbcuic0wpduOAQye2LPffqT+Vn6nPYy/8NT8wtfy
J+H8des7b+fo3YLz0+0vznxT9BjOz3uq+XjLupdwPpdii/p9iw9wfp/Aaa2F
CZ/h/KTbIfuZz3yD8wuPtiTlq/+C8zcW8ARLeP5FuKc6+5VBOIMDjN80/0/g
lzeMcD7D5QcOe6qY4Xy1krSKEC1WOP/J1+lh3HvZ4Hyvp1m1kwo54Hy/JxO0
5eS44PxXh5MaTqzlhvP1BK/JOsfzwvlc9l8T73zmg/Pd30Z9VwoVgPNvHEph
jNIRhPO3dhyJU/iK4Kexlj44d04Izk8uqt7KM0sYztdP1z7nkygC558X0uEu
tRSF83eva5qtwywG51czagWcuYvgc92p8sjbIg7nP12mOGV+jQScP0VDkmVn
qCScP2FW2vFEBSk4P2pK7Dme5wj+D5elP+fvk4bzHz91qjjULgPnL7I1lD6b
KAvnr20tFUzXlYPz20OTvZm/IvimdxaubD8rD+fP0Jy99qy3Apxff6B3hvdO
BN9XOnTpKRVFON8x73i0YCeCP18mSeXMVwRf5fDyaX7RSgj/6R7SurQPwU/7
zHLxpJYynJ+08ZNCZz+CP+EST++R4wj+vs9qP///R/AB5zrw6g==
          "]]}, "Charting`Private`Tag#2"]}}, {}}, <|
    "HighlightElements" -> <|
      "Label" -> {"XYLabel"}, "Ball" -> {"InterpolatedBall"}|>, 
     "LayoutOptions" -> <|
      "PlotRange" -> {{0, 10}, {0.6002108774380708, 0.625}}, 
       "Frame" -> {{False, False}, {False, False}}, 
       "AxesOrigin" -> {0, 0.6002108774380721}, 
       "ImageSize" -> {360, 360/GoldenRatio}, "Axes" -> {True, True}, 
       "LabelStyle" -> {}, "AspectRatio" -> GoldenRatio^(-1), "DefaultStyle" -> {
         Directive[
          Opacity[1.], 
          RGBColor[0.880722, 0.611041, 0.142051], 
          AbsoluteThickness[2]], 
         Directive[
          Opacity[1.], 
          RGBColor[0.368417, 0.506779, 0.709798], 
          AbsoluteThickness[2]]}, 
       "HighlightLabelingFunctions" -> <|"CoordinatesToolOptions" -> ({
           Identity[
            Part[#, 1]], 
           Identity[
            Part[#, 2]]}& ), 
         "ScalingFunctions" -> {{Identity, Identity}, {Identity, Identity}}|>,
        "Primitives" -> {}, "GCFlag" -> False|>, 
     "Meta" -> <|
      "DefaultHighlight" -> {"Dynamic", None}, "Index" -> {}, "Function" -> 
       Plot, "GroupHighlight" -> False|>|>, "DynamicHighlight"]],
  AspectRatio->NCache[GoldenRatio^(-1), 0.6180339887498948],
  Axes->{True, True},
  AxesLabel->{None, None},
  AxesOrigin->{0, 0.6002108774380721},
  DisplayFunction->Identity,
  Frame->{{False, False}, {False, False}},
  FrameLabel->{{None, None}, {None, None}},
  FrameTicks->{{Automatic, Automatic}, {Automatic, Automatic}},
  GridLines->{None, None},
  GridLinesStyle->Directive[
    GrayLevel[0.5, 0.4]],
  ImagePadding->All,
  Method->{
   "DefaultBoundaryStyle" -> Automatic, 
    "DefaultGraphicsInteraction" -> {
     "Version" -> 1.2, "TrackMousePosition" -> {True, False}, 
      "Effects" -> {
       "Highlight" -> {"ratio" -> 2}, "HighlightPoint" -> {"ratio" -> 2}, 
        "Droplines" -> {
         "freeformCursorMode" -> True, 
          "placement" -> {"x" -> "All", "y" -> "None"}}}}, "DefaultMeshStyle" -> 
    AbsolutePointSize[6], "ScalingFunctions" -> None, 
    "CoordinatesToolOptions" -> {"DisplayFunction" -> ({
        (Identity[#]& )[
         Part[#, 1]], 
        (Identity[#]& )[
         Part[#, 2]]}& ), "CopiedValueFunction" -> ({
        (Identity[#]& )[
         Part[#, 1]], 
        (Identity[#]& )[
         Part[#, 2]]}& )}},
  PlotRange->{{0, 10}, {0.6002108774380708, 0.625}},
  PlotRangeClipping->True,
  PlotRangePadding->{{
     Scaled[0.02], 
     Scaled[0.02]}, {
     Scaled[0.05], 
     Scaled[0.05]}},
  Ticks->{Automatic, Automatic}]], "Output",
 CellChangeTimes->{3.953052355204939*^9, 3.9530568135002203`*^9, 
  3.954841459398149*^9, 3.957520049144698*^9},
 CellLabel->"Out[42]=",ExpressionUUID->"307bc8b5-e05d-4cdc-a32a-586861b112d9"]
}, Open  ]],

Cell[CellGroupData[{

Cell[BoxData[
 RowBox[{
  RowBox[{"(*", "\[IndentingNewLine]", "  ", 
   RowBox[{
    RowBox[{
    "Plot", " ", "comparing", " ", "Gaussian", " ", "and", " ", "Slater", " ",
      "hybrid", " ", "electron"}], "-", 
    RowBox[{"electron", " ", "repulsion", " ", "integrals"}]}], 
   "\[IndentingNewLine]", "*)"}], "\[IndentingNewLine]", 
  RowBox[{"Plot", "[", 
   RowBox[{
    RowBox[{"{", 
     RowBox[{"Gaussigmmmn", ",", "Slatergmmmn"}], "}"}], ",", 
    RowBox[{"{", 
     RowBox[{"D", ",", "0", ",", "10"}], "}"}]}], "]"}]}]], "Input",
 CellChangeTimes->{{3.953052371728633*^9, 3.953052380849393*^9}, {
   3.953052507308105*^9, 3.9530525142896137`*^9}, 3.953056816782708*^9, {
   3.957520051144014*^9, 3.957520059393549*^9}},
 CellLabel->"In[43]:=",ExpressionUUID->"3190b440-d032-4a67-b317-cf71803e8447"],

Cell[BoxData[
 GraphicsBox[
  InterpretationBox[{
    TagBox[{{{}, {}, 
       TagBox[
        {RGBColor[0.368417, 0.506779, 0.709798], AbsoluteThickness[2], 
         Opacity[1.], LineBox[CompressedData["
1:eJwV13c8198XB3AiJbL3+izZtDRE73OKlkSKykgZGSEqIlRWQjaZ2ZQoIZKR
0LCyFYni88mMlD365uf31308H6/7OI9z7/njPi7FwunUpXVMTEwLzExM/1+T
b1uwbbe6TxxOkL86qcqAd51knbNkO3A70eH1c82rH6r8yOSbwFo6lTq0Zq6o
lwWbenyBdPNu79c1J1eHktaTg6AqM0GpZc1KU1Zhqzbh8OCFamzlmvu5Uv79
7Y6CTVHmwo/XLP2IfffyygOQf6BcELpmh/2ujgukBHhwJ+ei85pfdA1kzWo+
BF/vH3J6a1621+n7Y5MKMTvnNyqsOY25L2jhUDq0ps0yMa9Zqzlyy3x3Bvhq
LPF07WTAaPyRmlm7LNgyQlLLXHOI1X+mMyvZcHAy4OaVNXeu2Mb8Jj2BdKMk
zaUdDLhRJ7VtqjAXJF0im1+tWSy6q2lS8ymonjJydlmzhQKy/LR5DoEXNjEP
bGfAuhWP1lmvAniUrDcVvuauAUPJ2UOF8LZSakF9ze5POcqmu4sgSl/ZIHAb
A7Sjhtmm015ArULfE7k1S7jXGPyxKwaPvBnR91sZUK3p9ntqpQRC5w21p1UY
sOErXXaSVAb1izAjqcyAnurXrhOjZTDu6ElLVWJA7qP4tz8Ly4H980lniTXr
XtO9MK5ZCbH93OYcigyIZS+PHbF5Aw5d+jnlcgwodtO+dl2kGpoE33yQWPPD
8T2iM17V0GoXyeopy4ArbXw204dqIOP84ndFGQbwPaxf96e7FvgbjCkXaAxY
4Xr5xFnjLXzfbn84g8qAHz6ZJ3+nvQWnIa2wQQoDXtrcTpmyewcZITsDDcgM
MN6puu/XynsYupayg1OSAemNqVd/khrgiKfL51pBBszGlyh8D2kAA5sE2RcC
DDhs08ToWGqAYK/9iyn8DJhgWTAs72yE01vkxO14GbB3v+6+oHsf4d85uF3H
yYC253/XyU61gpdu7c1n69b6BXazzSptcNGqV/YMMwPUZWL23bNqg5OuHpbL
q3QIm30y49HeBozLWvd2/UcH1chPlyzy2iGj8UTyjQU63GlU0t5+oRPGUxen
pH/SIaewVCbvQSc4n3CcCRijQ0f8QZYtHzvhQlfygx8jdJC2OVcpotYFFJOJ
8qgfdGhk8Vdh4v8E6SzMeeX9dBDa/5Wv9cNnMPKWUtvXSof850FfHVR64f0p
Ywfm53QY5xsP0TbvBZ9QA49/T+kge0ObkIvpBZ3vKX0LuXRI0+BIZyz1AvP9
HZnfH9EhqiHE2vj9V7hkvsfUL4UONxjhf46Y9sNdjd5MiVA6pHI0+fEeGgBF
lnMKaTZ0IPZ7mnqbDYBy/9/zCpfo0HdFcdeU2wDU1t/gK7Sgg0jH/eGPuQPw
9j9W1uLzdIiM1zkWyDMIzS9eqUacpoPflhau1a+DkBZtrZRJ0MEG2hMmrjFg
i2TJF4KPDkwZ8+Vf7zPAJEG67jI3HeJZJfoasxiQY/goOJqTDvUN1lJPPjPA
FAISv7LRQc7gb8alfT8goyWJ8/DKIIzayj79xjwEWdSol3cZg3A56lZVW8Qw
BD9xPldZOAhXhuQZxfljINDo5Op4aBAGzL5srGkYA92QiDvhBwbhdE+gSvOP
MYCZHyb5+wdhb9PIzSGxcXh02+MBfdcgsBRm8wjdGwfBsj8GW2QGId6LQrhd
+Am9GrJ6QmyDUMMvmqDGMwlfwm92vHo7AJso/rLf9/6G54/uVSTsHoAwniaF
9IszoPBSgVda8RtYfDV4w/JxHmLG9+656f0Vrr73t3CSXYb6Dvfa79U9UOjM
eVrk2H9gW3e3nC7zGdI97ce3nWVCn2GpVlGzTvBN/as/O8GMNluJ3FP9bcDU
OYCVHix46ODUx1CRZpBxsXY3UFiPLOGBhuYu9fBjLu4Mx2s2vMMt+3A28B1o
D12+FXV1I35yWi30eFsNuj8iFKWkNmG76bHOONEKGH9r4V3/jAN9NTsb7syW
ACmy53JYMQd+Fl82mvheAgZmuoYGFRy4McfRzaapBKoW1RQG6jmwrb73SFBG
CUQp83YtMDjwhMlspYd+CajHvZGVFePE6zdudvMUFUPIZYnWuwGcWJIV93Lk
1gtQ4f0sqXlhM/ZsvdtMgkIYDh32fXBpM8oTt10UtxZC8qaFkRH7zThiTuQc
JBUCJ6tIUYj7Zvx2PjgzerUAxueNDn+O3IzXAllt3lQXQHZf/xW7d5sx0VZ7
w75DBSCRM/QmXJ4Lv43MN6k+y4dNMGfeN8OFToGnVyZ35oH7AbmNL5e5sOZ0
qvdx4TwY1jTJD2fmRuZAriM1y7lQe7Rm+SA3N+ZEv7Ccq8kFj1Oh0U8UuJG+
unr1tn4u/Ly05f0Nc260ubQ1aKPrE/gYYijH28qNW6MvmKU3P4Yjk8YLVEMe
1HJRNmCrzYIUAb/OO+d48CS+EHXPy4JZ9bznfSY8GG6Dwv9isiAteMUm1oIH
W3V9Ag/bZsGy7MMedmceVM9TGa7jzoKnFv1lv4N5sG5gPMvHIhN4ei54VVXz
YJGygaCHUAb01FoxGyvxYkv9gbkY+1T4faBX7NZWXjQz2eW3WzsVNtToqabt
4EWW9+tH5uRSYfebfTbDe3nxZxxjsHk4BWIqeJqvHeLFaVsunwHLFNArroy/
b8aL6b/Pnr1jmQwfsgW2vY7gRfqk5qi4exJ8kw4+NhDNi5rDkdGnjJNgLnPV
giWOF6NGynOzNJJAOmP8wbFkXlSefNaWyJwEvinVK5+e8GLqm1ejH0MSgYhz
qPtVy4smj7Lr9+QkQEngOzPyHC/GUU87Z0/HQY52k8i9RV607o0U+vkpDhI5
OzomV3hx169sNd2yOPCO+H64Yh0ffv2rl+DgHQc68csqZ3j4sCvuya4NPHFA
f7xt9b4iH+b/Hi9NVY0FrrqHqQvmfNjTzXq9KioGmIMyjcwu8eFdL37Dezdj
YFY7l/+9LR9WRsT1X74YA19aSu9FOfFh2I6XQT4qMZD1ucNJ+RYftlbdGB5v
ioZ9wxvRMp4PRV6djEnkiAbr9a4DLS18SPW0nPicHAlipIbulXY+/BdQcxiD
IqFlr2Sr3Cc+tDozHlDlEgm7Hd6/9v3Kh89Up12WjkcCW6dg0u7Rtfr//d1q
sxIB2WkvDVOY+VGoeOoWv1kE/FBfbHRU5ceTsiGC7lZhEG+oU5u4hx8zamkj
mhgGOk5pZXX7+DG+W9lul0QYFGcczaEc4McUjbjVwK5Q8GdPuPvpBD++Z7dm
mjocCtLdarjfhh9HP7B+T9wRApbXPEs4E/lRaf7+coJ0MOze8a1EPpkff5/7
9+72+mDYNI0vD6fxoyRjRdh/OAgKrrKVej/iR5H4fyNTOUHw1zny1WwRP95O
c5A5tjUIYp0eV/Q18aPpVCnL+IFAaHDorHn6Hz/y68i+kb0dAA+Vdtc2MAmg
fGtD+ahFADhPxNcOswjgYdZnAx+OBICQg9lb8iYBrHucrNnLGwAW9mPvYoQE
UNnWJ8b48V34a7da57VVAO/NpLLndfvDVhvFFh1zAbSJ31f7VccPvtmRnJ5Z
CaBb8bDd5p1+EOLAz8NlK4Cnsl69PC/qB2NXV/RbrwjgzqXa90bDvpDp1fRJ
30sAD7T8sqn08QXhKPv+M3ECWKCg5c5b5QOrlXkTF5sFMNWER0JZxxvy36SG
1rQJYOnJueGlXd5gWhutQu0SQDKDVDBI8oayOk9nRq8A/mqReMgyegeudxyf
vTQqgBfVJqzWqd+BkZGfK5dZBFHdJ9q2YfwWtPIpcbiqCaLCy/bjG5w9gXB0
HEvSEMQDf2bQR8cT8uvy62pBEJm8+F2l5T0hzGu7P89hQTyp7jU/RPcAneHd
/+WdEkQxO4nxk+c8oLHswBTdXhDVhIxNMrVvwvuLZztPpgii1fzqkIyOG6hW
xBe6pQui1820HE9lN8gS7A1PyRLE+pZDH2a53MC/0VRnIlcQXfdvuH264wYc
VLV4f69UEJ/2ln+qMr4B1RscS6vaBFGfQ1dN+ZorVOT7JimxCGHzFjFbp/Lr
wKZjKBbHJoSvOxyaupKvg/6YbALzJiGst5t9esHnOozQmmM/86zlkb9h6Oh1
4E8QjvKWEsI0fVWWvC/XwN7vaWCXmhDG/ku0+8t8DcTPfXb1chbCBMrDtgQH
Z7Cey5kdvi6E5Wy5EhcMnKEwyvO6vpsQfrdM+6Kl4QxHmslXZW4LIe2MLtdV
Tme4ftDeoe2+EM6+C7sbYeoETUpMltKPhdBFP+RhxpQjeDIrnPzYv9Z/I09x
+kF7GNbi6JEZFEJ266EdN8Xs4WTgxAWfH0J44kbrg4DpyyDN/dxp908hlP+g
yH4w8zJ8lFANT1sUwowZ/0rVDZdBai/R4sIvjE+eiXZ29NhC7ZVTOpLHhJGX
PXyzdro1KBXt7HLTEcaS57GKNnesIXZOwLRDTxhvi2/JKzpvDfZe3fb3zgij
4rUfk51i1iAQbHr/j6UwcidW2ajFXQLrbOvG97eFcU5fTeBivBVs6vM4eqVY
GIUVw348KreA3W5PNoeXCmP0Fvc/PGkWYM7X0/G8XBj5XyslJN+1gFdHd53/
Uy2MgffcRKT0LcC6ZOqqS7Mw/jdc7Fk6Zg41YVZJHsPCWMB15ZY8xXztvdT9
FSAigqn9yryrehcgq8/rxWNxEQy7zsH/g3oBWt3y3OulRPDm4fNdrPNmIJO/
kWXTFhG0TWf2WHxoBp1ib4VDt4tgD8kpPW3yPKjM7jkQrS2C567aN5YmmMLQ
I0pMqpcIKnp6CyiKG8OE/+ASi7cIlh0Xudr8xwimLdIv2PqJYKZhyv6n9UbA
RKIobg8WQasXw6OSbkYgFkeurY0Twb/RUpP1n8/ByXuk30NFImhUUDK7lHYW
Km0kdZTGRPBr2SJ3pZkhvD3UXxgxIYI/nB15jTQMoZGWLDw3JYLqfmPq8mKG
0P1dgvF6XgQLSlYXzT8bwPRZCQ89VlF0vXIxTVnfAOSOiudcI4kiPTNk84ze
aYiRE2UtMxTFsp38oVed9cHUTOYx45woamzx3dhjqA/SMTu1uUxFMfnPCMlK
XR+KV09EWFqIYs3T5+YTbPrQ9dlXgstJFHO/P5ovTT0J/HcnVC0DRdFO1MtX
ukAPogbfXNpcIYruIcvt8u91wFi4eePeKlF8eJyzMDdeB6gnevMsakRxymPW
295BB4pezf4prRPFJzGvs/IEdKAjXP62RZcoHhty/Slhexx4iejY0klRHC16
JOslpg0RidZ15mQx3JyisbI+7wi43fC97kUTw53NtvZZAUfA7FQKKU5GDOVa
v0/esDgCSps+u31UEkNFdivRUrEj0HDzkNwetbU8efHJw9DDsM5IOojzlBje
sjqSW+t1CFyF6dqlfmL4sanzbtltTTCd+W++PUAMy1trNphe1AStVtHMiSAx
7J17matwUBP47umvUCLEcNtInu1xNk3In6/OC3kohi/nCqxjIg7C6KdUTosS
MVzONjTle3YAjGPOt3COiKFBIL+nOiuCxItN4vbjYni+Rfx9WjvA9/ZSm4ZJ
MeSuqT9DTQKw4uZjDpgVQ8ldm6oUtgJcCf6wc5VZHBs5AzMPmhDg67014Y+E
OPIs5yhQ3mrAEwdmq8+nxFGEUy36RIsaONzPL1A9I47c6X+7fdLVQCXX5L8o
I3F8I2g6+89FDYpGSmL1Looj71VitV1CDSotLjfUO4oj59JkSKvTXmg716lS
ESiOiiqJ35qoe2BRK3sptUoc42IOLjCVq4JXRarfuxpxfN4m0jIfpwpMOxI3
j70Tx/RFRwnKDVXYQAqn7GgSxz8+MbO8O1VBaMn92LtucXSw7/Uwfb4Tdj7T
SRj9LY7Zpu1nDAt3wBXB2b3baRLIriqzMNGzDabv/6o1lJFA5fqitpHKbeC6
bkzHQ14Cb/r8usmVvg28pvovvt0qgS4x9/d/s9sG9xvqAg01JLCcHGzAvLIV
cm4l9dw0lEChqJDzu41UgDF00L32ngROXXVkcOsrwsHUlgyF+xJI+3XmtypJ
EdLOGTdHhUmgqg3b0+eTCmDWdJVq+UACNTY95sy6rwC9BWkfWTIl0NNiPudm
kzx0eP4jH6qSwIkHJXesjOWglre8oW5WAh9WN/LXFG4BStOh2a2LErhgvbgt
PWgLePu3S8WvSCDHHm3dOvMtQCyMXrddJ4khCdG1DL4tUN4nLMXOI4lBP/cc
0XeXhqLHrte0FSXR4Mr20BQ9GmTs3y7ebC6JFR8XrSjKFKjV3eS3YiWJpOwh
DV5uCtAvMMblbSXxZltF444/ZKD5PigPuCKJfBynP7G/JEPWhyUj9JRE76Wd
xqsHyJCtVxv/IkYSZ0XWa4a9l4Ic89NCiXWSmBH6tuTZfXGov6Z0u75REuu7
jikMGovDqN/64flmSaxhkrKzVhAHuUelJae7JJHn4aKWVaMYPBkXN9w8KImr
st/jSVxikHv9R7T3siQKqiJFLksEnt115bVRlsJjpxZO4QYhmNA473t3mxQa
gJ3bvQFBUJrVmsncKYVuDuIi3OWCkGsh8GlATQrjTbvUvzkKQg68iDc+LIXs
N08qXu0RgKyl3yTdC1J4WTzjukAZPyQ6OqjsilyrZ6N04G02L/RKG6SejpFC
9S5WI/MAXhDtU+e5FieFY0MHzFVteCFem2M6P1kK5zuezrjJ88ID2dwSuVwp
3PnuGo9DAQ9EDI5oSLyVQlKo5RXfcG64Z2h5nGVOCpd/i+5d3ckJGXp9ppcW
pbAoWkvr718OqDxmeKVuRQrDd1uoX/jAAdP7j0TeX0fCeGcfaQNjDjCVUezm
5yGhSZtO6XDAJtixMG0hrUhC3X3iVNHpjfAt3tfjkDkJYyUjWzQ42WApauX+
YysS+isfefViYD0IhLoks9uS8JVxrqVXyXo45mNd3XyFhB+eqbxmurgeiu20
2c54kfDoBbnv71+xQvA+vijrOBKyjVWv1LmzwK6+9Cf3mkmordsft2krM/Co
2C4+byNhhtfRzmUuZpi4o3Kkp5OE87sbWKWnmCCLVvFDrpeEnt57PpIKmEDA
vovUOExCdfH4h0WqTLDsxXKcjYmMXb6JWmPh/4gvHLtrjoqSUe7UB0dW+RXi
g2rCaJ8YGSsmx16/n1smis//5b4qQcYA4cW9jNplIuJ5rVkCiYwep67t32a2
TBw9rfd3bAsZF/SCHzAnLBGvEm333N9BxpmVv3r/SS0S8fJJz5qPk/G6gnG6
je0cMTtzONvvBBlP6qury2vMEXpV0w/V9MjoM7UqfJBnjmA7rR2SfYqMDds3
cruVzRKuXkuXbxmR0VV8k2Uf9yxxqvWsnLINGf/a/37B8XGayE9gITNsybi9
eIvzQtY0wW71XDjhMhkbY9Sqt92eJqoX2Tasv0JGhZ2DXUHbp4mt1JdDfS5k
jIoOFPqQ9IfgdBXIDPEl492OKOuJW78JW6hOPOhPxti540JOJr+Jt+wOUYt3
yTglSs/frfab8Eh562MVtHbe/yYoW35OEWN11y5qRJBxx0lZ7m/0X8QHsXbJ
iWQysp17pZY4PkHcqQ6NP15GxrCJIaYKgzFivL86ZqmcjKuHCgTFyWPEmZWZ
iMeVa/Xj5soYP0cJpd3GQSzVZLw3m/kwz3+U6MmT8aj4QEbJ+ppApooRYkfc
GxPFLjJyGFbqiu4bJpKLp89++UTGs360mhyOYWJjxxaDe91kfBfAzvmgf4j4
zhmiw+glY0md/2Uf3yEixPfc/qRBMlo/Mz0W2/aDGHb8I8UxRcbnW8puStxi
EPr3pcXLfpOxbcrfVN6AQVTmnBW2mSav/YfvpQYqMohoxmvut3NkfO2e1Kb+
lU6gUTCT518y0jwLhywJOpGoRaOPs1PQUuNyym7+QeKEuGF2ozQFOf2Pdc8N
9RPxP1SqTWQoeNBgRCI/t5/48Wzj1wlZCj6f/M7a7dRPeGElD7ciBUeZi0Ld
VvqIp5doXqe3UzC02fJ+v3Afsangz6m+/RRsDjjzOdKqlzhzs8nRESi4OLMh
aWFrL5FxMDvwH1KQm6WSXrPyhVD7dK6KrEVByQRhsk/MF8J2+Y38JW0Khgun
JcQ29hB1WmFMv85QMGmXRIHf0W6Cj8tW/M45CnryVLh9E+0mzLoP7OYxpqDt
3dKBqJ+fiXm7Ofsd5yn4XaCTjS3iMyETbtp9w5KCnSbNf1j6PxH+XxTyV50o
uMF9i2ZXQBdx4EqdCW8QBcmLiqHPBDuI5Z6xw++CKbhLkYvG9KudKNbk3OEW
QkHHG5e0H31oJ2RE9Tf2h1PwxTqn/HH3doLzXW9xTiwFbeYdXh0YbCN6RH9t
xiwKpi4eurzXp5WI8udZms6moIf1/vBS9Vbi+NSOH9mPKTjZ17rQMN9CVL1z
K+fIo2B3auhk5pUWIsuJ2aa7kII5vZqmnJeaCef3AtVX3lBwo7TZZIl9E6Gw
bU8epYaCz9pyz9BVmghGolFsVy0Fv53wuxQx3UiccU5x2PeBgv90ths6ejYS
GuJyomzNFCz5MC/AFd1AbLyqfi25l4LS1913cX2pI1IlLKQ/zlHwXBz5hF/Z
O2LfTkUViwUKHnl2WFci7B3RdWx2z+IiBTWttF5xWr4jNroFHJf+uzbPKJLM
n83vCOf23Gte66hIV+g58tLmLYEBM9VK3FTMEZRxzlKoJXofVjbW8lDxrFFD
kg1rLeHy4m7XOT4qVpgK7XL/VkPkDAiP+gtS8WOzttGd6BqCV12Du1+cipav
Y1CQuYagT/mfD5WjonPkqu/bzjeEF5uuDU2BiqNsWS5OEW8IIUnhq2WKVLwi
4XAz68QbQlv7if+QChVLA1gjsxuqiKKs5rz9u6h4v85LdaTuNeFnJLQ8eYCK
Dn1GpoF9FYT028exuiZUVGI29Eq/8IpoUVrM6jOlYnC7TmGU0ivCPfboi8tm
VPzmGj02vlRKNNmNtQaYU/EB1exo84NS4hqPIvsbGyq2Ny3oaHW8JN6cz/fc
6kLF2d6AGwbnSwjbun9Br12paOywJ8hkWwnBt10v/rgbFadVMttfs5QQ1qy/
i208qNijKweRecUEZ972X6neVLw91O1ycfUFYbxYfJEnlIrSTbxZHKVFBKvF
eqeUsLV8ZTLLNbyIyG8yvKUUsZazfzLaZltEMKfOJxyNpqLqp9N2D8SKiJxD
ezu9E6goCHzUzX6FxFxUxaE/2VTc/1yrSsWigIhQrlXoqKLiyMLUpozcp0TO
XhN232oqph8a2aph+5R4ozk7sr2WilxmYnmXZZ4Sv4xksiPfr1nzxrM7WXnE
8YBgkv5HKup9vFdg8ziXYPt+SqDtCxUdzwYQMnU5hOT4z+k7X6loopTBfCM0
h1Cd82/f2k/FfGuF80cMcghLjtKw8IG1++nP8r7MeExU7xFn1xuhokJmikPM
hseEZwTjv+ZZKgaWnksJtc4mopK8+m7NU1EnVinaXTWbyH0kWKG8SEXr5t1P
utZlEz2VR9xDV6i4sF/eqi8ti9g9ljets46GSuemirjpmcTvAy4jTdw0LDlV
NrvXPYOwnmFtb1Cg4RmlPiPK11TCLFerxVSJhmml5ISumFTijLl/05QyDQWX
XhZK6qUSh1tZPghup+GUQ12mw/sUQiZvXYX5Hhp2sIn59L1KJoYsmLKXNGlI
m3mmy1KeRPSJYkbIIRpGxYmKBXklEV1td1JJR2gY5vYiMQqSiHfEasIhbRq+
dd10R6kukcgS+xcWeZKGRc//SzfrSyCsOlbc5c/TUO7n8ctfJOMJ0yD1G5Vm
NNxKEyogjcYRBuh5Xe8iDS+XqmZ9KYojtPKXHV0tadhn2/Yl61gcIR28ZFFj
R8PV1BdFt71iCcaBBR2jGzRU9tNpcJuPISwKp8lB4TSsnTUNiNsVRTj4nv6r
HUlDE/LGNyMbogjX08XdnNE0LJ3q7nrUG0kEzrmGRcTScFSbPdTRJ5LIV1ta
iUum4degEXPmrghiqWb186M8Gp5aT3v/WSScWBd9scj2GQ1bFIdc7BrDCE6r
mlCF5zQ0M8nwrfAKI6TY/LTyi2h4tlT8RSwjlNDSZisqKaPhr30s1KWyECKi
gzP0XR0NC7nx4eK9YCIx09E2oIGG28L/xrzUCiYyXVo0jzbR8Dq4RYmuCyZe
CkUsN7XQ8ITXvH/97SCiz5jftvMTDZsre+zS7gQSsgxRTTqDhgsu8hqzyQHE
tmIPqayhtf1c8e2nrAKIfXe/Ll0aoSFcIqJBMYDQkU0uGBtfmwennUFV+V3i
mj1Z6s8fGtbYPgpQGvAnvDR8lopmaHiysoLck+tP3N1M73KZo+H3/rxHG274
E/HPM+8vLtJwLxtv6ORmfyLDm9WmfJmG2kfZvdN7/Yg8/UsHvf7S0PPGZ7+u
x35EMfWDJPGPhsGej23vuvoRVTMyS6urNGzPusT8QtOP+B8DFXLQ
          "]]},
        Annotation[#, "Charting`Private`Tag#1"]& ], 
       TagBox[
        {RGBColor[0.880722, 0.611041, 0.142051], AbsoluteThickness[2], 
         Opacity[1.], LineBox[CompressedData["
1:eJwV0mk81Hsbx3GZZK3QZp/lX8iaOhEnc/3KVqOIULYwliG0KCW0WOLIEhLq
RPaUkKITibElOyGyFP4oYymM7NxzP7he1+v97PvgQ6ZfNHXm5uLiquLc/3/S
LfomNadwqqrMPo6GobqddOIMyQ1mHngRV9dxWP9YFkQi3QB7Y8ItNsdbYt++
EugOhI7Ej5KjHCcxI4k8pDBIPPVtoY1jpV9OUeuM+yBbcmPHO477tySvrXTF
Qql95+VEjndn8asvLT8E+XWtLVc49tD29pwnPgJ+lw3jBhy/6RjIYOs8gUh6
BN8ujpfcT/RNM57CUsYJxsAaDikb+sLm9VKh8lk5bwbHuk0xe/50pQFf/EWW
A8c/Ew0q2G4ZwNo/u1WC4winVZvZ5UyIL5/0aVzFoX3ZNe438TkERIuKkTi+
Viuz71fBCwiaYhpXrOAg8aCjYVLnJehSp5psOKYrIMI4Ix+yMk1TA5dx4F72
bWH7v4Iy3HNBiOOOAXNptl4BhKu0PopZwsHnpWDxTNdrsHn9ujxsEQda7Oim
mZQ3sJXnqv7qAg5SPhVm026FUOqyJunOMVPn+u9fy0Wg2uDx7uA8Dry9Q3KT
xGLwrNjaF8LGoZv5wXviZzHM/Ni71jiLw4usxKrxghLAzWV9N3Ns5GVkx9Ip
BcUE6ZCb0zjE85fE/2CUw72FF1ISUzgUXqd5XRFjwqPM/YcPTOLwhKUhPuvP
hPBwsyr9CRwutIoyZvQqoKxxfastCwfRJ5+4p7sqIeP3oR79URyWt7x9fulw
FVQ7xnoeGMFhOCD91O+UKiBfzfWRGMbhLeNW8i+3apBWHF/rGsTB6sBfWlPL
NYC51QqI9OOQWv/08jixDqL2qqnf/IwDO7FI4XtEHVyZ03s824qDPqMB/7xY
B7men3McW3CYIMybl7TXQ4Q1NrKvEYdD2kZaYaGNIEpI2nanBofW/BVuuV8t
MKennsh+y9kL/Oc2q7RC8JXlEN4iHP6WjdMKdWqF+ZLpc9vf4BDFfj7r29YK
ulJpPZL5OPwV0+lMz2mDPV2Hrw5l4XC7XommZtcOX29JDZs8xCG74D/ZnIft
wOK5acPzAIfPiUcJexrbYYZykftNNKdfxtlSMc0OGLPFxlbCcagnBKtwbesE
yxSuNMNAHHZq94q2fPwCX7m2dHd74pCXH9brodID/iPcGh0IB5YoK4Lm0ANl
AQW3+Kk4yF2jUeXjeoDhH6ql9Ten78OCqfhiD4xtCyNGHcQhti7CxaqmFw53
Ju3gUuD0it+fNrDph7W+6EvCojg8FWwIEtEbAIKxotGG70PAgLZHE144uERL
X5fyHAKutD8lvZydGm9E7JzchiBxo1RffQYOZsmUxWznIfhU5yLz/AsO2skF
ZvLnhkDebCXNWWsYugwkyVzGQ/DTVe7ltw0jYNm5Wr9r3xCcj71Z1ho9Ci+v
FSvw/B6ECyN78cK8MaCK59RUMQZBgBws9/3Qb/iU5XLFFxuAKOEGhVT7WZAc
m0te+9AP9F6zckLjHzjYUXlYdKoHLtcE0y/KLUG1aTs3e383FFwSOi12fBUs
21pWBj90QqqfO2vfGS4kl3dtVESzHQKfrpiwJzYgP2Llfn3+NuBqH0ClvgT0
zFnwlQOxGWSvuviYKfAgH/sKDW6tehieS7AQ/LAJJZt5TuizPwJt5PzN2Mt8
KGXzHtMvdVVgNBytKCMjgCK1xH3OCVYAq4p+51OuIMpNDS75L/YDqIh8kdax
24zsYuZPdOoXgwDMOfTNbkFDWwOcoLYIDCat5inmwkhYMnssx/81dFc6bbBS
EkFBUvL/VLnmQ9E/1edIcyIo3VnaknfyBbjweA80N4uiU5d2FSmXZYGjl1+R
0ONtyPdcxDtR53RQZSg2n3DYjux0RguuxaRAi6iSoLfmDlTm/FNmDf8X3ucF
/qtE2Ik+TjNdb/2XAH4bFE419u9E/BS6UPK3ByDQ53vsQuEu9GQLK0goLxpG
sshxT/3FUP9mNl+CUQTEyYtvLDYXR5rPfW9MPg+F6McutQ4kCeTc1e6uxhUM
VnG2zUI/JJCtCGu368wdWNDNXHxaJom8rZT7ymj+gI8c9akMlUIjeLXzg6Hr
kKatJtnkII3ox9fY5P4rkHvXW4ShLIPUpFfVx4suQai5oyFhTga1+wRMR6p5
QJpxn43zggzyxu+ZfJDygNLj5hdql2VQ92P98mVeD5jRNogJ5yairV+DH2V+
cwcbWcWubcJENKHjR3kZ4Q7752fouxWJSNDez9Vv/Dx8Swz01XMgosbIfp3e
N25wsC/1eWgTEeVLe1r7ejJAWMV1Ib+ViHz0rZT1bRkwcVvFoLudiFh2UqtS
JxmQgb0flu8hoviunTfGlRiw3b2DWD9KRFRajpjgpAss+RMMN3GRUNHx8DdG
F13gq6B6xTFxEvI/06Ly1s8ZEvf+m9tkSEJiXwZMwl87AntWPzPoJAnVvSeO
vU93BOOymSeaxiR0Q5nn4nycI2w6TYvINCUhX5wmd/+6I3j7L56/aUlCsl8y
LyBtRzBtOSOvzCAhmnxQTHo9HYS8t6dHBJJQs5YEr8akA9xmRiYaFpMQd9DO
5CVje2D1M+MWS0gooXwqckTHHiyWZ6OflZKQzsG/jn/VsAcldaswApOEpN14
+HuJ9tCdI+v7/iMJ7Rk2Xo8csIP9CeXWih0kFDWv23htjx2Mek7LCP4ioabC
d++73tvCSUnzzPrdZCQzoLByUswaEodVmNayZCRx+dGGEB5rGM7l652QI6Px
UvXO+hkr8EelwlsVyeie0Zdq3yYreOmM+Z9WI6Ps2YYuryArEHg1bdqnTUYK
DckXS6ctoVY3imvKgozsrsU89us6C0cu1FqLhJHRE0+35xM1FrDUPaZffY+M
lnwaNKoKLaBQR2j/9QgyWp+/G5CVbgGy4iZ8/ffJ6MRGXsqDAAsQqu4pzI4n
o0ORxQ8JVAvoFp/ajDLIqCJT0kSz2Bwu1WxnXignI52zH/KL35nBUyn67sY5
MspNJHGp9piC1gFFFfo8Ge0h3XcabDSFjuNsjYUFMrJJS+ZLKjcFvushhrtX
yMgv+/wf1UxTuNT2wsufm4IKj8kVV10yBRQyy1TaSkH9NFOPJH5TGPoVbBsp
T0FSbpU/p46YwO6qZ/FG1hT0u0HDMTjBGJqVFjL6bCioOLtY+t8AY/CJP/bm
/DkK+h5b3c50N4YGt7GWEAcKUkwBAU1kDF7CivzlDAoy+rvin94xIyi3zfNT
vUpBlmpbyANgBFYLhfbCkRSkCSPv0v+cgGjlSoXPZRSU/0q1li+SBtmHrPkD
mRR0e/y6HfcNGpTrsH+oVVLQYOXGbwLONJiylM2MqaGgD6l29GPaNDAMuUc0
aaQgfnf22atTx2HTd9PtrV8pKMElLynk9HHwi8ZXm9gUlKV/YZuh/DFwmd3Y
VqeAod7X43tIS3pw7oVus40Shvw6LM8ms/TAwiG44Zcyhqij38/I9eqBfgvh
4w41DJ1MT06xLNUD2Rzu9w4aGNJS/XGPelsPRuhcmYs6GBJrq6ETePXA6fOy
z15bDLk/9ZUxkNEFesEMKew+hgYzU8TVzx8Fj8DTK7QYDMWf2nUg1/ooeJ8u
7BJ6gKHTayapqiePwj9z3lHR8RjybDplabHvKORpLi4nJGFo2vC+nsL8EVis
WP+SlYOhMyzJh8MhRyD6s1BkdS2G4hIkolzzEDxO93QNqcPQNr7qIc1UBOlX
m3WONWBIXUUzcEccgrc7o5camjEk6jEcMH4DQZ/VNtf2TgzpRklli+gjkMPF
dYZwDHUdKwy+zQTYV+grkzGCIRPj6YNOzwC07vYuOv/A0KI//12bKIATckmv
xlgY8hm8zAy1AfByJ8lMT2PIQEOZr3aRCv6HAxZfz2IoJmOVYDBIhbubhzqu
zmEorVdKtucTFRLz08MXFjBkQziTpplIhbQ7GxklSxgKvbzjO88dKuSYOB/1
X8GQb5wb7wiDCoWUj9LUNQwldzKFuoypUDYru7i+jiHF1AcDvRpU+B8oTMb4

          "]]},
        Annotation[#, "Charting`Private`Tag#2"]& ]}, {}},
     {"WolframDynamicHighlight", <|
      "Label" -> {"XYLabel"}, "Ball" -> {"InterpolatedBall"}|>}], 
    DynamicBox[(Charting`HighlightActionBox["DynamicHighlight", {}, 
      Slot["HighlightElements"], 
      Slot["LayoutOptions"], 
      Slot["Meta"], 
      Charting`HighlightActionFunction["DynamicHighlight", {{{{}, {}, 
          Annotation[{
            Directive[
             Opacity[1.], 
             RGBColor[0.368417, 0.506779, 0.709798], 
             AbsoluteThickness[2]], 
            Line[CompressedData["
1:eJwV13c8198XB3AiJbL3+izZtDRE73OKlkSKykgZGSEqIlRWQjaZ2ZQoIZKR
0LCyFYni88mMlD365uf31308H6/7OI9z7/njPi7FwunUpXVMTEwLzExM/1+T
b1uwbbe6TxxOkL86qcqAd51knbNkO3A70eH1c82rH6r8yOSbwFo6lTq0Zq6o
lwWbenyBdPNu79c1J1eHktaTg6AqM0GpZc1KU1Zhqzbh8OCFamzlmvu5Uv79
7Y6CTVHmwo/XLP2IfffyygOQf6BcELpmh/2ujgukBHhwJ+ei85pfdA1kzWo+
BF/vH3J6a1621+n7Y5MKMTvnNyqsOY25L2jhUDq0ps0yMa9Zqzlyy3x3Bvhq
LPF07WTAaPyRmlm7LNgyQlLLXHOI1X+mMyvZcHAy4OaVNXeu2Mb8Jj2BdKMk
zaUdDLhRJ7VtqjAXJF0im1+tWSy6q2lS8ymonjJydlmzhQKy/LR5DoEXNjEP
bGfAuhWP1lmvAniUrDcVvuauAUPJ2UOF8LZSakF9ze5POcqmu4sgSl/ZIHAb
A7Sjhtmm015ArULfE7k1S7jXGPyxKwaPvBnR91sZUK3p9ntqpQRC5w21p1UY
sOErXXaSVAb1izAjqcyAnurXrhOjZTDu6ElLVWJA7qP4tz8Ly4H980lniTXr
XtO9MK5ZCbH93OYcigyIZS+PHbF5Aw5d+jnlcgwodtO+dl2kGpoE33yQWPPD
8T2iM17V0GoXyeopy4ArbXw204dqIOP84ndFGQbwPaxf96e7FvgbjCkXaAxY
4Xr5xFnjLXzfbn84g8qAHz6ZJ3+nvQWnIa2wQQoDXtrcTpmyewcZITsDDcgM
MN6puu/XynsYupayg1OSAemNqVd/khrgiKfL51pBBszGlyh8D2kAA5sE2RcC
DDhs08ToWGqAYK/9iyn8DJhgWTAs72yE01vkxO14GbB3v+6+oHsf4d85uF3H
yYC253/XyU61gpdu7c1n69b6BXazzSptcNGqV/YMMwPUZWL23bNqg5OuHpbL
q3QIm30y49HeBozLWvd2/UcH1chPlyzy2iGj8UTyjQU63GlU0t5+oRPGUxen
pH/SIaewVCbvQSc4n3CcCRijQ0f8QZYtHzvhQlfygx8jdJC2OVcpotYFFJOJ
8qgfdGhk8Vdh4v8E6SzMeeX9dBDa/5Wv9cNnMPKWUtvXSof850FfHVR64f0p
Ywfm53QY5xsP0TbvBZ9QA49/T+kge0ObkIvpBZ3vKX0LuXRI0+BIZyz1AvP9
HZnfH9EhqiHE2vj9V7hkvsfUL4UONxjhf46Y9sNdjd5MiVA6pHI0+fEeGgBF
lnMKaTZ0IPZ7mnqbDYBy/9/zCpfo0HdFcdeU2wDU1t/gK7Sgg0jH/eGPuQPw
9j9W1uLzdIiM1zkWyDMIzS9eqUacpoPflhau1a+DkBZtrZRJ0MEG2hMmrjFg
i2TJF4KPDkwZ8+Vf7zPAJEG67jI3HeJZJfoasxiQY/goOJqTDvUN1lJPPjPA
FAISv7LRQc7gb8alfT8goyWJ8/DKIIzayj79xjwEWdSol3cZg3A56lZVW8Qw
BD9xPldZOAhXhuQZxfljINDo5Op4aBAGzL5srGkYA92QiDvhBwbhdE+gSvOP
MYCZHyb5+wdhb9PIzSGxcXh02+MBfdcgsBRm8wjdGwfBsj8GW2QGId6LQrhd
+Am9GrJ6QmyDUMMvmqDGMwlfwm92vHo7AJso/rLf9/6G54/uVSTsHoAwniaF
9IszoPBSgVda8RtYfDV4w/JxHmLG9+656f0Vrr73t3CSXYb6Dvfa79U9UOjM
eVrk2H9gW3e3nC7zGdI97ce3nWVCn2GpVlGzTvBN/as/O8GMNluJ3FP9bcDU
OYCVHix46ODUx1CRZpBxsXY3UFiPLOGBhuYu9fBjLu4Mx2s2vMMt+3A28B1o
D12+FXV1I35yWi30eFsNuj8iFKWkNmG76bHOONEKGH9r4V3/jAN9NTsb7syW
ACmy53JYMQd+Fl82mvheAgZmuoYGFRy4McfRzaapBKoW1RQG6jmwrb73SFBG
CUQp83YtMDjwhMlspYd+CajHvZGVFePE6zdudvMUFUPIZYnWuwGcWJIV93Lk
1gtQ4f0sqXlhM/ZsvdtMgkIYDh32fXBpM8oTt10UtxZC8qaFkRH7zThiTuQc
JBUCJ6tIUYj7Zvx2PjgzerUAxueNDn+O3IzXAllt3lQXQHZf/xW7d5sx0VZ7
w75DBSCRM/QmXJ4Lv43MN6k+y4dNMGfeN8OFToGnVyZ35oH7AbmNL5e5sOZ0
qvdx4TwY1jTJD2fmRuZAriM1y7lQe7Rm+SA3N+ZEv7Ccq8kFj1Oh0U8UuJG+
unr1tn4u/Ly05f0Nc260ubQ1aKPrE/gYYijH28qNW6MvmKU3P4Yjk8YLVEMe
1HJRNmCrzYIUAb/OO+d48CS+EHXPy4JZ9bznfSY8GG6Dwv9isiAteMUm1oIH
W3V9Ag/bZsGy7MMedmceVM9TGa7jzoKnFv1lv4N5sG5gPMvHIhN4ei54VVXz
YJGygaCHUAb01FoxGyvxYkv9gbkY+1T4faBX7NZWXjQz2eW3WzsVNtToqabt
4EWW9+tH5uRSYfebfTbDe3nxZxxjsHk4BWIqeJqvHeLFaVsunwHLFNArroy/
b8aL6b/Pnr1jmQwfsgW2vY7gRfqk5qi4exJ8kw4+NhDNi5rDkdGnjJNgLnPV
giWOF6NGynOzNJJAOmP8wbFkXlSefNaWyJwEvinVK5+e8GLqm1ejH0MSgYhz
qPtVy4smj7Lr9+QkQEngOzPyHC/GUU87Z0/HQY52k8i9RV607o0U+vkpDhI5
OzomV3hx169sNd2yOPCO+H64Yh0ffv2rl+DgHQc68csqZ3j4sCvuya4NPHFA
f7xt9b4iH+b/Hi9NVY0FrrqHqQvmfNjTzXq9KioGmIMyjcwu8eFdL37Dezdj
YFY7l/+9LR9WRsT1X74YA19aSu9FOfFh2I6XQT4qMZD1ucNJ+RYftlbdGB5v
ioZ9wxvRMp4PRV6djEnkiAbr9a4DLS18SPW0nPicHAlipIbulXY+/BdQcxiD
IqFlr2Sr3Cc+tDozHlDlEgm7Hd6/9v3Kh89Up12WjkcCW6dg0u7Rtfr//d1q
sxIB2WkvDVOY+VGoeOoWv1kE/FBfbHRU5ceTsiGC7lZhEG+oU5u4hx8zamkj
mhgGOk5pZXX7+DG+W9lul0QYFGcczaEc4McUjbjVwK5Q8GdPuPvpBD++Z7dm
mjocCtLdarjfhh9HP7B+T9wRApbXPEs4E/lRaf7+coJ0MOze8a1EPpkff5/7
9+72+mDYNI0vD6fxoyRjRdh/OAgKrrKVej/iR5H4fyNTOUHw1zny1WwRP95O
c5A5tjUIYp0eV/Q18aPpVCnL+IFAaHDorHn6Hz/y68i+kb0dAA+Vdtc2MAmg
fGtD+ahFADhPxNcOswjgYdZnAx+OBICQg9lb8iYBrHucrNnLGwAW9mPvYoQE
UNnWJ8b48V34a7da57VVAO/NpLLndfvDVhvFFh1zAbSJ31f7VccPvtmRnJ5Z
CaBb8bDd5p1+EOLAz8NlK4Cnsl69PC/qB2NXV/RbrwjgzqXa90bDvpDp1fRJ
30sAD7T8sqn08QXhKPv+M3ECWKCg5c5b5QOrlXkTF5sFMNWER0JZxxvy36SG
1rQJYOnJueGlXd5gWhutQu0SQDKDVDBI8oayOk9nRq8A/mqReMgyegeudxyf
vTQqgBfVJqzWqd+BkZGfK5dZBFHdJ9q2YfwWtPIpcbiqCaLCy/bjG5w9gXB0
HEvSEMQDf2bQR8cT8uvy62pBEJm8+F2l5T0hzGu7P89hQTyp7jU/RPcAneHd
/+WdEkQxO4nxk+c8oLHswBTdXhDVhIxNMrVvwvuLZztPpgii1fzqkIyOG6hW
xBe6pQui1820HE9lN8gS7A1PyRLE+pZDH2a53MC/0VRnIlcQXfdvuH264wYc
VLV4f69UEJ/2ln+qMr4B1RscS6vaBFGfQ1dN+ZorVOT7JimxCGHzFjFbp/Lr
wKZjKBbHJoSvOxyaupKvg/6YbALzJiGst5t9esHnOozQmmM/86zlkb9h6Oh1
4E8QjvKWEsI0fVWWvC/XwN7vaWCXmhDG/ku0+8t8DcTPfXb1chbCBMrDtgQH
Z7Cey5kdvi6E5Wy5EhcMnKEwyvO6vpsQfrdM+6Kl4QxHmslXZW4LIe2MLtdV
Tme4ftDeoe2+EM6+C7sbYeoETUpMltKPhdBFP+RhxpQjeDIrnPzYv9Z/I09x
+kF7GNbi6JEZFEJ266EdN8Xs4WTgxAWfH0J44kbrg4DpyyDN/dxp908hlP+g
yH4w8zJ8lFANT1sUwowZ/0rVDZdBai/R4sIvjE+eiXZ29NhC7ZVTOpLHhJGX
PXyzdro1KBXt7HLTEcaS57GKNnesIXZOwLRDTxhvi2/JKzpvDfZe3fb3zgij
4rUfk51i1iAQbHr/j6UwcidW2ajFXQLrbOvG97eFcU5fTeBivBVs6vM4eqVY
GIUVw348KreA3W5PNoeXCmP0Fvc/PGkWYM7X0/G8XBj5XyslJN+1gFdHd53/
Uy2MgffcRKT0LcC6ZOqqS7Mw/jdc7Fk6Zg41YVZJHsPCWMB15ZY8xXztvdT9
FSAigqn9yryrehcgq8/rxWNxEQy7zsH/g3oBWt3y3OulRPDm4fNdrPNmIJO/
kWXTFhG0TWf2WHxoBp1ib4VDt4tgD8kpPW3yPKjM7jkQrS2C567aN5YmmMLQ
I0pMqpcIKnp6CyiKG8OE/+ASi7cIlh0Xudr8xwimLdIv2PqJYKZhyv6n9UbA
RKIobg8WQasXw6OSbkYgFkeurY0Twb/RUpP1n8/ByXuk30NFImhUUDK7lHYW
Km0kdZTGRPBr2SJ3pZkhvD3UXxgxIYI/nB15jTQMoZGWLDw3JYLqfmPq8mKG
0P1dgvF6XgQLSlYXzT8bwPRZCQ89VlF0vXIxTVnfAOSOiudcI4kiPTNk84ze
aYiRE2UtMxTFsp38oVed9cHUTOYx45woamzx3dhjqA/SMTu1uUxFMfnPCMlK
XR+KV09EWFqIYs3T5+YTbPrQ9dlXgstJFHO/P5ovTT0J/HcnVC0DRdFO1MtX
ukAPogbfXNpcIYruIcvt8u91wFi4eePeKlF8eJyzMDdeB6gnevMsakRxymPW
295BB4pezf4prRPFJzGvs/IEdKAjXP62RZcoHhty/Slhexx4iejY0klRHC16
JOslpg0RidZ15mQx3JyisbI+7wi43fC97kUTw53NtvZZAUfA7FQKKU5GDOVa
v0/esDgCSps+u31UEkNFdivRUrEj0HDzkNwetbU8efHJw9DDsM5IOojzlBje
sjqSW+t1CFyF6dqlfmL4sanzbtltTTCd+W++PUAMy1trNphe1AStVtHMiSAx
7J17matwUBP47umvUCLEcNtInu1xNk3In6/OC3kohi/nCqxjIg7C6KdUTosS
MVzONjTle3YAjGPOt3COiKFBIL+nOiuCxItN4vbjYni+Rfx9WjvA9/ZSm4ZJ
MeSuqT9DTQKw4uZjDpgVQ8ldm6oUtgJcCf6wc5VZHBs5AzMPmhDg67014Y+E
OPIs5yhQ3mrAEwdmq8+nxFGEUy36RIsaONzPL1A9I47c6X+7fdLVQCXX5L8o
I3F8I2g6+89FDYpGSmL1Looj71VitV1CDSotLjfUO4oj59JkSKvTXmg716lS
ESiOiiqJ35qoe2BRK3sptUoc42IOLjCVq4JXRarfuxpxfN4m0jIfpwpMOxI3
j70Tx/RFRwnKDVXYQAqn7GgSxz8+MbO8O1VBaMn92LtucXSw7/Uwfb4Tdj7T
SRj9LY7Zpu1nDAt3wBXB2b3baRLIriqzMNGzDabv/6o1lJFA5fqitpHKbeC6
bkzHQ14Cb/r8usmVvg28pvovvt0qgS4x9/d/s9sG9xvqAg01JLCcHGzAvLIV
cm4l9dw0lEChqJDzu41UgDF00L32ngROXXVkcOsrwsHUlgyF+xJI+3XmtypJ
EdLOGTdHhUmgqg3b0+eTCmDWdJVq+UACNTY95sy6rwC9BWkfWTIl0NNiPudm
kzx0eP4jH6qSwIkHJXesjOWglre8oW5WAh9WN/LXFG4BStOh2a2LErhgvbgt
PWgLePu3S8WvSCDHHm3dOvMtQCyMXrddJ4khCdG1DL4tUN4nLMXOI4lBP/cc
0XeXhqLHrte0FSXR4Mr20BQ9GmTs3y7ebC6JFR8XrSjKFKjV3eS3YiWJpOwh
DV5uCtAvMMblbSXxZltF444/ZKD5PigPuCKJfBynP7G/JEPWhyUj9JRE76Wd
xqsHyJCtVxv/IkYSZ0XWa4a9l4Ic89NCiXWSmBH6tuTZfXGov6Z0u75REuu7
jikMGovDqN/64flmSaxhkrKzVhAHuUelJae7JJHn4aKWVaMYPBkXN9w8KImr
st/jSVxikHv9R7T3siQKqiJFLksEnt115bVRlsJjpxZO4QYhmNA473t3mxQa
gJ3bvQFBUJrVmsncKYVuDuIi3OWCkGsh8GlATQrjTbvUvzkKQg68iDc+LIXs
N08qXu0RgKyl3yTdC1J4WTzjukAZPyQ6OqjsilyrZ6N04G02L/RKG6SejpFC
9S5WI/MAXhDtU+e5FieFY0MHzFVteCFem2M6P1kK5zuezrjJ88ID2dwSuVwp
3PnuGo9DAQ9EDI5oSLyVQlKo5RXfcG64Z2h5nGVOCpd/i+5d3ckJGXp9ppcW
pbAoWkvr718OqDxmeKVuRQrDd1uoX/jAAdP7j0TeX0fCeGcfaQNjDjCVUezm
5yGhSZtO6XDAJtixMG0hrUhC3X3iVNHpjfAt3tfjkDkJYyUjWzQ42WApauX+
YysS+isfefViYD0IhLoks9uS8JVxrqVXyXo45mNd3XyFhB+eqbxmurgeiu20
2c54kfDoBbnv71+xQvA+vijrOBKyjVWv1LmzwK6+9Cf3mkmordsft2krM/Co
2C4+byNhhtfRzmUuZpi4o3Kkp5OE87sbWKWnmCCLVvFDrpeEnt57PpIKmEDA
vovUOExCdfH4h0WqTLDsxXKcjYmMXb6JWmPh/4gvHLtrjoqSUe7UB0dW+RXi
g2rCaJ8YGSsmx16/n1smis//5b4qQcYA4cW9jNplIuJ5rVkCiYwep67t32a2
TBw9rfd3bAsZF/SCHzAnLBGvEm333N9BxpmVv3r/SS0S8fJJz5qPk/G6gnG6
je0cMTtzONvvBBlP6qury2vMEXpV0w/V9MjoM7UqfJBnjmA7rR2SfYqMDds3
cruVzRKuXkuXbxmR0VV8k2Uf9yxxqvWsnLINGf/a/37B8XGayE9gITNsybi9
eIvzQtY0wW71XDjhMhkbY9Sqt92eJqoX2Tasv0JGhZ2DXUHbp4mt1JdDfS5k
jIoOFPqQ9IfgdBXIDPEl492OKOuJW78JW6hOPOhPxti540JOJr+Jt+wOUYt3
yTglSs/frfab8Eh562MVtHbe/yYoW35OEWN11y5qRJBxx0lZ7m/0X8QHsXbJ
iWQysp17pZY4PkHcqQ6NP15GxrCJIaYKgzFivL86ZqmcjKuHCgTFyWPEmZWZ
iMeVa/Xj5soYP0cJpd3GQSzVZLw3m/kwz3+U6MmT8aj4QEbJ+ppApooRYkfc
GxPFLjJyGFbqiu4bJpKLp89++UTGs360mhyOYWJjxxaDe91kfBfAzvmgf4j4
zhmiw+glY0md/2Uf3yEixPfc/qRBMlo/Mz0W2/aDGHb8I8UxRcbnW8puStxi
EPr3pcXLfpOxbcrfVN6AQVTmnBW2mSav/YfvpQYqMohoxmvut3NkfO2e1Kb+
lU6gUTCT518y0jwLhywJOpGoRaOPs1PQUuNyym7+QeKEuGF2ozQFOf2Pdc8N
9RPxP1SqTWQoeNBgRCI/t5/48Wzj1wlZCj6f/M7a7dRPeGElD7ciBUeZi0Ld
VvqIp5doXqe3UzC02fJ+v3Afsangz6m+/RRsDjjzOdKqlzhzs8nRESi4OLMh
aWFrL5FxMDvwH1KQm6WSXrPyhVD7dK6KrEVByQRhsk/MF8J2+Y38JW0Khgun
JcQ29hB1WmFMv85QMGmXRIHf0W6Cj8tW/M45CnryVLh9E+0mzLoP7OYxpqDt
3dKBqJ+fiXm7Ofsd5yn4XaCTjS3iMyETbtp9w5KCnSbNf1j6PxH+XxTyV50o
uMF9i2ZXQBdx4EqdCW8QBcmLiqHPBDuI5Z6xw++CKbhLkYvG9KudKNbk3OEW
QkHHG5e0H31oJ2RE9Tf2h1PwxTqn/HH3doLzXW9xTiwFbeYdXh0YbCN6RH9t
xiwKpi4eurzXp5WI8udZms6moIf1/vBS9Vbi+NSOH9mPKTjZ17rQMN9CVL1z
K+fIo2B3auhk5pUWIsuJ2aa7kII5vZqmnJeaCef3AtVX3lBwo7TZZIl9E6Gw
bU8epYaCz9pyz9BVmghGolFsVy0Fv53wuxQx3UiccU5x2PeBgv90ths6ejYS
GuJyomzNFCz5MC/AFd1AbLyqfi25l4LS1913cX2pI1IlLKQ/zlHwXBz5hF/Z
O2LfTkUViwUKHnl2WFci7B3RdWx2z+IiBTWttF5xWr4jNroFHJf+uzbPKJLM
n83vCOf23Gte66hIV+g58tLmLYEBM9VK3FTMEZRxzlKoJXofVjbW8lDxrFFD
kg1rLeHy4m7XOT4qVpgK7XL/VkPkDAiP+gtS8WOzttGd6BqCV12Du1+cipav
Y1CQuYagT/mfD5WjonPkqu/bzjeEF5uuDU2BiqNsWS5OEW8IIUnhq2WKVLwi
4XAz68QbQlv7if+QChVLA1gjsxuqiKKs5rz9u6h4v85LdaTuNeFnJLQ8eYCK
Dn1GpoF9FYT028exuiZUVGI29Eq/8IpoUVrM6jOlYnC7TmGU0ivCPfboi8tm
VPzmGj02vlRKNNmNtQaYU/EB1exo84NS4hqPIvsbGyq2Ny3oaHW8JN6cz/fc
6kLF2d6AGwbnSwjbun9Br12paOywJ8hkWwnBt10v/rgbFadVMttfs5QQ1qy/
i208qNijKweRecUEZ972X6neVLw91O1ycfUFYbxYfJEnlIrSTbxZHKVFBKvF
eqeUsLV8ZTLLNbyIyG8yvKUUsZazfzLaZltEMKfOJxyNpqLqp9N2D8SKiJxD
ezu9E6goCHzUzX6FxFxUxaE/2VTc/1yrSsWigIhQrlXoqKLiyMLUpozcp0TO
XhN232oqph8a2aph+5R4ozk7sr2WilxmYnmXZZ4Sv4xksiPfr1nzxrM7WXnE
8YBgkv5HKup9vFdg8ziXYPt+SqDtCxUdzwYQMnU5hOT4z+k7X6loopTBfCM0
h1Cd82/f2k/FfGuF80cMcghLjtKw8IG1++nP8r7MeExU7xFn1xuhokJmikPM
hseEZwTjv+ZZKgaWnksJtc4mopK8+m7NU1EnVinaXTWbyH0kWKG8SEXr5t1P
utZlEz2VR9xDV6i4sF/eqi8ti9g9ljets46GSuemirjpmcTvAy4jTdw0LDlV
NrvXPYOwnmFtb1Cg4RmlPiPK11TCLFerxVSJhmml5ISumFTijLl/05QyDQWX
XhZK6qUSh1tZPghup+GUQ12mw/sUQiZvXYX5Hhp2sIn59L1KJoYsmLKXNGlI
m3mmy1KeRPSJYkbIIRpGxYmKBXklEV1td1JJR2gY5vYiMQqSiHfEasIhbRq+
dd10R6kukcgS+xcWeZKGRc//SzfrSyCsOlbc5c/TUO7n8ctfJOMJ0yD1G5Vm
NNxKEyogjcYRBuh5Xe8iDS+XqmZ9KYojtPKXHV0tadhn2/Yl61gcIR28ZFFj
R8PV1BdFt71iCcaBBR2jGzRU9tNpcJuPISwKp8lB4TSsnTUNiNsVRTj4nv6r
HUlDE/LGNyMbogjX08XdnNE0LJ3q7nrUG0kEzrmGRcTScFSbPdTRJ5LIV1ta
iUum4degEXPmrghiqWb186M8Gp5aT3v/WSScWBd9scj2GQ1bFIdc7BrDCE6r
mlCF5zQ0M8nwrfAKI6TY/LTyi2h4tlT8RSwjlNDSZisqKaPhr30s1KWyECKi
gzP0XR0NC7nx4eK9YCIx09E2oIGG28L/xrzUCiYyXVo0jzbR8Dq4RYmuCyZe
CkUsN7XQ8ITXvH/97SCiz5jftvMTDZsre+zS7gQSsgxRTTqDhgsu8hqzyQHE
tmIPqayhtf1c8e2nrAKIfXe/Ll0aoSFcIqJBMYDQkU0uGBtfmwennUFV+V3i
mj1Z6s8fGtbYPgpQGvAnvDR8lopmaHiysoLck+tP3N1M73KZo+H3/rxHG274
E/HPM+8vLtJwLxtv6ORmfyLDm9WmfJmG2kfZvdN7/Yg8/UsHvf7S0PPGZ7+u
x35EMfWDJPGPhsGej23vuvoRVTMyS6urNGzPusT8QtOP+B8DFXLQ
             "]]}, "Charting`Private`Tag#1"], 
          Annotation[{
            Directive[
             Opacity[1.], 
             RGBColor[0.880722, 0.611041, 0.142051], 
             AbsoluteThickness[2]], 
            Line[CompressedData["
1:eJwV0mk81Hsbx3GZZK3QZp/lX8iaOhEnc/3KVqOIULYwliG0KCW0WOLIEhLq
RPaUkKITibElOyGyFP4oYymM7NxzP7he1+v97PvgQ6ZfNHXm5uLiquLc/3/S
LfomNadwqqrMPo6GobqddOIMyQ1mHngRV9dxWP9YFkQi3QB7Y8ItNsdbYt++
EugOhI7Ej5KjHCcxI4k8pDBIPPVtoY1jpV9OUeuM+yBbcmPHO477tySvrXTF
Qql95+VEjndn8asvLT8E+XWtLVc49tD29pwnPgJ+lw3jBhy/6RjIYOs8gUh6
BN8ujpfcT/RNM57CUsYJxsAaDikb+sLm9VKh8lk5bwbHuk0xe/50pQFf/EWW
A8c/Ew0q2G4ZwNo/u1WC4winVZvZ5UyIL5/0aVzFoX3ZNe438TkERIuKkTi+
Viuz71fBCwiaYhpXrOAg8aCjYVLnJehSp5psOKYrIMI4Ix+yMk1TA5dx4F72
bWH7v4Iy3HNBiOOOAXNptl4BhKu0PopZwsHnpWDxTNdrsHn9ujxsEQda7Oim
mZQ3sJXnqv7qAg5SPhVm026FUOqyJunOMVPn+u9fy0Wg2uDx7uA8Dry9Q3KT
xGLwrNjaF8LGoZv5wXviZzHM/Ni71jiLw4usxKrxghLAzWV9N3Ns5GVkx9Ip
BcUE6ZCb0zjE85fE/2CUw72FF1ISUzgUXqd5XRFjwqPM/YcPTOLwhKUhPuvP
hPBwsyr9CRwutIoyZvQqoKxxfastCwfRJ5+4p7sqIeP3oR79URyWt7x9fulw
FVQ7xnoeGMFhOCD91O+UKiBfzfWRGMbhLeNW8i+3apBWHF/rGsTB6sBfWlPL
NYC51QqI9OOQWv/08jixDqL2qqnf/IwDO7FI4XtEHVyZ03s824qDPqMB/7xY
B7men3McW3CYIMybl7TXQ4Q1NrKvEYdD2kZaYaGNIEpI2nanBofW/BVuuV8t
MKennsh+y9kL/Oc2q7RC8JXlEN4iHP6WjdMKdWqF+ZLpc9vf4BDFfj7r29YK
ulJpPZL5OPwV0+lMz2mDPV2Hrw5l4XC7XommZtcOX29JDZs8xCG74D/ZnIft
wOK5acPzAIfPiUcJexrbYYZykftNNKdfxtlSMc0OGLPFxlbCcagnBKtwbesE
yxSuNMNAHHZq94q2fPwCX7m2dHd74pCXH9brodID/iPcGh0IB5YoK4Lm0ANl
AQW3+Kk4yF2jUeXjeoDhH6ql9Ten78OCqfhiD4xtCyNGHcQhti7CxaqmFw53
Ju3gUuD0it+fNrDph7W+6EvCojg8FWwIEtEbAIKxotGG70PAgLZHE144uERL
X5fyHAKutD8lvZydGm9E7JzchiBxo1RffQYOZsmUxWznIfhU5yLz/AsO2skF
ZvLnhkDebCXNWWsYugwkyVzGQ/DTVe7ltw0jYNm5Wr9r3xCcj71Z1ho9Ci+v
FSvw/B6ECyN78cK8MaCK59RUMQZBgBws9/3Qb/iU5XLFFxuAKOEGhVT7WZAc
m0te+9AP9F6zckLjHzjYUXlYdKoHLtcE0y/KLUG1aTs3e383FFwSOi12fBUs
21pWBj90QqqfO2vfGS4kl3dtVESzHQKfrpiwJzYgP2Llfn3+NuBqH0ClvgT0
zFnwlQOxGWSvuviYKfAgH/sKDW6tehieS7AQ/LAJJZt5TuizPwJt5PzN2Mt8
KGXzHtMvdVVgNBytKCMjgCK1xH3OCVYAq4p+51OuIMpNDS75L/YDqIh8kdax
24zsYuZPdOoXgwDMOfTNbkFDWwOcoLYIDCat5inmwkhYMnssx/81dFc6bbBS
EkFBUvL/VLnmQ9E/1edIcyIo3VnaknfyBbjweA80N4uiU5d2FSmXZYGjl1+R
0ONtyPdcxDtR53RQZSg2n3DYjux0RguuxaRAi6iSoLfmDlTm/FNmDf8X3ucF
/qtE2Ik+TjNdb/2XAH4bFE419u9E/BS6UPK3ByDQ53vsQuEu9GQLK0goLxpG
sshxT/3FUP9mNl+CUQTEyYtvLDYXR5rPfW9MPg+F6McutQ4kCeTc1e6uxhUM
VnG2zUI/JJCtCGu368wdWNDNXHxaJom8rZT7ymj+gI8c9akMlUIjeLXzg6Hr
kKatJtnkII3ox9fY5P4rkHvXW4ShLIPUpFfVx4suQai5oyFhTga1+wRMR6p5
QJpxn43zggzyxu+ZfJDygNLj5hdql2VQ92P98mVeD5jRNogJ5yairV+DH2V+
cwcbWcWubcJENKHjR3kZ4Q7752fouxWJSNDez9Vv/Dx8Swz01XMgosbIfp3e
N25wsC/1eWgTEeVLe1r7ejJAWMV1Ib+ViHz0rZT1bRkwcVvFoLudiFh2UqtS
JxmQgb0flu8hoviunTfGlRiw3b2DWD9KRFRajpjgpAss+RMMN3GRUNHx8DdG
F13gq6B6xTFxEvI/06Ly1s8ZEvf+m9tkSEJiXwZMwl87AntWPzPoJAnVvSeO
vU93BOOymSeaxiR0Q5nn4nycI2w6TYvINCUhX5wmd/+6I3j7L56/aUlCsl8y
LyBtRzBtOSOvzCAhmnxQTHo9HYS8t6dHBJJQs5YEr8akA9xmRiYaFpMQd9DO
5CVje2D1M+MWS0gooXwqckTHHiyWZ6OflZKQzsG/jn/VsAcldaswApOEpN14
+HuJ9tCdI+v7/iMJ7Rk2Xo8csIP9CeXWih0kFDWv23htjx2Mek7LCP4ioabC
d++73tvCSUnzzPrdZCQzoLByUswaEodVmNayZCRx+dGGEB5rGM7l652QI6Px
UvXO+hkr8EelwlsVyeie0Zdq3yYreOmM+Z9WI6Ps2YYuryArEHg1bdqnTUYK
DckXS6ctoVY3imvKgozsrsU89us6C0cu1FqLhJHRE0+35xM1FrDUPaZffY+M
lnwaNKoKLaBQR2j/9QgyWp+/G5CVbgGy4iZ8/ffJ6MRGXsqDAAsQqu4pzI4n
o0ORxQ8JVAvoFp/ajDLIqCJT0kSz2Bwu1WxnXignI52zH/KL35nBUyn67sY5
MspNJHGp9piC1gFFFfo8Ge0h3XcabDSFjuNsjYUFMrJJS+ZLKjcFvushhrtX
yMgv+/wf1UxTuNT2wsufm4IKj8kVV10yBRQyy1TaSkH9NFOPJH5TGPoVbBsp
T0FSbpU/p46YwO6qZ/FG1hT0u0HDMTjBGJqVFjL6bCioOLtY+t8AY/CJP/bm
/DkK+h5b3c50N4YGt7GWEAcKUkwBAU1kDF7CivzlDAoy+rvin94xIyi3zfNT
vUpBlmpbyANgBFYLhfbCkRSkCSPv0v+cgGjlSoXPZRSU/0q1li+SBtmHrPkD
mRR0e/y6HfcNGpTrsH+oVVLQYOXGbwLONJiylM2MqaGgD6l29GPaNDAMuUc0
aaQgfnf22atTx2HTd9PtrV8pKMElLynk9HHwi8ZXm9gUlKV/YZuh/DFwmd3Y
VqeAod7X43tIS3pw7oVus40Shvw6LM8ms/TAwiG44Zcyhqij38/I9eqBfgvh
4w41DJ1MT06xLNUD2Rzu9w4aGNJS/XGPelsPRuhcmYs6GBJrq6ETePXA6fOy
z15bDLk/9ZUxkNEFesEMKew+hgYzU8TVzx8Fj8DTK7QYDMWf2nUg1/ooeJ8u
7BJ6gKHTayapqiePwj9z3lHR8RjybDplabHvKORpLi4nJGFo2vC+nsL8EVis
WP+SlYOhMyzJh8MhRyD6s1BkdS2G4hIkolzzEDxO93QNqcPQNr7qIc1UBOlX
m3WONWBIXUUzcEccgrc7o5camjEk6jEcMH4DQZ/VNtf2TgzpRklli+gjkMPF
dYZwDHUdKwy+zQTYV+grkzGCIRPj6YNOzwC07vYuOv/A0KI//12bKIATckmv
xlgY8hm8zAy1AfByJ8lMT2PIQEOZr3aRCv6HAxZfz2IoJmOVYDBIhbubhzqu
zmEorVdKtucTFRLz08MXFjBkQziTpplIhbQ7GxklSxgKvbzjO88dKuSYOB/1
X8GQb5wb7wiDCoWUj9LUNQwldzKFuoypUDYru7i+jiHF1AcDvRpU+B8oTMb4

             "]]}, "Charting`Private`Tag#2"]}}, {}}, <|
       "HighlightElements" -> <|
         "Label" -> {"XYLabel"}, "Ball" -> {"InterpolatedBall"}|>, 
        "LayoutOptions" -> <|
         "PlotRange" -> {{0, 10}, {0., 0.6250000003501038}}, 
          "Frame" -> {{False, False}, {False, False}}, "AxesOrigin" -> {0, 0},
           "ImageSize" -> {360, 360/GoldenRatio}, "Axes" -> {True, True}, 
          "LabelStyle" -> {}, "AspectRatio" -> GoldenRatio^(-1), 
          "DefaultStyle" -> {
            Directive[
             Opacity[1.], 
             RGBColor[0.880722, 0.611041, 0.142051], 
             AbsoluteThickness[2]], 
            Directive[
             Opacity[1.], 
             RGBColor[0.368417, 0.506779, 0.709798], 
             AbsoluteThickness[2]]}, 
          "HighlightLabelingFunctions" -> <|"CoordinatesToolOptions" -> ({
              Identity[
               Part[#, 1]], 
              Identity[
               Part[#, 2]]}& ), 
            "ScalingFunctions" -> {{Identity, Identity}, {
              Identity, Identity}}|>, "Primitives" -> {}, "GCFlag" -> False|>,
         "Meta" -> <|
         "DefaultHighlight" -> {"Dynamic", None}, "Index" -> {}, "Function" -> 
          Plot, "GroupHighlight" -> False|>|>]]& )[<|
      "HighlightElements" -> <|
        "Label" -> {"XYLabel"}, "Ball" -> {"InterpolatedBall"}|>, 
       "LayoutOptions" -> <|
        "PlotRange" -> {{0, 10}, {0., 0.6250000003501038}}, 
         "Frame" -> {{False, False}, {False, False}}, "AxesOrigin" -> {0, 0}, 
         "ImageSize" -> {360, 360/GoldenRatio}, "Axes" -> {True, True}, 
         "LabelStyle" -> {}, "AspectRatio" -> GoldenRatio^(-1), 
         "DefaultStyle" -> {
           Directive[
            Opacity[1.], 
            RGBColor[0.880722, 0.611041, 0.142051], 
            AbsoluteThickness[2]], 
           Directive[
            Opacity[1.], 
            RGBColor[0.368417, 0.506779, 0.709798], 
            AbsoluteThickness[2]]}, 
         "HighlightLabelingFunctions" -> <|"CoordinatesToolOptions" -> ({
             Identity[
              Part[#, 1]], 
             Identity[
              Part[#, 2]]}& ), 
           "ScalingFunctions" -> {{Identity, Identity}, {
             Identity, Identity}}|>, "Primitives" -> {}, "GCFlag" -> False|>, 
       "Meta" -> <|
        "DefaultHighlight" -> {"Dynamic", None}, "Index" -> {}, "Function" -> 
         Plot, "GroupHighlight" -> False|>|>],
     ImageSizeCache->{{4.503599627370496*^15, -4.503599627370496*^15}, {
      4.503599627370496*^15, -4.503599627370496*^15}}]},
   Annotation[{{{{}, {}, 
       Annotation[{
         Directive[
          Opacity[1.], 
          RGBColor[0.368417, 0.506779, 0.709798], 
          AbsoluteThickness[2]], 
         Line[CompressedData["
1:eJwV13c8198XB3AiJbL3+izZtDRE73OKlkSKykgZGSEqIlRWQjaZ2ZQoIZKR
0LCyFYni88mMlD365uf31308H6/7OI9z7/njPi7FwunUpXVMTEwLzExM/1+T
b1uwbbe6TxxOkL86qcqAd51knbNkO3A70eH1c82rH6r8yOSbwFo6lTq0Zq6o
lwWbenyBdPNu79c1J1eHktaTg6AqM0GpZc1KU1Zhqzbh8OCFamzlmvu5Uv79
7Y6CTVHmwo/XLP2IfffyygOQf6BcELpmh/2ujgukBHhwJ+ei85pfdA1kzWo+
BF/vH3J6a1621+n7Y5MKMTvnNyqsOY25L2jhUDq0ps0yMa9Zqzlyy3x3Bvhq
LPF07WTAaPyRmlm7LNgyQlLLXHOI1X+mMyvZcHAy4OaVNXeu2Mb8Jj2BdKMk
zaUdDLhRJ7VtqjAXJF0im1+tWSy6q2lS8ymonjJydlmzhQKy/LR5DoEXNjEP
bGfAuhWP1lmvAniUrDcVvuauAUPJ2UOF8LZSakF9ze5POcqmu4sgSl/ZIHAb
A7Sjhtmm015ArULfE7k1S7jXGPyxKwaPvBnR91sZUK3p9ntqpQRC5w21p1UY
sOErXXaSVAb1izAjqcyAnurXrhOjZTDu6ElLVWJA7qP4tz8Ly4H980lniTXr
XtO9MK5ZCbH93OYcigyIZS+PHbF5Aw5d+jnlcgwodtO+dl2kGpoE33yQWPPD
8T2iM17V0GoXyeopy4ArbXw204dqIOP84ndFGQbwPaxf96e7FvgbjCkXaAxY
4Xr5xFnjLXzfbn84g8qAHz6ZJ3+nvQWnIa2wQQoDXtrcTpmyewcZITsDDcgM
MN6puu/XynsYupayg1OSAemNqVd/khrgiKfL51pBBszGlyh8D2kAA5sE2RcC
DDhs08ToWGqAYK/9iyn8DJhgWTAs72yE01vkxO14GbB3v+6+oHsf4d85uF3H
yYC253/XyU61gpdu7c1n69b6BXazzSptcNGqV/YMMwPUZWL23bNqg5OuHpbL
q3QIm30y49HeBozLWvd2/UcH1chPlyzy2iGj8UTyjQU63GlU0t5+oRPGUxen
pH/SIaewVCbvQSc4n3CcCRijQ0f8QZYtHzvhQlfygx8jdJC2OVcpotYFFJOJ
8qgfdGhk8Vdh4v8E6SzMeeX9dBDa/5Wv9cNnMPKWUtvXSof850FfHVR64f0p
Ywfm53QY5xsP0TbvBZ9QA49/T+kge0ObkIvpBZ3vKX0LuXRI0+BIZyz1AvP9
HZnfH9EhqiHE2vj9V7hkvsfUL4UONxjhf46Y9sNdjd5MiVA6pHI0+fEeGgBF
lnMKaTZ0IPZ7mnqbDYBy/9/zCpfo0HdFcdeU2wDU1t/gK7Sgg0jH/eGPuQPw
9j9W1uLzdIiM1zkWyDMIzS9eqUacpoPflhau1a+DkBZtrZRJ0MEG2hMmrjFg
i2TJF4KPDkwZ8+Vf7zPAJEG67jI3HeJZJfoasxiQY/goOJqTDvUN1lJPPjPA
FAISv7LRQc7gb8alfT8goyWJ8/DKIIzayj79xjwEWdSol3cZg3A56lZVW8Qw
BD9xPldZOAhXhuQZxfljINDo5Op4aBAGzL5srGkYA92QiDvhBwbhdE+gSvOP
MYCZHyb5+wdhb9PIzSGxcXh02+MBfdcgsBRm8wjdGwfBsj8GW2QGId6LQrhd
+Am9GrJ6QmyDUMMvmqDGMwlfwm92vHo7AJso/rLf9/6G54/uVSTsHoAwniaF
9IszoPBSgVda8RtYfDV4w/JxHmLG9+656f0Vrr73t3CSXYb6Dvfa79U9UOjM
eVrk2H9gW3e3nC7zGdI97ce3nWVCn2GpVlGzTvBN/as/O8GMNluJ3FP9bcDU
OYCVHix46ODUx1CRZpBxsXY3UFiPLOGBhuYu9fBjLu4Mx2s2vMMt+3A28B1o
D12+FXV1I35yWi30eFsNuj8iFKWkNmG76bHOONEKGH9r4V3/jAN9NTsb7syW
ACmy53JYMQd+Fl82mvheAgZmuoYGFRy4McfRzaapBKoW1RQG6jmwrb73SFBG
CUQp83YtMDjwhMlspYd+CajHvZGVFePE6zdudvMUFUPIZYnWuwGcWJIV93Lk
1gtQ4f0sqXlhM/ZsvdtMgkIYDh32fXBpM8oTt10UtxZC8qaFkRH7zThiTuQc
JBUCJ6tIUYj7Zvx2PjgzerUAxueNDn+O3IzXAllt3lQXQHZf/xW7d5sx0VZ7
w75DBSCRM/QmXJ4Lv43MN6k+y4dNMGfeN8OFToGnVyZ35oH7AbmNL5e5sOZ0
qvdx4TwY1jTJD2fmRuZAriM1y7lQe7Rm+SA3N+ZEv7Ccq8kFj1Oh0U8UuJG+
unr1tn4u/Ly05f0Nc260ubQ1aKPrE/gYYijH28qNW6MvmKU3P4Yjk8YLVEMe
1HJRNmCrzYIUAb/OO+d48CS+EHXPy4JZ9bznfSY8GG6Dwv9isiAteMUm1oIH
W3V9Ag/bZsGy7MMedmceVM9TGa7jzoKnFv1lv4N5sG5gPMvHIhN4ei54VVXz
YJGygaCHUAb01FoxGyvxYkv9gbkY+1T4faBX7NZWXjQz2eW3WzsVNtToqabt
4EWW9+tH5uRSYfebfTbDe3nxZxxjsHk4BWIqeJqvHeLFaVsunwHLFNArroy/
b8aL6b/Pnr1jmQwfsgW2vY7gRfqk5qi4exJ8kw4+NhDNi5rDkdGnjJNgLnPV
giWOF6NGynOzNJJAOmP8wbFkXlSefNaWyJwEvinVK5+e8GLqm1ejH0MSgYhz
qPtVy4smj7Lr9+QkQEngOzPyHC/GUU87Z0/HQY52k8i9RV607o0U+vkpDhI5
OzomV3hx169sNd2yOPCO+H64Yh0ffv2rl+DgHQc68csqZ3j4sCvuya4NPHFA
f7xt9b4iH+b/Hi9NVY0FrrqHqQvmfNjTzXq9KioGmIMyjcwu8eFdL37Dezdj
YFY7l/+9LR9WRsT1X74YA19aSu9FOfFh2I6XQT4qMZD1ucNJ+RYftlbdGB5v
ioZ9wxvRMp4PRV6djEnkiAbr9a4DLS18SPW0nPicHAlipIbulXY+/BdQcxiD
IqFlr2Sr3Cc+tDozHlDlEgm7Hd6/9v3Kh89Up12WjkcCW6dg0u7Rtfr//d1q
sxIB2WkvDVOY+VGoeOoWv1kE/FBfbHRU5ceTsiGC7lZhEG+oU5u4hx8zamkj
mhgGOk5pZXX7+DG+W9lul0QYFGcczaEc4McUjbjVwK5Q8GdPuPvpBD++Z7dm
mjocCtLdarjfhh9HP7B+T9wRApbXPEs4E/lRaf7+coJ0MOze8a1EPpkff5/7
9+72+mDYNI0vD6fxoyRjRdh/OAgKrrKVej/iR5H4fyNTOUHw1zny1WwRP95O
c5A5tjUIYp0eV/Q18aPpVCnL+IFAaHDorHn6Hz/y68i+kb0dAA+Vdtc2MAmg
fGtD+ahFADhPxNcOswjgYdZnAx+OBICQg9lb8iYBrHucrNnLGwAW9mPvYoQE
UNnWJ8b48V34a7da57VVAO/NpLLndfvDVhvFFh1zAbSJ31f7VccPvtmRnJ5Z
CaBb8bDd5p1+EOLAz8NlK4Cnsl69PC/qB2NXV/RbrwjgzqXa90bDvpDp1fRJ
30sAD7T8sqn08QXhKPv+M3ECWKCg5c5b5QOrlXkTF5sFMNWER0JZxxvy36SG
1rQJYOnJueGlXd5gWhutQu0SQDKDVDBI8oayOk9nRq8A/mqReMgyegeudxyf
vTQqgBfVJqzWqd+BkZGfK5dZBFHdJ9q2YfwWtPIpcbiqCaLCy/bjG5w9gXB0
HEvSEMQDf2bQR8cT8uvy62pBEJm8+F2l5T0hzGu7P89hQTyp7jU/RPcAneHd
/+WdEkQxO4nxk+c8oLHswBTdXhDVhIxNMrVvwvuLZztPpgii1fzqkIyOG6hW
xBe6pQui1820HE9lN8gS7A1PyRLE+pZDH2a53MC/0VRnIlcQXfdvuH264wYc
VLV4f69UEJ/2ln+qMr4B1RscS6vaBFGfQ1dN+ZorVOT7JimxCGHzFjFbp/Lr
wKZjKBbHJoSvOxyaupKvg/6YbALzJiGst5t9esHnOozQmmM/86zlkb9h6Oh1
4E8QjvKWEsI0fVWWvC/XwN7vaWCXmhDG/ku0+8t8DcTPfXb1chbCBMrDtgQH
Z7Cey5kdvi6E5Wy5EhcMnKEwyvO6vpsQfrdM+6Kl4QxHmslXZW4LIe2MLtdV
Tme4ftDeoe2+EM6+C7sbYeoETUpMltKPhdBFP+RhxpQjeDIrnPzYv9Z/I09x
+kF7GNbi6JEZFEJ266EdN8Xs4WTgxAWfH0J44kbrg4DpyyDN/dxp908hlP+g
yH4w8zJ8lFANT1sUwowZ/0rVDZdBai/R4sIvjE+eiXZ29NhC7ZVTOpLHhJGX
PXyzdro1KBXt7HLTEcaS57GKNnesIXZOwLRDTxhvi2/JKzpvDfZe3fb3zgij
4rUfk51i1iAQbHr/j6UwcidW2ajFXQLrbOvG97eFcU5fTeBivBVs6vM4eqVY
GIUVw348KreA3W5PNoeXCmP0Fvc/PGkWYM7X0/G8XBj5XyslJN+1gFdHd53/
Uy2MgffcRKT0LcC6ZOqqS7Mw/jdc7Fk6Zg41YVZJHsPCWMB15ZY8xXztvdT9
FSAigqn9yryrehcgq8/rxWNxEQy7zsH/g3oBWt3y3OulRPDm4fNdrPNmIJO/
kWXTFhG0TWf2WHxoBp1ib4VDt4tgD8kpPW3yPKjM7jkQrS2C567aN5YmmMLQ
I0pMqpcIKnp6CyiKG8OE/+ASi7cIlh0Xudr8xwimLdIv2PqJYKZhyv6n9UbA
RKIobg8WQasXw6OSbkYgFkeurY0Twb/RUpP1n8/ByXuk30NFImhUUDK7lHYW
Km0kdZTGRPBr2SJ3pZkhvD3UXxgxIYI/nB15jTQMoZGWLDw3JYLqfmPq8mKG
0P1dgvF6XgQLSlYXzT8bwPRZCQ89VlF0vXIxTVnfAOSOiudcI4kiPTNk84ze
aYiRE2UtMxTFsp38oVed9cHUTOYx45woamzx3dhjqA/SMTu1uUxFMfnPCMlK
XR+KV09EWFqIYs3T5+YTbPrQ9dlXgstJFHO/P5ovTT0J/HcnVC0DRdFO1MtX
ukAPogbfXNpcIYruIcvt8u91wFi4eePeKlF8eJyzMDdeB6gnevMsakRxymPW
295BB4pezf4prRPFJzGvs/IEdKAjXP62RZcoHhty/Slhexx4iejY0klRHC16
JOslpg0RidZ15mQx3JyisbI+7wi43fC97kUTw53NtvZZAUfA7FQKKU5GDOVa
v0/esDgCSps+u31UEkNFdivRUrEj0HDzkNwetbU8efHJw9DDsM5IOojzlBje
sjqSW+t1CFyF6dqlfmL4sanzbtltTTCd+W++PUAMy1trNphe1AStVtHMiSAx
7J17matwUBP47umvUCLEcNtInu1xNk3In6/OC3kohi/nCqxjIg7C6KdUTosS
MVzONjTle3YAjGPOt3COiKFBIL+nOiuCxItN4vbjYni+Rfx9WjvA9/ZSm4ZJ
MeSuqT9DTQKw4uZjDpgVQ8ldm6oUtgJcCf6wc5VZHBs5AzMPmhDg67014Y+E
OPIs5yhQ3mrAEwdmq8+nxFGEUy36RIsaONzPL1A9I47c6X+7fdLVQCXX5L8o
I3F8I2g6+89FDYpGSmL1Looj71VitV1CDSotLjfUO4oj59JkSKvTXmg716lS
ESiOiiqJ35qoe2BRK3sptUoc42IOLjCVq4JXRarfuxpxfN4m0jIfpwpMOxI3
j70Tx/RFRwnKDVXYQAqn7GgSxz8+MbO8O1VBaMn92LtucXSw7/Uwfb4Tdj7T
SRj9LY7Zpu1nDAt3wBXB2b3baRLIriqzMNGzDabv/6o1lJFA5fqitpHKbeC6
bkzHQ14Cb/r8usmVvg28pvovvt0qgS4x9/d/s9sG9xvqAg01JLCcHGzAvLIV
cm4l9dw0lEChqJDzu41UgDF00L32ngROXXVkcOsrwsHUlgyF+xJI+3XmtypJ
EdLOGTdHhUmgqg3b0+eTCmDWdJVq+UACNTY95sy6rwC9BWkfWTIl0NNiPudm
kzx0eP4jH6qSwIkHJXesjOWglre8oW5WAh9WN/LXFG4BStOh2a2LErhgvbgt
PWgLePu3S8WvSCDHHm3dOvMtQCyMXrddJ4khCdG1DL4tUN4nLMXOI4lBP/cc
0XeXhqLHrte0FSXR4Mr20BQ9GmTs3y7ebC6JFR8XrSjKFKjV3eS3YiWJpOwh
DV5uCtAvMMblbSXxZltF444/ZKD5PigPuCKJfBynP7G/JEPWhyUj9JRE76Wd
xqsHyJCtVxv/IkYSZ0XWa4a9l4Ic89NCiXWSmBH6tuTZfXGov6Z0u75REuu7
jikMGovDqN/64flmSaxhkrKzVhAHuUelJae7JJHn4aKWVaMYPBkXN9w8KImr
st/jSVxikHv9R7T3siQKqiJFLksEnt115bVRlsJjpxZO4QYhmNA473t3mxQa
gJ3bvQFBUJrVmsncKYVuDuIi3OWCkGsh8GlATQrjTbvUvzkKQg68iDc+LIXs
N08qXu0RgKyl3yTdC1J4WTzjukAZPyQ6OqjsilyrZ6N04G02L/RKG6SejpFC
9S5WI/MAXhDtU+e5FieFY0MHzFVteCFem2M6P1kK5zuezrjJ88ID2dwSuVwp
3PnuGo9DAQ9EDI5oSLyVQlKo5RXfcG64Z2h5nGVOCpd/i+5d3ckJGXp9ppcW
pbAoWkvr718OqDxmeKVuRQrDd1uoX/jAAdP7j0TeX0fCeGcfaQNjDjCVUezm
5yGhSZtO6XDAJtixMG0hrUhC3X3iVNHpjfAt3tfjkDkJYyUjWzQ42WApauX+
YysS+isfefViYD0IhLoks9uS8JVxrqVXyXo45mNd3XyFhB+eqbxmurgeiu20
2c54kfDoBbnv71+xQvA+vijrOBKyjVWv1LmzwK6+9Cf3mkmordsft2krM/Co
2C4+byNhhtfRzmUuZpi4o3Kkp5OE87sbWKWnmCCLVvFDrpeEnt57PpIKmEDA
vovUOExCdfH4h0WqTLDsxXKcjYmMXb6JWmPh/4gvHLtrjoqSUe7UB0dW+RXi
g2rCaJ8YGSsmx16/n1smis//5b4qQcYA4cW9jNplIuJ5rVkCiYwep67t32a2
TBw9rfd3bAsZF/SCHzAnLBGvEm333N9BxpmVv3r/SS0S8fJJz5qPk/G6gnG6
je0cMTtzONvvBBlP6qury2vMEXpV0w/V9MjoM7UqfJBnjmA7rR2SfYqMDds3
cruVzRKuXkuXbxmR0VV8k2Uf9yxxqvWsnLINGf/a/37B8XGayE9gITNsybi9
eIvzQtY0wW71XDjhMhkbY9Sqt92eJqoX2Tasv0JGhZ2DXUHbp4mt1JdDfS5k
jIoOFPqQ9IfgdBXIDPEl492OKOuJW78JW6hOPOhPxti540JOJr+Jt+wOUYt3
yTglSs/frfab8Eh562MVtHbe/yYoW35OEWN11y5qRJBxx0lZ7m/0X8QHsXbJ
iWQysp17pZY4PkHcqQ6NP15GxrCJIaYKgzFivL86ZqmcjKuHCgTFyWPEmZWZ
iMeVa/Xj5soYP0cJpd3GQSzVZLw3m/kwz3+U6MmT8aj4QEbJ+ppApooRYkfc
GxPFLjJyGFbqiu4bJpKLp89++UTGs360mhyOYWJjxxaDe91kfBfAzvmgf4j4
zhmiw+glY0md/2Uf3yEixPfc/qRBMlo/Mz0W2/aDGHb8I8UxRcbnW8puStxi
EPr3pcXLfpOxbcrfVN6AQVTmnBW2mSav/YfvpQYqMohoxmvut3NkfO2e1Kb+
lU6gUTCT518y0jwLhywJOpGoRaOPs1PQUuNyym7+QeKEuGF2ozQFOf2Pdc8N
9RPxP1SqTWQoeNBgRCI/t5/48Wzj1wlZCj6f/M7a7dRPeGElD7ciBUeZi0Ld
VvqIp5doXqe3UzC02fJ+v3Afsangz6m+/RRsDjjzOdKqlzhzs8nRESi4OLMh
aWFrL5FxMDvwH1KQm6WSXrPyhVD7dK6KrEVByQRhsk/MF8J2+Y38JW0Khgun
JcQ29hB1WmFMv85QMGmXRIHf0W6Cj8tW/M45CnryVLh9E+0mzLoP7OYxpqDt
3dKBqJ+fiXm7Ofsd5yn4XaCTjS3iMyETbtp9w5KCnSbNf1j6PxH+XxTyV50o
uMF9i2ZXQBdx4EqdCW8QBcmLiqHPBDuI5Z6xw++CKbhLkYvG9KudKNbk3OEW
QkHHG5e0H31oJ2RE9Tf2h1PwxTqn/HH3doLzXW9xTiwFbeYdXh0YbCN6RH9t
xiwKpi4eurzXp5WI8udZms6moIf1/vBS9Vbi+NSOH9mPKTjZ17rQMN9CVL1z
K+fIo2B3auhk5pUWIsuJ2aa7kII5vZqmnJeaCef3AtVX3lBwo7TZZIl9E6Gw
bU8epYaCz9pyz9BVmghGolFsVy0Fv53wuxQx3UiccU5x2PeBgv90ths6ejYS
GuJyomzNFCz5MC/AFd1AbLyqfi25l4LS1913cX2pI1IlLKQ/zlHwXBz5hF/Z
O2LfTkUViwUKHnl2WFci7B3RdWx2z+IiBTWttF5xWr4jNroFHJf+uzbPKJLM
n83vCOf23Gte66hIV+g58tLmLYEBM9VK3FTMEZRxzlKoJXofVjbW8lDxrFFD
kg1rLeHy4m7XOT4qVpgK7XL/VkPkDAiP+gtS8WOzttGd6BqCV12Du1+cipav
Y1CQuYagT/mfD5WjonPkqu/bzjeEF5uuDU2BiqNsWS5OEW8IIUnhq2WKVLwi
4XAz68QbQlv7if+QChVLA1gjsxuqiKKs5rz9u6h4v85LdaTuNeFnJLQ8eYCK
Dn1GpoF9FYT028exuiZUVGI29Eq/8IpoUVrM6jOlYnC7TmGU0ivCPfboi8tm
VPzmGj02vlRKNNmNtQaYU/EB1exo84NS4hqPIvsbGyq2Ny3oaHW8JN6cz/fc
6kLF2d6AGwbnSwjbun9Br12paOywJ8hkWwnBt10v/rgbFadVMttfs5QQ1qy/
i208qNijKweRecUEZ972X6neVLw91O1ycfUFYbxYfJEnlIrSTbxZHKVFBKvF
eqeUsLV8ZTLLNbyIyG8yvKUUsZazfzLaZltEMKfOJxyNpqLqp9N2D8SKiJxD
ezu9E6goCHzUzX6FxFxUxaE/2VTc/1yrSsWigIhQrlXoqKLiyMLUpozcp0TO
XhN232oqph8a2aph+5R4ozk7sr2WilxmYnmXZZ4Sv4xksiPfr1nzxrM7WXnE
8YBgkv5HKup9vFdg8ziXYPt+SqDtCxUdzwYQMnU5hOT4z+k7X6loopTBfCM0
h1Cd82/f2k/FfGuF80cMcghLjtKw8IG1++nP8r7MeExU7xFn1xuhokJmikPM
hseEZwTjv+ZZKgaWnksJtc4mopK8+m7NU1EnVinaXTWbyH0kWKG8SEXr5t1P
utZlEz2VR9xDV6i4sF/eqi8ti9g9ljets46GSuemirjpmcTvAy4jTdw0LDlV
NrvXPYOwnmFtb1Cg4RmlPiPK11TCLFerxVSJhmml5ISumFTijLl/05QyDQWX
XhZK6qUSh1tZPghup+GUQ12mw/sUQiZvXYX5Hhp2sIn59L1KJoYsmLKXNGlI
m3mmy1KeRPSJYkbIIRpGxYmKBXklEV1td1JJR2gY5vYiMQqSiHfEasIhbRq+
dd10R6kukcgS+xcWeZKGRc//SzfrSyCsOlbc5c/TUO7n8ctfJOMJ0yD1G5Vm
NNxKEyogjcYRBuh5Xe8iDS+XqmZ9KYojtPKXHV0tadhn2/Yl61gcIR28ZFFj
R8PV1BdFt71iCcaBBR2jGzRU9tNpcJuPISwKp8lB4TSsnTUNiNsVRTj4nv6r
HUlDE/LGNyMbogjX08XdnNE0LJ3q7nrUG0kEzrmGRcTScFSbPdTRJ5LIV1ta
iUum4degEXPmrghiqWb186M8Gp5aT3v/WSScWBd9scj2GQ1bFIdc7BrDCE6r
mlCF5zQ0M8nwrfAKI6TY/LTyi2h4tlT8RSwjlNDSZisqKaPhr30s1KWyECKi
gzP0XR0NC7nx4eK9YCIx09E2oIGG28L/xrzUCiYyXVo0jzbR8Dq4RYmuCyZe
CkUsN7XQ8ITXvH/97SCiz5jftvMTDZsre+zS7gQSsgxRTTqDhgsu8hqzyQHE
tmIPqayhtf1c8e2nrAKIfXe/Ll0aoSFcIqJBMYDQkU0uGBtfmwennUFV+V3i
mj1Z6s8fGtbYPgpQGvAnvDR8lopmaHiysoLck+tP3N1M73KZo+H3/rxHG274
E/HPM+8vLtJwLxtv6ORmfyLDm9WmfJmG2kfZvdN7/Yg8/UsHvf7S0PPGZ7+u
x35EMfWDJPGPhsGej23vuvoRVTMyS6urNGzPusT8QtOP+B8DFXLQ
          "]]}, "Charting`Private`Tag#1"], 
       Annotation[{
         Directive[
          Opacity[1.], 
          RGBColor[0.880722, 0.611041, 0.142051], 
          AbsoluteThickness[2]], 
         Line[CompressedData["
1:eJwV0mk81Hsbx3GZZK3QZp/lX8iaOhEnc/3KVqOIULYwliG0KCW0WOLIEhLq
RPaUkKITibElOyGyFP4oYymM7NxzP7he1+v97PvgQ6ZfNHXm5uLiquLc/3/S
LfomNadwqqrMPo6GobqddOIMyQ1mHngRV9dxWP9YFkQi3QB7Y8ItNsdbYt++
EugOhI7Ej5KjHCcxI4k8pDBIPPVtoY1jpV9OUeuM+yBbcmPHO477tySvrXTF
Qql95+VEjndn8asvLT8E+XWtLVc49tD29pwnPgJ+lw3jBhy/6RjIYOs8gUh6
BN8ujpfcT/RNM57CUsYJxsAaDikb+sLm9VKh8lk5bwbHuk0xe/50pQFf/EWW
A8c/Ew0q2G4ZwNo/u1WC4winVZvZ5UyIL5/0aVzFoX3ZNe438TkERIuKkTi+
Viuz71fBCwiaYhpXrOAg8aCjYVLnJehSp5psOKYrIMI4Ix+yMk1TA5dx4F72
bWH7v4Iy3HNBiOOOAXNptl4BhKu0PopZwsHnpWDxTNdrsHn9ujxsEQda7Oim
mZQ3sJXnqv7qAg5SPhVm026FUOqyJunOMVPn+u9fy0Wg2uDx7uA8Dry9Q3KT
xGLwrNjaF8LGoZv5wXviZzHM/Ni71jiLw4usxKrxghLAzWV9N3Ns5GVkx9Ip
BcUE6ZCb0zjE85fE/2CUw72FF1ISUzgUXqd5XRFjwqPM/YcPTOLwhKUhPuvP
hPBwsyr9CRwutIoyZvQqoKxxfastCwfRJ5+4p7sqIeP3oR79URyWt7x9fulw
FVQ7xnoeGMFhOCD91O+UKiBfzfWRGMbhLeNW8i+3apBWHF/rGsTB6sBfWlPL
NYC51QqI9OOQWv/08jixDqL2qqnf/IwDO7FI4XtEHVyZ03s824qDPqMB/7xY
B7men3McW3CYIMybl7TXQ4Q1NrKvEYdD2kZaYaGNIEpI2nanBofW/BVuuV8t
MKennsh+y9kL/Oc2q7RC8JXlEN4iHP6WjdMKdWqF+ZLpc9vf4BDFfj7r29YK
ulJpPZL5OPwV0+lMz2mDPV2Hrw5l4XC7XommZtcOX29JDZs8xCG74D/ZnIft
wOK5acPzAIfPiUcJexrbYYZykftNNKdfxtlSMc0OGLPFxlbCcagnBKtwbesE
yxSuNMNAHHZq94q2fPwCX7m2dHd74pCXH9brodID/iPcGh0IB5YoK4Lm0ANl
AQW3+Kk4yF2jUeXjeoDhH6ql9Ten78OCqfhiD4xtCyNGHcQhti7CxaqmFw53
Ju3gUuD0it+fNrDph7W+6EvCojg8FWwIEtEbAIKxotGG70PAgLZHE144uERL
X5fyHAKutD8lvZydGm9E7JzchiBxo1RffQYOZsmUxWznIfhU5yLz/AsO2skF
ZvLnhkDebCXNWWsYugwkyVzGQ/DTVe7ltw0jYNm5Wr9r3xCcj71Z1ho9Ci+v
FSvw/B6ECyN78cK8MaCK59RUMQZBgBws9/3Qb/iU5XLFFxuAKOEGhVT7WZAc
m0te+9AP9F6zckLjHzjYUXlYdKoHLtcE0y/KLUG1aTs3e383FFwSOi12fBUs
21pWBj90QqqfO2vfGS4kl3dtVESzHQKfrpiwJzYgP2Llfn3+NuBqH0ClvgT0
zFnwlQOxGWSvuviYKfAgH/sKDW6tehieS7AQ/LAJJZt5TuizPwJt5PzN2Mt8
KGXzHtMvdVVgNBytKCMjgCK1xH3OCVYAq4p+51OuIMpNDS75L/YDqIh8kdax
24zsYuZPdOoXgwDMOfTNbkFDWwOcoLYIDCat5inmwkhYMnssx/81dFc6bbBS
EkFBUvL/VLnmQ9E/1edIcyIo3VnaknfyBbjweA80N4uiU5d2FSmXZYGjl1+R
0ONtyPdcxDtR53RQZSg2n3DYjux0RguuxaRAi6iSoLfmDlTm/FNmDf8X3ucF
/qtE2Ik+TjNdb/2XAH4bFE419u9E/BS6UPK3ByDQ53vsQuEu9GQLK0goLxpG
sshxT/3FUP9mNl+CUQTEyYtvLDYXR5rPfW9MPg+F6McutQ4kCeTc1e6uxhUM
VnG2zUI/JJCtCGu368wdWNDNXHxaJom8rZT7ymj+gI8c9akMlUIjeLXzg6Hr
kKatJtnkII3ox9fY5P4rkHvXW4ShLIPUpFfVx4suQai5oyFhTga1+wRMR6p5
QJpxn43zggzyxu+ZfJDygNLj5hdql2VQ92P98mVeD5jRNogJ5yairV+DH2V+
cwcbWcWubcJENKHjR3kZ4Q7752fouxWJSNDez9Vv/Dx8Swz01XMgosbIfp3e
N25wsC/1eWgTEeVLe1r7ejJAWMV1Ib+ViHz0rZT1bRkwcVvFoLudiFh2UqtS
JxmQgb0flu8hoviunTfGlRiw3b2DWD9KRFRajpjgpAss+RMMN3GRUNHx8DdG
F13gq6B6xTFxEvI/06Ly1s8ZEvf+m9tkSEJiXwZMwl87AntWPzPoJAnVvSeO
vU93BOOymSeaxiR0Q5nn4nycI2w6TYvINCUhX5wmd/+6I3j7L56/aUlCsl8y
LyBtRzBtOSOvzCAhmnxQTHo9HYS8t6dHBJJQs5YEr8akA9xmRiYaFpMQd9DO
5CVje2D1M+MWS0gooXwqckTHHiyWZ6OflZKQzsG/jn/VsAcldaswApOEpN14
+HuJ9tCdI+v7/iMJ7Rk2Xo8csIP9CeXWih0kFDWv23htjx2Mek7LCP4ioabC
d++73tvCSUnzzPrdZCQzoLByUswaEodVmNayZCRx+dGGEB5rGM7l652QI6Px
UvXO+hkr8EelwlsVyeie0Zdq3yYreOmM+Z9WI6Ps2YYuryArEHg1bdqnTUYK
DckXS6ctoVY3imvKgozsrsU89us6C0cu1FqLhJHRE0+35xM1FrDUPaZffY+M
lnwaNKoKLaBQR2j/9QgyWp+/G5CVbgGy4iZ8/ffJ6MRGXsqDAAsQqu4pzI4n
o0ORxQ8JVAvoFp/ajDLIqCJT0kSz2Bwu1WxnXignI52zH/KL35nBUyn67sY5
MspNJHGp9piC1gFFFfo8Ge0h3XcabDSFjuNsjYUFMrJJS+ZLKjcFvushhrtX
yMgv+/wf1UxTuNT2wsufm4IKj8kVV10yBRQyy1TaSkH9NFOPJH5TGPoVbBsp
T0FSbpU/p46YwO6qZ/FG1hT0u0HDMTjBGJqVFjL6bCioOLtY+t8AY/CJP/bm
/DkK+h5b3c50N4YGt7GWEAcKUkwBAU1kDF7CivzlDAoy+rvin94xIyi3zfNT
vUpBlmpbyANgBFYLhfbCkRSkCSPv0v+cgGjlSoXPZRSU/0q1li+SBtmHrPkD
mRR0e/y6HfcNGpTrsH+oVVLQYOXGbwLONJiylM2MqaGgD6l29GPaNDAMuUc0
aaQgfnf22atTx2HTd9PtrV8pKMElLynk9HHwi8ZXm9gUlKV/YZuh/DFwmd3Y
VqeAod7X43tIS3pw7oVus40Shvw6LM8ms/TAwiG44Zcyhqij38/I9eqBfgvh
4w41DJ1MT06xLNUD2Rzu9w4aGNJS/XGPelsPRuhcmYs6GBJrq6ETePXA6fOy
z15bDLk/9ZUxkNEFesEMKew+hgYzU8TVzx8Fj8DTK7QYDMWf2nUg1/ooeJ8u
7BJ6gKHTayapqiePwj9z3lHR8RjybDplabHvKORpLi4nJGFo2vC+nsL8EVis
WP+SlYOhMyzJh8MhRyD6s1BkdS2G4hIkolzzEDxO93QNqcPQNr7qIc1UBOlX
m3WONWBIXUUzcEccgrc7o5camjEk6jEcMH4DQZ/VNtf2TgzpRklli+gjkMPF
dYZwDHUdKwy+zQTYV+grkzGCIRPj6YNOzwC07vYuOv/A0KI//12bKIATckmv
xlgY8hm8zAy1AfByJ8lMT2PIQEOZr3aRCv6HAxZfz2IoJmOVYDBIhbubhzqu
zmEorVdKtucTFRLz08MXFjBkQziTpplIhbQ7GxklSxgKvbzjO88dKuSYOB/1
X8GQb5wb7wiDCoWUj9LUNQwldzKFuoypUDYru7i+jiHF1AcDvRpU+B8oTMb4

          "]]}, "Charting`Private`Tag#2"]}}, {}}, <|
    "HighlightElements" -> <|
      "Label" -> {"XYLabel"}, "Ball" -> {"InterpolatedBall"}|>, 
     "LayoutOptions" -> <|
      "PlotRange" -> {{0, 10}, {0., 0.6250000003501038}}, 
       "Frame" -> {{False, False}, {False, False}}, "AxesOrigin" -> {0, 0}, 
       "ImageSize" -> {360, 360/GoldenRatio}, "Axes" -> {True, True}, 
       "LabelStyle" -> {}, "AspectRatio" -> GoldenRatio^(-1), "DefaultStyle" -> {
         Directive[
          Opacity[1.], 
          RGBColor[0.880722, 0.611041, 0.142051], 
          AbsoluteThickness[2]], 
         Directive[
          Opacity[1.], 
          RGBColor[0.368417, 0.506779, 0.709798], 
          AbsoluteThickness[2]]}, 
       "HighlightLabelingFunctions" -> <|"CoordinatesToolOptions" -> ({
           Identity[
            Part[#, 1]], 
           Identity[
            Part[#, 2]]}& ), 
         "ScalingFunctions" -> {{Identity, Identity}, {Identity, Identity}}|>,
        "Primitives" -> {}, "GCFlag" -> False|>, 
     "Meta" -> <|
      "DefaultHighlight" -> {"Dynamic", None}, "Index" -> {}, "Function" -> 
       Plot, "GroupHighlight" -> False|>|>, "DynamicHighlight"]],
  AspectRatio->NCache[GoldenRatio^(-1), 0.6180339887498948],
  Axes->{True, True},
  AxesLabel->{None, None},
  AxesOrigin->{0, 0},
  DisplayFunction->Identity,
  Frame->{{False, False}, {False, False}},
  FrameLabel->{{None, None}, {None, None}},
  FrameTicks->{{Automatic, Automatic}, {Automatic, Automatic}},
  GridLines->{None, None},
  GridLinesStyle->Directive[
    GrayLevel[0.5, 0.4]],
  ImagePadding->All,
  Method->{
   "DefaultBoundaryStyle" -> Automatic, 
    "DefaultGraphicsInteraction" -> {
     "Version" -> 1.2, "TrackMousePosition" -> {True, False}, 
      "Effects" -> {
       "Highlight" -> {"ratio" -> 2}, "HighlightPoint" -> {"ratio" -> 2}, 
        "Droplines" -> {
         "freeformCursorMode" -> True, 
          "placement" -> {"x" -> "All", "y" -> "None"}}}}, "DefaultMeshStyle" -> 
    AbsolutePointSize[6], "ScalingFunctions" -> None, 
    "CoordinatesToolOptions" -> {"DisplayFunction" -> ({
        (Identity[#]& )[
         Part[#, 1]], 
        (Identity[#]& )[
         Part[#, 2]]}& ), "CopiedValueFunction" -> ({
        (Identity[#]& )[
         Part[#, 1]], 
        (Identity[#]& )[
         Part[#, 2]]}& )}},
  PlotRange->{{0, 10}, {0., 0.6250000003501038}},
  PlotRangeClipping->True,
  PlotRangePadding->{{
     Scaled[0.02], 
     Scaled[0.02]}, {
     Scaled[0.05], 
     Scaled[0.05]}},
  Ticks->{Automatic, Automatic}]], "Output",
 CellChangeTimes->{
  3.953052383487774*^9, {3.9530525082921886`*^9, 3.953052515195443*^9}, 
   3.953055291770656*^9, 3.953056817324605*^9, 3.954841462259704*^9, 
   3.957520063191515*^9},
 CellLabel->"Out[43]=",ExpressionUUID->"e620f04b-e2f1-41c6-b0be-2b8c74a57141"]
}, Open  ]],

Cell[CellGroupData[{

Cell[BoxData[
 RowBox[{
  RowBox[{"(*", "\[IndentingNewLine]", "  ", 
   RowBox[{
    RowBox[{
    "Plot", " ", "comparing", " ", "Gaussian", " ", "and", " ", "Slater", " ",
      "Coulomb", " ", "electron"}], "-", 
    RowBox[{"electron", " ", "repulsion", " ", "integrals"}]}], 
   "\[IndentingNewLine]", "*)"}], "\[IndentingNewLine]", 
  RowBox[{"Plot", "[", 
   RowBox[{
    RowBox[{"{", 
     RowBox[{"Gaussigmmnn", ",", "Slatergmmnn"}], "}"}], ",", 
    RowBox[{"{", 
     RowBox[{"D", ",", "0", ",", "10"}], "}"}]}], "]"}]}]], "Input",
 CellChangeTimes->{{3.953052484264571*^9, 3.953052491152334*^9}, 
   3.9530568195169907`*^9, {3.957520066959305*^9, 3.9575200771268806`*^9}},
 CellLabel->"In[44]:=",ExpressionUUID->"c78c579f-f1b1-4adc-8140-0ea4001f9a67"],

Cell[BoxData[
 GraphicsBox[
  InterpretationBox[{
    TagBox[{{{}, {}, 
       TagBox[
        {RGBColor[0.368417, 0.506779, 0.709798], AbsoluteThickness[2], 
         Opacity[1.], LineBox[CompressedData["
1:eJwV1Xk8lPsXB3AaW5SMbrKE4ck2SVrU5V7ON24brlf9UP3cSsYyErm5aaMN
JbeNiS5KluwVibo9YxtbGvvYM9R4HkpDCGMvv+f3x3md1/uf8/r8cc7r6LEC
/+O9TEpKikPV/3vSZZbcZq9bNq4JJqe/biOhuo3heIhxAr4IkfMI5aW3ZeEM
xgWoECTODVFW5rx+odgdBp5xll4k5STeHV1ZRhS4ZDPuCymbjnndXWLfgzWT
LjcElPuUH/9Y7OIAvabXuoby+szl2+cX4iC3vRx/TdnfOjhgRjcBNEF+PoNy
YbsofcruEZy7WfqDQ3n+pGPvN3YypDwcrb1EOUW6N2pmVyoY1WW5+lD+rTHG
YLorDQ42zGQ5Uh6K31MxdSIdpCtGy8wp3/b6fmRyIQPCNz5OVKXctuAbO66b
A5zwv1Kat5JwtlbHfKwgF5LOVdXlUta8317/1e4Z2M3qcsMps5iINszOh+Nr
WUNmlJctXGyeCn0BAeOhRtKU20Wu2lO7CkChXtlUsIWE88+U8Imul3DvEP2G
H2V7zie5iZRCWPVnpXAr5XXnK1y+nSiCkYMnZ+Y3k8CzOzc+tvAKsgq3XQuj
LC8kjL7q4nAldYA4a05CN680eGQIhzSPKH8zyrmZ8VXDBVx4xPYrJTeR4BTk
5C62KwHNoaRXeyg/WM598JldDrLNSFaykYSic/ZBf6nzoFB9W1Mi5UfiHRqT
oTwIG5c6bkP5VIsqe2JXBUhvUfl42ZQE1Ufvln3rqoQDF14cGGSSsKD8OufP
X6vghqyq7wXKA9ee7B9PqYI7b2z3KVF+zb78eOxENVSdNQwwNiHBbes2q9GF
Gggx6rTda0RCal3y6WFdPsja7D6hg5EwFf+K+fE2H8TMEdNwfRJ2s+vJ1jk+
sOQNjg3qkTBCm3HlttXBynUMpTQGCT9bO1lFRTbApP+hR4vaJLTkLy4zGmsG
Xf1/FXeoU3lh+bGVZi3wRrGlP2gtCb8YxlpFerXA52WxZs/USLg7lTN5UdAC
M0zPDWvXkLAtpsOb9VQATYKAyiY6CVfqTO03u7eBUlLcaLUiCdkF/xo+jWsD
pqWTb/dyElrjbWkGDW3QsS3R44sCtb/swyXqlu1Qcz29gyZPQh0twkxqdQdM
bR7t1KSRoGYtVG1+2wlDKT4fBfME5OVHCf3NeuDGzEG/E0MEiFXFt+09esBl
+ry13WcCjM7a2xjH9oCcMW1W8xMBKb8qpZJzPdBnsd2wmiSAw7/t41YjhIz5
jJDvHwg4S977tudIH+zeolO4ooOAZKX6cPouETgdDuxMKyfAxjrkyNVjIsBW
Fv70SxkBvac2WIydE0GIcruzoIQA9dZbnxpyRWAeY9I9gxMQE++476ZKPyT4
VdA3FhEQbtCkvCTsBxPBBrplNgFsECSMBFF3/ntjSd9dAqTSprnCWyRwRKsM
0R0C4mXW9dalk3CIXc5LuUXAO76PTk4nCREHmHeP3CTA2GUxzdtqAC5bVj8p
u0bAkK/Rsw/SgxA0EBWz8QwBfpxLZS3Rn2DhNN+99BABpwZNyKK8L7C283ja
Bw0CRMfeK1Twv8Dfi9VrctYS4Nx906xx4AvUFuz69/QaAn6u/3xhUFMMl/I8
/v6uQgCtIENFLVIMFtaxCUvyVL5QPZtz7sMQMCjzJE/SDxWrNRIsVb6Ce39+
ZWVzPyjqRRh9/HkclM0t2OpX+uGuSj0z9fgk5FyYHix4LwKW0KWc1jANJTeS
tJrXiOB0TQQr0GgeupghYxVxH6DgzxXO6vu+w1DX8LU41T5IDTkpNj8khaxi
vc0PBwohLHnxwNSINCIbOOJN4+9Bqk2ESi7SUGR5Zuzw9W4wPONz3oUpixI5
OwI9VLpgQPLPQaVSOZSfUvVj6l0H2A/6XeKcVkCj8zy50svt4DQQvUFHRxF1
vVNm/nBuA3EV6+q750ooW+Xt5mznVjCjd2rbua9ELf6bBgUuAlAEiUfvpDKa
ydbKcQ5pgT1f3Wb0XVUQT96Bp7m3GborvaTdTOnocdPsUdHbRnh1s/oYQ0JH
EYva9VmXGsBHNljU1KSKFExEC5u214NnUMirFYmr0U6nBRkr7TrYxN7Q5Ojx
ExL8VeMQrcOHZlVTpWDLNWh2klWsrfsOivPCHprS1FC+cfX+nba1ECLN3N/Q
p4b8nzUbLHi+BcXei3tPFa1FhgwtiUNCDQxm6sUmh6qjHovQ4pKhaog11pDB
XTVQzPorcvctqiE60afWg6GJIrbseC6IrwK32KNNKz5rogluj7emQhXM/pYx
l1ymhQytZBOtzlQCOWh7vjJyHRrAHe/pTVRAmvVmrUYPbUT3Wpie8q+A59eD
6eyNOsg+wPe55wwPIl09HWgSHZR3fyLzexQPLHpTcyIbdVGgW/Z2Lw0exJs8
fN7owEDthQd6DU6WwxXenXgHnIG2eg6/D0oqg9+1XDPq1ush4rDkeUhfKew8
VfsHPUoPQZqfbOGWUkhex1rfINFDYn5g5ti1ElhflfXA6Q999HL7tJnDQDFE
b6xktpbpo6eKSl6W+4vBZ1JGwGdiKGF3XuKx11xgFUwwou5haNFGLo5vygX/
MOdF+xgMhQ3vbg1kciHYuahrxX0M6fE5IWrGXLgpCb4b/QBD47VddG+MC3mW
cwv/JGEo9Kt4n7wmF+Yqljozn1Lz0meb3OW5EN264k51LYZGHQiv4wQOiU8C
fG/wMWRqIBleLcLhyZkmu731GPqvTYSwtg+H12rR8/VNGCqeypo0f49Dr9tq
37YODJ2aWZRRaMHBiNSwI0gMxeTi9/mlOJgXXdRJH8TQy7aHceHFOFhdF855
f8aQX+nOH9Y4Do5GSS++iDH0u5w/ragIh6CTDJ1v3zC0Ydy2J/0pDqG/Xpt7
OYkhyRGHVawcHK6vJNrPSDDkKbbJ1c3CIT7/ya3ZWQypNoTQH6VRf/OqDJs7
j6Gzfvf63FJweHrA2zZ0EUNvSvVXaT7GoUj/rbbNDwxdWqaV+f4hDmWThnNL
Sxhqv3w0LSEBh/8BLhiHOQ==
          "]]},
        Annotation[#, "Charting`Private`Tag#1"]& ], 
       TagBox[
        {RGBColor[0.880722, 0.611041, 0.142051], AbsoluteThickness[2], 
         Opacity[1.], LineBox[CompressedData["
1:eJwV03k41WkbB3BbKmSKErL/EiGjHeF+JryMjDZqBgnhKKKESmZahJQ9WYqs
6ZWy0/s71mM/HOsRxlLyoJCx0+HI+5s/nuu+Pn/c13Xf9/V9FB09zzjz8fDw
BFPv35r0l6PgfqcnBjx9/2oEatkK5ucVLoNWo4zNj3UM6/UVAQoKt0FUJ9qd
Q1k0uiRPqPcBPE6lHZqlnFQVJr9BIQROqGYVjFLWmHYKX6dFAItN+9JNeVD0
5Q9uTzQkBJCdtZR3Z24+srL6DGQW/+edS9ld3+fqsnwCBFQEtsRSLuwaylgw
TIQbJ40G/SivuJkPzNKSgTstm2FDOYV3IGTZOBUKKpCSDmWjlijlpZ40yMz9
dF6c8td4E8bC5Qw4+/iA8cQPDKFOa7bzq6/A6avPRDll9qprzIx8Fmhn9F6w
oezbIKc1nf8GftUP0VCmLP20q3nK8C2EssyLJtcwOKoh/klaLrwduTTjQZlv
1a9twT8PcoY9XqlT7hqykl0wzgeidHX7KBfDrbfC5FxPAewRN1C2oGwWPSY4
l1II7yfa69dWMcjcYljOXi6CnSYpu99QrjK8OTO9WgyReFiCs4JhY/+wypQ8
CQtL90Y8ORh6q8p9vn0lweKsve8Gym8y42sm8+lQFtfRGPcdg4WXxcUJwzII
XpvML1jGELuZHvuFVgmbDMNeMxYxFN0087ohWQXfG11P6VNOnDgqNe9fBTB5
srJ4AYNHuxhtzpgB67Vn5hLnMYglNvLN9lSDwlxijdEshlXRkqxrejUgaq1a
mDmDYeR++qmZlBo4d93ScwPlEtpfL6cv14Kllvpp8h8M1gcP6f6zWgedxhs/
rExiSG1Kvj4pz4QgF0bZ6CiGhfhitU+hTDC2Uz7CT/k/tGbcyWFCXULnuswI
hm/8y1Z0dhNE6syFGA9j0Na30A0JZgFnoCP9ykcM7blcPpXpNigMCjor2E3N
C5vttmi2Q6pmTth4F4Zje2J0g53aYa1a9gCTjSF8IWver6MdDufxMf7swHAo
6oOzY3YHQOM+tTIWhrtNGmb7L7Lh1EU3dkQ1hv/mv9+T/YwNmoYbn+oyMHTG
H+dXZrHhWFNR/+dKKr+038skdbog+VnE1j3lGJr4H2ryiH+AUO9DhoHvMUjo
94u11XeDI6s4LyUbQ05uSL+7Zh94EuxomygME2IToWYOfRD30TmYjMCg4mtm
oBrTB136ESXbw6l86wmnYk4fuKS1s6ofY4hmhrpY1/UDdzxP7EcAlVccMWti
OwgsA3rPnA+GZOHmgG3GQ2Ab42s6ch4DDToSvnlhMNgvPHNpOwaetCV6/xMM
QSudO/aJYYgXkBloysAgFOG9a+EnDI1MF7ks6o75Bnptd4QxqFpy05x1R+Dt
ctlOLz7qP7mqvP3IOwpLQbzK3OlhuBL9Z0V75Bhc0GAKxjKHwWN0Ly7KGYft
XEkh+5vDIKT4UOWT9gwUZh18PJ73GcK3Nqul2s+DfFxQ1KuxIXDst6zkZy1B
x9gTN3G+Ibhe99DRU2UFsu3a7ALgI+RfEzkr+esaSEbbPz6WMgCpd9wmtM7z
IFOhsE0xU33wIJl7euEbL/rj+MeU+25/Aw97CJX58aOxgwGO5wR7YY+3yy1L
tQ2IuMCw103shpHFuHPC5YLoVswuiyjHD2A2euXP6OubkHeZxk/+ql1gMRKp
LicnhJI2HTX+ZQsbJmoc7zW+E0bn+ZLYh6U7QXNbt6zhxS2obkDrN65KBwjB
osPAvCiqe+gS5PJ7O5hMWS8rWW1Fmf38PhXibdBb7cRrrbENqaUyBTantEDx
o1o7hcVtKKeNOPDSngUuG3yGWlvFkNiKGhsUm+GS151ikefiqJQjbD67pQl+
pqm3mjtsRzwJevLu4kxoE9MQ9tHZgdJYV9WNdjZCac6DFxr8EqjQRVM6Ra8B
7vCqnWINSiBx20ERcft6EBrwM/Uo2okWEo4cj4mtg9FMxZhkf0mEc0zOtY7V
QoyqlABpJYXujmYmGByqhcjnLg0OCtJoa/r80Oe4GrCOudAq8kUadduWPbu2
sQa+G73iJFfsQu0nWnjqb1QDHj1+qzpYBrkKGIS3zTIgTX//rhYHWfQ18Num
cncGvAv02UbbJ4cY4s9j9ZarINjq0gn+RTk0ffre3uGQKjg8kJoV3CKPzK9U
+J6WqoL4vS/etZxQQBLaRhnCbpVwtyos/gSpgHpvvxdzSKqA33ZZvWrarYgi
G7VDPQfL4RePBpttIYro4G3TR28OlEOyjONu1qIi8rUaweP3y2B3zetYCxsl
FCI2pWEyUgqR+6rVOiuU0CnlC8+OnCoFl3mBDqYagU6sRhTYltDBMX9OISSC
QPZ8a6hRgw7uD85yzaIINHXU4Z6HGh18zhb1iDwlkLpWi/oOVTo8WvQJj4wl
0BdN0/pLBB1ydDircUkEuiaRLCgoTQcOY707M5tAoZy4F3Yb6RDZKRJW20Ag
/HnzyYvDJDxPv+oaxCTQvPdAj9gQCenerYamzQTacVuVWT9IQolE5EpzK4Gq
3pSP/Pw3CQPW4q7sDwRyL+7iCraToIKlDIcxgQyCn8U3lpOgVeQnlzFKoB/B
IokPSknQDeznOH8hkHilkaA+SYK5SlLe+ASB5LaHihYWkeDlpiA3O0v1m9+d
TM8mwV/vPqdgnto3Z5OSQxYJgVuGu7wXCcRq8KuQe01CfG76k+/fCXQ98p3q
izQS0u4J0OgrBBKI1l76I4WE7NPOx/25BDozhfZKvSShSKle1uAHgeqHsxm9
L0iomN/DWV8nkFaZXWV8Agn/B6YjRJ8=
          "]]},
        Annotation[#, "Charting`Private`Tag#2"]& ]}, {}},
     {"WolframDynamicHighlight", <|
      "Label" -> {"XYLabel"}, "Ball" -> {"InterpolatedBall"}|>}], 
    DynamicBox[(Charting`HighlightActionBox["DynamicHighlight", {}, 
      Slot["HighlightElements"], 
      Slot["LayoutOptions"], 
      Slot["Meta"], 
      Charting`HighlightActionFunction["DynamicHighlight", {{{{}, {}, 
          Annotation[{
            Directive[
             Opacity[1.], 
             RGBColor[0.368417, 0.506779, 0.709798], 
             AbsoluteThickness[2]], 
            Line[CompressedData["
1:eJwV1Xk8lPsXB3AaW5SMbrKE4ck2SVrU5V7ON24brlf9UP3cSsYyErm5aaMN
JbeNiS5KluwVibo9YxtbGvvYM9R4HkpDCGMvv+f3x3md1/uf8/r8cc7r6LEC
/+O9TEpKikPV/3vSZZbcZq9bNq4JJqe/biOhuo3heIhxAr4IkfMI5aW3ZeEM
xgWoECTODVFW5rx+odgdBp5xll4k5STeHV1ZRhS4ZDPuCymbjnndXWLfgzWT
LjcElPuUH/9Y7OIAvabXuoby+szl2+cX4iC3vRx/TdnfOjhgRjcBNEF+PoNy
YbsofcruEZy7WfqDQ3n+pGPvN3YypDwcrb1EOUW6N2pmVyoY1WW5+lD+rTHG
YLorDQ42zGQ5Uh6K31MxdSIdpCtGy8wp3/b6fmRyIQPCNz5OVKXctuAbO66b
A5zwv1Kat5JwtlbHfKwgF5LOVdXlUta8317/1e4Z2M3qcsMps5iINszOh+Nr
WUNmlJctXGyeCn0BAeOhRtKU20Wu2lO7CkChXtlUsIWE88+U8Imul3DvEP2G
H2V7zie5iZRCWPVnpXAr5XXnK1y+nSiCkYMnZ+Y3k8CzOzc+tvAKsgq3XQuj
LC8kjL7q4nAldYA4a05CN680eGQIhzSPKH8zyrmZ8VXDBVx4xPYrJTeR4BTk
5C62KwHNoaRXeyg/WM598JldDrLNSFaykYSic/ZBf6nzoFB9W1Mi5UfiHRqT
oTwIG5c6bkP5VIsqe2JXBUhvUfl42ZQE1Ufvln3rqoQDF14cGGSSsKD8OufP
X6vghqyq7wXKA9ee7B9PqYI7b2z3KVF+zb78eOxENVSdNQwwNiHBbes2q9GF
Gggx6rTda0RCal3y6WFdPsja7D6hg5EwFf+K+fE2H8TMEdNwfRJ2s+vJ1jk+
sOQNjg3qkTBCm3HlttXBynUMpTQGCT9bO1lFRTbApP+hR4vaJLTkLy4zGmsG
Xf1/FXeoU3lh+bGVZi3wRrGlP2gtCb8YxlpFerXA52WxZs/USLg7lTN5UdAC
M0zPDWvXkLAtpsOb9VQATYKAyiY6CVfqTO03u7eBUlLcaLUiCdkF/xo+jWsD
pqWTb/dyElrjbWkGDW3QsS3R44sCtb/swyXqlu1Qcz29gyZPQh0twkxqdQdM
bR7t1KSRoGYtVG1+2wlDKT4fBfME5OVHCf3NeuDGzEG/E0MEiFXFt+09esBl
+ry13WcCjM7a2xjH9oCcMW1W8xMBKb8qpZJzPdBnsd2wmiSAw7/t41YjhIz5
jJDvHwg4S977tudIH+zeolO4ooOAZKX6cPouETgdDuxMKyfAxjrkyNVjIsBW
Fv70SxkBvac2WIydE0GIcruzoIQA9dZbnxpyRWAeY9I9gxMQE++476ZKPyT4
VdA3FhEQbtCkvCTsBxPBBrplNgFsECSMBFF3/ntjSd9dAqTSprnCWyRwRKsM
0R0C4mXW9dalk3CIXc5LuUXAO76PTk4nCREHmHeP3CTA2GUxzdtqAC5bVj8p
u0bAkK/Rsw/SgxA0EBWz8QwBfpxLZS3Rn2DhNN+99BABpwZNyKK8L7C283ja
Bw0CRMfeK1Twv8Dfi9VrctYS4Nx906xx4AvUFuz69/QaAn6u/3xhUFMMl/I8
/v6uQgCtIENFLVIMFtaxCUvyVL5QPZtz7sMQMCjzJE/SDxWrNRIsVb6Ce39+
ZWVzPyjqRRh9/HkclM0t2OpX+uGuSj0z9fgk5FyYHix4LwKW0KWc1jANJTeS
tJrXiOB0TQQr0GgeupghYxVxH6DgzxXO6vu+w1DX8LU41T5IDTkpNj8khaxi
vc0PBwohLHnxwNSINCIbOOJN4+9Bqk2ESi7SUGR5Zuzw9W4wPONz3oUpixI5
OwI9VLpgQPLPQaVSOZSfUvVj6l0H2A/6XeKcVkCj8zy50svt4DQQvUFHRxF1
vVNm/nBuA3EV6+q750ooW+Xt5mznVjCjd2rbua9ELf6bBgUuAlAEiUfvpDKa
ydbKcQ5pgT1f3Wb0XVUQT96Bp7m3GborvaTdTOnocdPsUdHbRnh1s/oYQ0JH
EYva9VmXGsBHNljU1KSKFExEC5u214NnUMirFYmr0U6nBRkr7TrYxN7Q5Ojx
ExL8VeMQrcOHZlVTpWDLNWh2klWsrfsOivPCHprS1FC+cfX+nba1ECLN3N/Q
p4b8nzUbLHi+BcXei3tPFa1FhgwtiUNCDQxm6sUmh6qjHovQ4pKhaog11pDB
XTVQzPorcvctqiE60afWg6GJIrbseC6IrwK32KNNKz5rogluj7emQhXM/pYx
l1ymhQytZBOtzlQCOWh7vjJyHRrAHe/pTVRAmvVmrUYPbUT3Wpie8q+A59eD
6eyNOsg+wPe55wwPIl09HWgSHZR3fyLzexQPLHpTcyIbdVGgW/Z2Lw0exJs8
fN7owEDthQd6DU6WwxXenXgHnIG2eg6/D0oqg9+1XDPq1ush4rDkeUhfKew8
VfsHPUoPQZqfbOGWUkhex1rfINFDYn5g5ti1ElhflfXA6Q999HL7tJnDQDFE
b6xktpbpo6eKSl6W+4vBZ1JGwGdiKGF3XuKx11xgFUwwou5haNFGLo5vygX/
MOdF+xgMhQ3vbg1kciHYuahrxX0M6fE5IWrGXLgpCb4b/QBD47VddG+MC3mW
cwv/JGEo9Kt4n7wmF+Yqljozn1Lz0meb3OW5EN264k51LYZGHQiv4wQOiU8C
fG/wMWRqIBleLcLhyZkmu731GPqvTYSwtg+H12rR8/VNGCqeypo0f49Dr9tq
37YODJ2aWZRRaMHBiNSwI0gMxeTi9/mlOJgXXdRJH8TQy7aHceHFOFhdF855
f8aQX+nOH9Y4Do5GSS++iDH0u5w/ragIh6CTDJ1v3zC0Ydy2J/0pDqG/Xpt7
OYkhyRGHVawcHK6vJNrPSDDkKbbJ1c3CIT7/ya3ZWQypNoTQH6VRf/OqDJs7
j6Gzfvf63FJweHrA2zZ0EUNvSvVXaT7GoUj/rbbNDwxdWqaV+f4hDmWThnNL
Sxhqv3w0LSEBh/8BLhiHOQ==
             "]]}, "Charting`Private`Tag#1"], 
          Annotation[{
            Directive[
             Opacity[1.], 
             RGBColor[0.880722, 0.611041, 0.142051], 
             AbsoluteThickness[2]], 
            Line[CompressedData["
1:eJwV03k41WkbB3BbKmSKErL/EiGjHeF+JryMjDZqBgnhKKKESmZahJQ9WYqs
6ZWy0/s71mM/HOsRxlLyoJCx0+HI+5s/nuu+Pn/c13Xf9/V9FB09zzjz8fDw
BFPv35r0l6PgfqcnBjx9/2oEatkK5ucVLoNWo4zNj3UM6/UVAQoKt0FUJ9qd
Q1k0uiRPqPcBPE6lHZqlnFQVJr9BIQROqGYVjFLWmHYKX6dFAItN+9JNeVD0
5Q9uTzQkBJCdtZR3Z24+srL6DGQW/+edS9ld3+fqsnwCBFQEtsRSLuwaylgw
TIQbJ40G/SivuJkPzNKSgTstm2FDOYV3IGTZOBUKKpCSDmWjlijlpZ40yMz9
dF6c8td4E8bC5Qw4+/iA8cQPDKFOa7bzq6/A6avPRDll9qprzIx8Fmhn9F6w
oezbIKc1nf8GftUP0VCmLP20q3nK8C2EssyLJtcwOKoh/klaLrwduTTjQZlv
1a9twT8PcoY9XqlT7hqykl0wzgeidHX7KBfDrbfC5FxPAewRN1C2oGwWPSY4
l1II7yfa69dWMcjcYljOXi6CnSYpu99QrjK8OTO9WgyReFiCs4JhY/+wypQ8
CQtL90Y8ORh6q8p9vn0lweKsve8Gym8y42sm8+lQFtfRGPcdg4WXxcUJwzII
XpvML1jGELuZHvuFVgmbDMNeMxYxFN0087ohWQXfG11P6VNOnDgqNe9fBTB5
srJ4AYNHuxhtzpgB67Vn5hLnMYglNvLN9lSDwlxijdEshlXRkqxrejUgaq1a
mDmDYeR++qmZlBo4d93ScwPlEtpfL6cv14Kllvpp8h8M1gcP6f6zWgedxhs/
rExiSG1Kvj4pz4QgF0bZ6CiGhfhitU+hTDC2Uz7CT/k/tGbcyWFCXULnuswI
hm/8y1Z0dhNE6syFGA9j0Na30A0JZgFnoCP9ykcM7blcPpXpNigMCjor2E3N
C5vttmi2Q6pmTth4F4Zje2J0g53aYa1a9gCTjSF8IWver6MdDufxMf7swHAo
6oOzY3YHQOM+tTIWhrtNGmb7L7Lh1EU3dkQ1hv/mv9+T/YwNmoYbn+oyMHTG
H+dXZrHhWFNR/+dKKr+038skdbog+VnE1j3lGJr4H2ryiH+AUO9DhoHvMUjo
94u11XeDI6s4LyUbQ05uSL+7Zh94EuxomygME2IToWYOfRD30TmYjMCg4mtm
oBrTB136ESXbw6l86wmnYk4fuKS1s6ofY4hmhrpY1/UDdzxP7EcAlVccMWti
OwgsA3rPnA+GZOHmgG3GQ2Ab42s6ch4DDToSvnlhMNgvPHNpOwaetCV6/xMM
QSudO/aJYYgXkBloysAgFOG9a+EnDI1MF7ks6o75Bnptd4QxqFpy05x1R+Dt
ctlOLz7qP7mqvP3IOwpLQbzK3OlhuBL9Z0V75Bhc0GAKxjKHwWN0Ly7KGYft
XEkh+5vDIKT4UOWT9gwUZh18PJ73GcK3Nqul2s+DfFxQ1KuxIXDst6zkZy1B
x9gTN3G+Ibhe99DRU2UFsu3a7ALgI+RfEzkr+esaSEbbPz6WMgCpd9wmtM7z
IFOhsE0xU33wIJl7euEbL/rj+MeU+25/Aw97CJX58aOxgwGO5wR7YY+3yy1L
tQ2IuMCw103shpHFuHPC5YLoVswuiyjHD2A2euXP6OubkHeZxk/+ql1gMRKp
LicnhJI2HTX+ZQsbJmoc7zW+E0bn+ZLYh6U7QXNbt6zhxS2obkDrN65KBwjB
osPAvCiqe+gS5PJ7O5hMWS8rWW1Fmf38PhXibdBb7cRrrbENqaUyBTantEDx
o1o7hcVtKKeNOPDSngUuG3yGWlvFkNiKGhsUm+GS151ikefiqJQjbD67pQl+
pqm3mjtsRzwJevLu4kxoE9MQ9tHZgdJYV9WNdjZCac6DFxr8EqjQRVM6Ra8B
7vCqnWINSiBx20ERcft6EBrwM/Uo2okWEo4cj4mtg9FMxZhkf0mEc0zOtY7V
QoyqlABpJYXujmYmGByqhcjnLg0OCtJoa/r80Oe4GrCOudAq8kUadduWPbu2
sQa+G73iJFfsQu0nWnjqb1QDHj1+qzpYBrkKGIS3zTIgTX//rhYHWfQ18Num
cncGvAv02UbbJ4cY4s9j9ZarINjq0gn+RTk0ffre3uGQKjg8kJoV3CKPzK9U
+J6WqoL4vS/etZxQQBLaRhnCbpVwtyos/gSpgHpvvxdzSKqA33ZZvWrarYgi
G7VDPQfL4RePBpttIYro4G3TR28OlEOyjONu1qIi8rUaweP3y2B3zetYCxsl
FCI2pWEyUgqR+6rVOiuU0CnlC8+OnCoFl3mBDqYagU6sRhTYltDBMX9OISSC
QPZ8a6hRgw7uD85yzaIINHXU4Z6HGh18zhb1iDwlkLpWi/oOVTo8WvQJj4wl
0BdN0/pLBB1ydDircUkEuiaRLCgoTQcOY707M5tAoZy4F3Yb6RDZKRJW20Ag
/HnzyYvDJDxPv+oaxCTQvPdAj9gQCenerYamzQTacVuVWT9IQolE5EpzK4Gq
3pSP/Pw3CQPW4q7sDwRyL+7iCraToIKlDIcxgQyCn8U3lpOgVeQnlzFKoB/B
IokPSknQDeznOH8hkHilkaA+SYK5SlLe+ASB5LaHihYWkeDlpiA3O0v1m9+d
TM8mwV/vPqdgnto3Z5OSQxYJgVuGu7wXCcRq8KuQe01CfG76k+/fCXQ98p3q
izQS0u4J0OgrBBKI1l76I4WE7NPOx/25BDozhfZKvSShSKle1uAHgeqHsxm9
L0iomN/DWV8nkFaZXWV8Agn/B6YjRJ8=
             "]]}, "Charting`Private`Tag#2"]}}, {}}, <|
       "HighlightElements" -> <|
         "Label" -> {"XYLabel"}, "Ball" -> {"InterpolatedBall"}|>, 
        "LayoutOptions" -> <|
         "PlotRange" -> {{0, 10}, {0.09999994918938238, 0.6250000000207478}}, 
          "Frame" -> {{False, False}, {False, False}}, 
          "AxesOrigin" -> {0, 0.0999999491893826}, 
          "ImageSize" -> {360, 360/GoldenRatio}, "Axes" -> {True, True}, 
          "LabelStyle" -> {}, "AspectRatio" -> GoldenRatio^(-1), 
          "DefaultStyle" -> {
            Directive[
             Opacity[1.], 
             RGBColor[0.880722, 0.611041, 0.142051], 
             AbsoluteThickness[2]], 
            Directive[
             Opacity[1.], 
             RGBColor[0.368417, 0.506779, 0.709798], 
             AbsoluteThickness[2]]}, 
          "HighlightLabelingFunctions" -> <|"CoordinatesToolOptions" -> ({
              Identity[
               Part[#, 1]], 
              Identity[
               Part[#, 2]]}& ), 
            "ScalingFunctions" -> {{Identity, Identity}, {
              Identity, Identity}}|>, "Primitives" -> {}, "GCFlag" -> False|>,
         "Meta" -> <|
         "DefaultHighlight" -> {"Dynamic", None}, "Index" -> {}, "Function" -> 
          Plot, "GroupHighlight" -> False|>|>]]& )[<|
      "HighlightElements" -> <|
        "Label" -> {"XYLabel"}, "Ball" -> {"InterpolatedBall"}|>, 
       "LayoutOptions" -> <|
        "PlotRange" -> {{0, 10}, {0.09999994918938238, 0.6250000000207478}}, 
         "Frame" -> {{False, False}, {False, False}}, 
         "AxesOrigin" -> {0, 0.0999999491893826}, 
         "ImageSize" -> {360, 360/GoldenRatio}, "Axes" -> {True, True}, 
         "LabelStyle" -> {}, "AspectRatio" -> GoldenRatio^(-1), 
         "DefaultStyle" -> {
           Directive[
            Opacity[1.], 
            RGBColor[0.880722, 0.611041, 0.142051], 
            AbsoluteThickness[2]], 
           Directive[
            Opacity[1.], 
            RGBColor[0.368417, 0.506779, 0.709798], 
            AbsoluteThickness[2]]}, 
         "HighlightLabelingFunctions" -> <|"CoordinatesToolOptions" -> ({
             Identity[
              Part[#, 1]], 
             Identity[
              Part[#, 2]]}& ), 
           "ScalingFunctions" -> {{Identity, Identity}, {
             Identity, Identity}}|>, "Primitives" -> {}, "GCFlag" -> False|>, 
       "Meta" -> <|
        "DefaultHighlight" -> {"Dynamic", None}, "Index" -> {}, "Function" -> 
         Plot, "GroupHighlight" -> False|>|>],
     ImageSizeCache->{{4.503599627370496*^15, -4.503599627370496*^15}, {
      4.503599627370496*^15, -4.503599627370496*^15}}]},
   Annotation[{{{{}, {}, 
       Annotation[{
         Directive[
          Opacity[1.], 
          RGBColor[0.368417, 0.506779, 0.709798], 
          AbsoluteThickness[2]], 
         Line[CompressedData["
1:eJwV1Xk8lPsXB3AaW5SMbrKE4ck2SVrU5V7ON24brlf9UP3cSsYyErm5aaMN
JbeNiS5KluwVibo9YxtbGvvYM9R4HkpDCGMvv+f3x3md1/uf8/r8cc7r6LEC
/+O9TEpKikPV/3vSZZbcZq9bNq4JJqe/biOhuo3heIhxAr4IkfMI5aW3ZeEM
xgWoECTODVFW5rx+odgdBp5xll4k5STeHV1ZRhS4ZDPuCymbjnndXWLfgzWT
LjcElPuUH/9Y7OIAvabXuoby+szl2+cX4iC3vRx/TdnfOjhgRjcBNEF+PoNy
YbsofcruEZy7WfqDQ3n+pGPvN3YypDwcrb1EOUW6N2pmVyoY1WW5+lD+rTHG
YLorDQ42zGQ5Uh6K31MxdSIdpCtGy8wp3/b6fmRyIQPCNz5OVKXctuAbO66b
A5zwv1Kat5JwtlbHfKwgF5LOVdXlUta8317/1e4Z2M3qcsMps5iINszOh+Nr
WUNmlJctXGyeCn0BAeOhRtKU20Wu2lO7CkChXtlUsIWE88+U8Imul3DvEP2G
H2V7zie5iZRCWPVnpXAr5XXnK1y+nSiCkYMnZ+Y3k8CzOzc+tvAKsgq3XQuj
LC8kjL7q4nAldYA4a05CN680eGQIhzSPKH8zyrmZ8VXDBVx4xPYrJTeR4BTk
5C62KwHNoaRXeyg/WM598JldDrLNSFaykYSic/ZBf6nzoFB9W1Mi5UfiHRqT
oTwIG5c6bkP5VIsqe2JXBUhvUfl42ZQE1Ufvln3rqoQDF14cGGSSsKD8OufP
X6vghqyq7wXKA9ee7B9PqYI7b2z3KVF+zb78eOxENVSdNQwwNiHBbes2q9GF
Gggx6rTda0RCal3y6WFdPsja7D6hg5EwFf+K+fE2H8TMEdNwfRJ2s+vJ1jk+
sOQNjg3qkTBCm3HlttXBynUMpTQGCT9bO1lFRTbApP+hR4vaJLTkLy4zGmsG
Xf1/FXeoU3lh+bGVZi3wRrGlP2gtCb8YxlpFerXA52WxZs/USLg7lTN5UdAC
M0zPDWvXkLAtpsOb9VQATYKAyiY6CVfqTO03u7eBUlLcaLUiCdkF/xo+jWsD
pqWTb/dyElrjbWkGDW3QsS3R44sCtb/swyXqlu1Qcz29gyZPQh0twkxqdQdM
bR7t1KSRoGYtVG1+2wlDKT4fBfME5OVHCf3NeuDGzEG/E0MEiFXFt+09esBl
+ry13WcCjM7a2xjH9oCcMW1W8xMBKb8qpZJzPdBnsd2wmiSAw7/t41YjhIz5
jJDvHwg4S977tudIH+zeolO4ooOAZKX6cPouETgdDuxMKyfAxjrkyNVjIsBW
Fv70SxkBvac2WIydE0GIcruzoIQA9dZbnxpyRWAeY9I9gxMQE++476ZKPyT4
VdA3FhEQbtCkvCTsBxPBBrplNgFsECSMBFF3/ntjSd9dAqTSprnCWyRwRKsM
0R0C4mXW9dalk3CIXc5LuUXAO76PTk4nCREHmHeP3CTA2GUxzdtqAC5bVj8p
u0bAkK/Rsw/SgxA0EBWz8QwBfpxLZS3Rn2DhNN+99BABpwZNyKK8L7C283ja
Bw0CRMfeK1Twv8Dfi9VrctYS4Nx906xx4AvUFuz69/QaAn6u/3xhUFMMl/I8
/v6uQgCtIENFLVIMFtaxCUvyVL5QPZtz7sMQMCjzJE/SDxWrNRIsVb6Ce39+
ZWVzPyjqRRh9/HkclM0t2OpX+uGuSj0z9fgk5FyYHix4LwKW0KWc1jANJTeS
tJrXiOB0TQQr0GgeupghYxVxH6DgzxXO6vu+w1DX8LU41T5IDTkpNj8khaxi
vc0PBwohLHnxwNSINCIbOOJN4+9Bqk2ESi7SUGR5Zuzw9W4wPONz3oUpixI5
OwI9VLpgQPLPQaVSOZSfUvVj6l0H2A/6XeKcVkCj8zy50svt4DQQvUFHRxF1
vVNm/nBuA3EV6+q750ooW+Xt5mznVjCjd2rbua9ELf6bBgUuAlAEiUfvpDKa
ydbKcQ5pgT1f3Wb0XVUQT96Bp7m3GborvaTdTOnocdPsUdHbRnh1s/oYQ0JH
EYva9VmXGsBHNljU1KSKFExEC5u214NnUMirFYmr0U6nBRkr7TrYxN7Q5Ojx
ExL8VeMQrcOHZlVTpWDLNWh2klWsrfsOivPCHprS1FC+cfX+nba1ECLN3N/Q
p4b8nzUbLHi+BcXei3tPFa1FhgwtiUNCDQxm6sUmh6qjHovQ4pKhaog11pDB
XTVQzPorcvctqiE60afWg6GJIrbseC6IrwK32KNNKz5rogluj7emQhXM/pYx
l1ymhQytZBOtzlQCOWh7vjJyHRrAHe/pTVRAmvVmrUYPbUT3Wpie8q+A59eD
6eyNOsg+wPe55wwPIl09HWgSHZR3fyLzexQPLHpTcyIbdVGgW/Z2Lw0exJs8
fN7owEDthQd6DU6WwxXenXgHnIG2eg6/D0oqg9+1XDPq1ush4rDkeUhfKew8
VfsHPUoPQZqfbOGWUkhex1rfINFDYn5g5ti1ElhflfXA6Q999HL7tJnDQDFE
b6xktpbpo6eKSl6W+4vBZ1JGwGdiKGF3XuKx11xgFUwwou5haNFGLo5vygX/
MOdF+xgMhQ3vbg1kciHYuahrxX0M6fE5IWrGXLgpCb4b/QBD47VddG+MC3mW
cwv/JGEo9Kt4n7wmF+Yqljozn1Lz0meb3OW5EN264k51LYZGHQiv4wQOiU8C
fG/wMWRqIBleLcLhyZkmu731GPqvTYSwtg+H12rR8/VNGCqeypo0f49Dr9tq
37YODJ2aWZRRaMHBiNSwI0gMxeTi9/mlOJgXXdRJH8TQy7aHceHFOFhdF855
f8aQX+nOH9Y4Do5GSS++iDH0u5w/ragIh6CTDJ1v3zC0Ydy2J/0pDqG/Xpt7
OYkhyRGHVawcHK6vJNrPSDDkKbbJ1c3CIT7/ya3ZWQypNoTQH6VRf/OqDJs7
j6Gzfvf63FJweHrA2zZ0EUNvSvVXaT7GoUj/rbbNDwxdWqaV+f4hDmWThnNL
Sxhqv3w0LSEBh/8BLhiHOQ==
          "]]}, "Charting`Private`Tag#1"], 
       Annotation[{
         Directive[
          Opacity[1.], 
          RGBColor[0.880722, 0.611041, 0.142051], 
          AbsoluteThickness[2]], 
         Line[CompressedData["
1:eJwV03k41WkbB3BbKmSKErL/EiGjHeF+JryMjDZqBgnhKKKESmZahJQ9WYqs
6ZWy0/s71mM/HOsRxlLyoJCx0+HI+5s/nuu+Pn/c13Xf9/V9FB09zzjz8fDw
BFPv35r0l6PgfqcnBjx9/2oEatkK5ucVLoNWo4zNj3UM6/UVAQoKt0FUJ9qd
Q1k0uiRPqPcBPE6lHZqlnFQVJr9BIQROqGYVjFLWmHYKX6dFAItN+9JNeVD0
5Q9uTzQkBJCdtZR3Z24+srL6DGQW/+edS9ld3+fqsnwCBFQEtsRSLuwaylgw
TIQbJ40G/SivuJkPzNKSgTstm2FDOYV3IGTZOBUKKpCSDmWjlijlpZ40yMz9
dF6c8td4E8bC5Qw4+/iA8cQPDKFOa7bzq6/A6avPRDll9qprzIx8Fmhn9F6w
oezbIKc1nf8GftUP0VCmLP20q3nK8C2EssyLJtcwOKoh/klaLrwduTTjQZlv
1a9twT8PcoY9XqlT7hqykl0wzgeidHX7KBfDrbfC5FxPAewRN1C2oGwWPSY4
l1II7yfa69dWMcjcYljOXi6CnSYpu99QrjK8OTO9WgyReFiCs4JhY/+wypQ8
CQtL90Y8ORh6q8p9vn0lweKsve8Gym8y42sm8+lQFtfRGPcdg4WXxcUJwzII
XpvML1jGELuZHvuFVgmbDMNeMxYxFN0087ohWQXfG11P6VNOnDgqNe9fBTB5
srJ4AYNHuxhtzpgB67Vn5hLnMYglNvLN9lSDwlxijdEshlXRkqxrejUgaq1a
mDmDYeR++qmZlBo4d93ScwPlEtpfL6cv14Kllvpp8h8M1gcP6f6zWgedxhs/
rExiSG1Kvj4pz4QgF0bZ6CiGhfhitU+hTDC2Uz7CT/k/tGbcyWFCXULnuswI
hm/8y1Z0dhNE6syFGA9j0Na30A0JZgFnoCP9ykcM7blcPpXpNigMCjor2E3N
C5vttmi2Q6pmTth4F4Zje2J0g53aYa1a9gCTjSF8IWver6MdDufxMf7swHAo
6oOzY3YHQOM+tTIWhrtNGmb7L7Lh1EU3dkQ1hv/mv9+T/YwNmoYbn+oyMHTG
H+dXZrHhWFNR/+dKKr+038skdbog+VnE1j3lGJr4H2ryiH+AUO9DhoHvMUjo
94u11XeDI6s4LyUbQ05uSL+7Zh94EuxomygME2IToWYOfRD30TmYjMCg4mtm
oBrTB136ESXbw6l86wmnYk4fuKS1s6ofY4hmhrpY1/UDdzxP7EcAlVccMWti
OwgsA3rPnA+GZOHmgG3GQ2Ab42s6ch4DDToSvnlhMNgvPHNpOwaetCV6/xMM
QSudO/aJYYgXkBloysAgFOG9a+EnDI1MF7ks6o75Bnptd4QxqFpy05x1R+Dt
ctlOLz7qP7mqvP3IOwpLQbzK3OlhuBL9Z0V75Bhc0GAKxjKHwWN0Ly7KGYft
XEkh+5vDIKT4UOWT9gwUZh18PJ73GcK3Nqul2s+DfFxQ1KuxIXDst6zkZy1B
x9gTN3G+Ibhe99DRU2UFsu3a7ALgI+RfEzkr+esaSEbbPz6WMgCpd9wmtM7z
IFOhsE0xU33wIJl7euEbL/rj+MeU+25/Aw97CJX58aOxgwGO5wR7YY+3yy1L
tQ2IuMCw103shpHFuHPC5YLoVswuiyjHD2A2euXP6OubkHeZxk/+ql1gMRKp
LicnhJI2HTX+ZQsbJmoc7zW+E0bn+ZLYh6U7QXNbt6zhxS2obkDrN65KBwjB
osPAvCiqe+gS5PJ7O5hMWS8rWW1Fmf38PhXibdBb7cRrrbENqaUyBTantEDx
o1o7hcVtKKeNOPDSngUuG3yGWlvFkNiKGhsUm+GS151ikefiqJQjbD67pQl+
pqm3mjtsRzwJevLu4kxoE9MQ9tHZgdJYV9WNdjZCac6DFxr8EqjQRVM6Ra8B
7vCqnWINSiBx20ERcft6EBrwM/Uo2okWEo4cj4mtg9FMxZhkf0mEc0zOtY7V
QoyqlABpJYXujmYmGByqhcjnLg0OCtJoa/r80Oe4GrCOudAq8kUadduWPbu2
sQa+G73iJFfsQu0nWnjqb1QDHj1+qzpYBrkKGIS3zTIgTX//rhYHWfQ18Num
cncGvAv02UbbJ4cY4s9j9ZarINjq0gn+RTk0ffre3uGQKjg8kJoV3CKPzK9U
+J6WqoL4vS/etZxQQBLaRhnCbpVwtyos/gSpgHpvvxdzSKqA33ZZvWrarYgi
G7VDPQfL4RePBpttIYro4G3TR28OlEOyjONu1qIi8rUaweP3y2B3zetYCxsl
FCI2pWEyUgqR+6rVOiuU0CnlC8+OnCoFl3mBDqYagU6sRhTYltDBMX9OISSC
QPZ8a6hRgw7uD85yzaIINHXU4Z6HGh18zhb1iDwlkLpWi/oOVTo8WvQJj4wl
0BdN0/pLBB1ydDircUkEuiaRLCgoTQcOY707M5tAoZy4F3Yb6RDZKRJW20Ag
/HnzyYvDJDxPv+oaxCTQvPdAj9gQCenerYamzQTacVuVWT9IQolE5EpzK4Gq
3pSP/Pw3CQPW4q7sDwRyL+7iCraToIKlDIcxgQyCn8U3lpOgVeQnlzFKoB/B
IokPSknQDeznOH8hkHilkaA+SYK5SlLe+ASB5LaHihYWkeDlpiA3O0v1m9+d
TM8mwV/vPqdgnto3Z5OSQxYJgVuGu7wXCcRq8KuQe01CfG76k+/fCXQ98p3q
izQS0u4J0OgrBBKI1l76I4WE7NPOx/25BDozhfZKvSShSKle1uAHgeqHsxm9
L0iomN/DWV8nkFaZXWV8Agn/B6YjRJ8=
          "]]}, "Charting`Private`Tag#2"]}}, {}}, <|
    "HighlightElements" -> <|
      "Label" -> {"XYLabel"}, "Ball" -> {"InterpolatedBall"}|>, 
     "LayoutOptions" -> <|
      "PlotRange" -> {{0, 10}, {0.09999994918938238, 0.6250000000207478}}, 
       "Frame" -> {{False, False}, {False, False}}, 
       "AxesOrigin" -> {0, 0.0999999491893826}, 
       "ImageSize" -> {360, 360/GoldenRatio}, "Axes" -> {True, True}, 
       "LabelStyle" -> {}, "AspectRatio" -> GoldenRatio^(-1), "DefaultStyle" -> {
         Directive[
          Opacity[1.], 
          RGBColor[0.880722, 0.611041, 0.142051], 
          AbsoluteThickness[2]], 
         Directive[
          Opacity[1.], 
          RGBColor[0.368417, 0.506779, 0.709798], 
          AbsoluteThickness[2]]}, 
       "HighlightLabelingFunctions" -> <|"CoordinatesToolOptions" -> ({
           Identity[
            Part[#, 1]], 
           Identity[
            Part[#, 2]]}& ), 
         "ScalingFunctions" -> {{Identity, Identity}, {Identity, Identity}}|>,
        "Primitives" -> {}, "GCFlag" -> False|>, 
     "Meta" -> <|
      "DefaultHighlight" -> {"Dynamic", None}, "Index" -> {}, "Function" -> 
       Plot, "GroupHighlight" -> False|>|>, "DynamicHighlight"]],
  AspectRatio->NCache[GoldenRatio^(-1), 0.6180339887498948],
  Axes->{True, True},
  AxesLabel->{None, None},
  AxesOrigin->{0, 0.0999999491893826},
  DisplayFunction->Identity,
  Frame->{{False, False}, {False, False}},
  FrameLabel->{{None, None}, {None, None}},
  FrameTicks->{{Automatic, Automatic}, {Automatic, Automatic}},
  GridLines->{None, None},
  GridLinesStyle->Directive[
    GrayLevel[0.5, 0.4]],
  ImagePadding->All,
  Method->{
   "DefaultBoundaryStyle" -> Automatic, 
    "DefaultGraphicsInteraction" -> {
     "Version" -> 1.2, "TrackMousePosition" -> {True, False}, 
      "Effects" -> {
       "Highlight" -> {"ratio" -> 2}, "HighlightPoint" -> {"ratio" -> 2}, 
        "Droplines" -> {
         "freeformCursorMode" -> True, 
          "placement" -> {"x" -> "All", "y" -> "None"}}}}, "DefaultMeshStyle" -> 
    AbsolutePointSize[6], "ScalingFunctions" -> None, 
    "CoordinatesToolOptions" -> {"DisplayFunction" -> ({
        (Identity[#]& )[
         Part[#, 1]], 
        (Identity[#]& )[
         Part[#, 2]]}& ), "CopiedValueFunction" -> ({
        (Identity[#]& )[
         Part[#, 1]], 
        (Identity[#]& )[
         Part[#, 2]]}& )}},
  PlotRange->{{0, 10}, {0.09999994918938238, 0.6250000000207478}},
  PlotRangeClipping->True,
  PlotRangePadding->{{
     Scaled[0.02], 
     Scaled[0.02]}, {
     Scaled[0.05], 
     Scaled[0.05]}},
  Ticks->{Automatic, Automatic}]], "Output",
 CellChangeTimes->{3.953052494607395*^9, 3.953056820047606*^9, 
  3.954841464098106*^9, 3.957520088915766*^9},
 CellLabel->"Out[44]=",ExpressionUUID->"09dff2ab-b163-42bd-b849-08d21b0fea34"]
}, Open  ]],

Cell[CellGroupData[{

Cell[BoxData[
 RowBox[{
  RowBox[{"(*", "\[IndentingNewLine]", "  ", 
   RowBox[{
    RowBox[{
    "Plot", " ", "comparing", " ", "Gaussian", " ", "and", " ", "Slater", " ",
      "exchange", " ", "electron"}], "-", 
    RowBox[{"electron", " ", "repulsion", " ", "integrals"}]}], 
   "\[IndentingNewLine]", "*)"}], "\[IndentingNewLine]", 
  RowBox[{"Plot", "[", 
   RowBox[{
    RowBox[{"{", 
     RowBox[{"Gaussigmnmn", ",", "Slatergmnmn"}], "}"}], ",", 
    RowBox[{"{", 
     RowBox[{"D", ",", "0", ",", "10"}], "}"}]}], "]"}]}]], "Input",
 CellChangeTimes->{{3.9530525393757553`*^9, 3.953052547809392*^9}, {
   3.953053456175477*^9, 3.953053456968384*^9}, 3.953056822278852*^9, {
   3.957520092248658*^9, 3.957520101409912*^9}},
 CellLabel->"In[45]:=",ExpressionUUID->"eb5e670d-3b0c-4cf6-b3c6-31ea8926318d"],

Cell[BoxData[
 GraphicsBox[
  InterpretationBox[{
    TagBox[{{{}, {}, 
       TagBox[
        {RGBColor[0.368417, 0.506779, 0.709798], AbsoluteThickness[2], 
         Opacity[1.], LineBox[CompressedData["
1:eJwVl3c4l98bx43I3nt+hlEyUlLkOedGSUgliqLMjDIy4htRElkZSUZFRikh
s4wKWZEVIqPwMSI7iVR+fv8853pd9xn3/b7f57muQ7Z1N3FgoKOjW9v8/H98
EGjLrGofiRSTt1+aVaPhui6S0SmSM+4KdBee3uSNhjc3SKT/8HZyENvwJnPF
l71g6wvGrVvsDNo3+UF1tDQTKRwbFyr2vtxkxXn72xuOMZixcPlF8iYPcT38
96c3Hs/E9vd6b7LMY1b13+t3sdfwFqPDm3yR8HH9JZ2Md6g+4hTe5OLu4axl
3fv4mtCYxJfdNPz7gtHgomMaPiPLeuXhJqfTD4b/OvgIV/0wkTXf5AOtcbIr
vRlYT4Rdmn2TvyUdqll2zsJV24MdX+6i4Sj7v5Y/1rOx9xvuDctN7lp3SliQ
forN6uclElRp+HKj1M75wmf4iqVAluwmi93pbpnVfY5d3/7wf7GThm0VgPG7
YwF24eyWLlKhYYb1K+3LAS+wzL8vM9s2uXvYTHL5YCHeV/eKI1mZhv2es5cv
9RbhjRiNQw5KNGwQP8G8lF6MRc5R7GoUaVjCr8Z00bkEyyVYdQttcrWu78L8
einW0U8tz1Og4a0Do/Kz0uVY1dI5K1KehvuqX/vMfCvHlvLTQUVyNPzscdK7
74UV2GWa9+VHWRo29jQ+N61bhZUUtmhtUGk4kbUicdLxLX51t6yShUTDJb4G
nl4i1fj+q+sxv6Vo+P70XtEfAdX4cSpD47gkDbt18DkuHazBegkFDjniNMx3
v4lhsbcWS63/Dv4iRMPrXGVPPbTeYZvXt+6mCtLw2PXMYwvp7/CR13GCJgI0
XOYY+HDeuQ6bxfxnl8tLw6d3q2nOrdfj3RZ9VtwcNPyoOe3Sd+n3eFtPvsTD
jVG8nFSq8DXqPY7VKPFt+zuK9RxbaB/X3uPJo2fUf62P4hnGX2YVXc14/mbC
pOrqKN5HGGuGh33Ajj/6TxstjOKOgj8M8vPtuGg1J1f46yjmw6xnOZU78Jgi
2LYPjuL9cgmaYfYd+JDK06yg/lF8e/npjyudHfix8p6+9z2jWC2ux8E2txOf
m6AzZPowioOaFQ1Uz3VhcScLBvGXozin8KVc7t0ujK/K91uWjOKPSTqMsh+6
cD1Xs9u9wlEs42heJaLRjctY1gZWckdxM2OIMh1/D85qaJY9lz6KhYgBvvaG
T7hD8EtsX9gozi8IH7io3I/vFphphR8fxdN801EGNv1YY6jHR954FMtfNkDb
Evpx15pB/VuDUZyuxf6IttaPMxm0Sr7ojuL491HnT9cPYO2j0eqf9oziy7SY
xUOWQ7hoppW+QGQUp7G33OA9OIyvnKn0ofSPYET4W147O4yjqxtesH0awYNu
O/bM+w5jX3Hzq7OdI1jkY+TEh2fDuH7g00DG+xEcl2R0+BbP5tjWJ9P6agTf
kG3j2hgYwS2X2HKpiSPYEXcmz3jS8KHWQ/d+GY1guoyVioFIGo6zVDE10R/B
SVskBpuzaLioecUmR3cEN70/L/X0Ew1bUrcG62mO4G2mfzIcNMdwwFeKiaH8
CP7mJP/8C/041s48o+RPN4Jd4q++6YidwAe6tp5MKBjGbuPbaSX5U/hp3R7j
CvphzEYOkf+6bwHf4NkrxfpqEN/maVF4ZP0DG145UJRr9RnbDpi+ZfywgmdS
P4V/S+/Bl+pDbN3lf+MrvjtfHGb9iAs9OE6IHP6LP7c/Kj3U0Iof+V+Y3nmK
DvQytMdykhpxcNqf48sz9BB8NNZbPaYWH9v56tKOH/TQHCje+SNg8x7UeMXZ
rtGDMH9Uf5VLLa4Yne7oYGIA+YWKX5f0avGS7OejeVIMQK/UecnpXw22fV56
5PwxBljMt58P9ajB2uVuh/uKGUCotak/0qoa03UNQ9UVRigW3dDULK3CIVNv
Hl25zgi7Bo7kzd+pwqx0Dxg0bjHCMo+1QbVnFeZTsqgrvcsIqqrMi0U7q7Bs
WOehgheMkJKzcW4orxIb7K81zpjYnM8U+l07rwLfycy0vGWyBUqZJqokq19h
Oe/zfqYKTMCoWnzLS60UK2l+PZG2kwmkPUSFQsVLsRqducq0OhNole5JzGfY
/A9FHZ4I0mWC3LspRtqdJfhslqJpriUT6MRFPbroXoITu5dUGGKYoOfiY9RV
UIyZ9gRNFvxggjtHHF3SoQhzrP+q/b3GBCy8Uj/PKRRhvhqPhwfpmCG6TN5I
TaAIk47Ymg1wMEPHoTt7xb8VYi2Hg++Y5ZihQOf4zHBsIfa+y55mZc4M3qrw
Q2fiBR77ee8k+2tmaMq9X60KBThDe7fX0Dtm2PowsNNVsACfi26LKWhmhl2n
7V70Tufjfhmm9yf6mAGCR53UEvNx5wnP/fd/MMOl+ehSrvk8/KbQiKSksBX6
32ZyKD99ju+50k8b39sK9Y2TzEfRM2xafp+Z/HArrD6aq+QUfYb5mPZRf2Rt
hW/veZ+s/HiKb993s7xXtBXq/rN/qvfsKQ5pGWj72roV4jQUSIMiT7HH9rJi
jy0sYDX3s6n27xNsMO5yNf4SC6iFpkvljWdjvavU5wf8WKBUV0WKuyEb6wgO
9q8EsoC+kYFK4uNsrHnwyL4zUSzwKd2Cn98pGytkq/ygPmGBMsPuN3UzWZjd
YdmpdJAFKrZMXJ37k4k/jF017TvECi9EbljG783ATQHqNyKMWeH1zPLwWYkM
XCcwX6hlxgqhCkVfjegzcNUBa+5HtqxQGRXyOarlEX6epdPsfJUVOleCHiTb
PMLR9lthvYgVSAk2F1rvpGPjsdgdUlJsoL/9d3C+9EP8YcdYt6UMGxRf3xJ6
avkBNvTaG5iqwAa+ZPeHau8fYH2GLx0ie9lAVkfwdITXA6xD2nGZ/xgbrI/w
saU138d7LOurWYLZ4O22YyMHg1OxRPea2Y9xNhDZ3tp7TCgZp4gf2VCdYQOu
dyHPZBeTsKhdeo7HEht4fe6g3/4hCQst6a3P/mODN0NbYiuCkzAPT0L6N2F2
KEvKvrBl6R5mNFL+PnSYHdYuc5/j/JyIp9/ZXmvKYweh2ZtT7xsTsHRcn8vt
EnY4KRPI6ZGdgE3PGpuZVrLDUBJfjt6NBPxmVUNhuIkdBEqm3UJwAo5X4u3+
Rdtcr5kQoVVxB++/91ZeXowDdAql7lx6FY+jXCTab4ZyQPWhFz3hn2Jxzd74
csNoDgh0Ndo5UB6LV7awZPEmcMBAq9bTkw9isXXaD78HjzjgZZb67hb7WKzW
3UwpreIAXrG+EoPvMXiI+O/y2BIHTBRwLkwSt7Ey7ydJ3XOcICnY/sBWMhJP
RE8E33XgBLtvvPV/FyLwA7Zfk5MXOEEDjcv21UVgji0iRVF+nKAf7uF52DUC
T69Y6H2K44Td9T/NhGrCcfbgkJtzHSe4iG2fFvO+hSVyxt/GbOcCYkRr/yRT
KO6WWZEZVeGC6CPeoiPDN3HkI+YINXUuELCJD+Otuol/p8ibftbhgotr+zkE
vW7ivmjnbxRLLli8zB6bRgvBd7xmecpuc0Hp8sVf4W03MBv+aTP4gwveXxyZ
+f3+OvbT3sZS9psLWi7MtFTlXMcTumfyY+i54Zc+e0hp2HVcq1/zW4ebG6j5
RSYGetfxFZPoO08VuKEobxqv1V/D3x1k6y/bcAPz878rpx4G4Q9RZtt427nh
TPyvphHOAKwZc6ttuocbgk4PSzD2+eOcuErvukFuWDO3d7mW4Y9DEsk1vtPc
sG5dOhy1zx9LdawozjPwwHJR+pcvTlfwp8+19WZSPJCmV8C58tkPH5o9/Yti
xgOB9p6KN3/74IcCN7qCzHmgSiy3c7XdBy/vzy0YPMMDdJhOqSzbB6dHrDsm
2vLAuxfzxzlMfPBv+ft9rB48QKO/dkMs3xs/tx0qX4jgAUYwirbx8sI8fecC
3lTzQAKiP96icgmf3wgzF6/jgYVjrNdzOS/hKrkXan6NPKBh8iCv6bsHdvah
m1Vt4wFHI+mQVzkeuJbvkVX2AA/wmcf+tJP1wN5HRlHUCg/E6B/K233CDffV
2tOfVuQFee2oJyplLnhBu1/sqgovFBj/6Pa54YK31hxVS9/FC4ylT5T4j7tg
9beajhP7eIE/vebk8VlnnFDJ0+p5kBfQ5Rrb1u3O+GhJVVLkWV5wuKG036zI
ETdkC+x8HcsLfj0Figb/7PEXmYjDw3d4geevMxHSY49/Zm7YMt7jhfMepkbM
efZYJmP67uEHvJBpO5M9bGmPgx9Wr/c85YWf30pURt/aYXTvYuNcLS/MbqTl
lMfb4tJbdWdJP3nhro5d1xcna5xj0CIStsoL9R6q07cPWuMUjo8fZ9d5gZOX
1z6EYo2vxX7Vq2Tgg7gTnlr+FeewUdJv5ZM8fOCau0a8yj2LR5/s3IjcwQe/
RGa0Gx5b4h7nveVLynygSL//P3snS9y0A3lZ7OIDKYeuP4EKljivwHBSToMP
zj1K8pN9cQb7vTzfXqPHB4bHdfxINacxV+P9tF82fJBOPXxRYM0c04dnWpx1
2GSn2a98teZ42eAZf70TH3CMrHhcizTHn9tehsW7b+ZHpDRnS5vjrE8f3ZWu
8gET9XkF45FTWHOCBeyS+MDovcY5u0ozfJ7JZ7itjQ9aZ8fMs0ZMsJj0+971
Tj6okAOrb+UmuG2fZPu2Hj5oKxk891+8CVa/WP86eIAPwrUV9K8dMMHMXYKp
6t/44F8Vzw7+58dxdnqZ2UN6fmjImlsYuHUMm1ewHWnZwg8n6cOeFzkcwxzd
Zw+sbuWH4+mvrdt0jmHvrVt3m3DxQ3RL/r3s9aP4gNspHmZxfsgL02BmmjPG
Y/tXm13V+EFjNodB6bsRTjIzqk3Zyw98ovtPseUZYSP39PJGTX74OTzHYudu
hEsy9HPI2vxgPGXKfeOnIQ5hTb7Zc4QfvIJj6xy2GmKZXg0gHPkh/3Uj+zoc
xnae/qUcKfwge05B9yOTHlbf9aV0+wN+YB8w0v/v00HMtgRleun8MGvn/zzw
yUH84hLzy2uP+YHIPjj5yOAg/uMR92q5iB++WFaW7b17ACe6P6kcbOGH8sd9
T3j262JnFbaqtTZ+iJ/9r/4ory7Wmr9YJfSRH5h23+CmTepgmtuu18f6+OHM
Xbe3jIk6eKfb6zd1Y/yQohlBk1jRxu8vdtU8/8sPZTKhWxXrAd9XVK99TycA
LF6PYhzTAXvMJNVOMAqAgPUhzjl/wEIXz74jsQmAp8pc5efdgG0vTNUlCAmA
lknGSw1jjP84bzQGqAhAhNhu2/I9BFZx3NFmZCMAS+3Vh8IcNfAXZ2n3PHsB
sM+lf7y8XQNHXeTn4XISgI8v+1RnZ/bhqUvrx9vdBOCtAmHi770PZwa09BwP
EADfN/FPZ8L3YuH4C0Mn7wmA0vWXv1Vb9+CGhHOBL1ME4Mj9SZf2e3uw970T
0iIPBYCu6/CPCds9uPP+fpvPWQKQGNBjeO23Go58wj5+pkgARHhcg0BFDW9U
5c5YtwqAXyG3ACl/F85/mxZd0yEAvPhI7XTQLmxZe0eZ0i0ANJUfFiSTXbi8
0d+D1r/JlKqXTb9UsddHw2WHbwKg3Lqe+/OQKp6c/L7uwigIi68mXzOuqOB2
PkV2Hw1BoIXrvgkx2oGRq+tUqpYgCMyzZO3h2IHzG/Mba7EgLFVSHnp/UMC3
A1RDePQEQeqfun6SsQI2mlD/m2siCB3Sb9VPWWzHzeXa86MXBEHPcFWvOkwe
awrcaGV1F4Se2OmBtqPy+JlbXe5OT0FQ9s80PS0ij8Oph5wC/QRh3wrfNO2Z
HNaPNhoRvSkInfbj/dk9srje+lTXsYeC4CBmGMuhLYPVKpMKfR8Jgm6qyhlv
HhmcJdgf8zBLECZnPWsOD1NxSLOl0cwzQXhTxvFB4zoV66jZ1oe9FATzPUhR
qImCq7e6vnzTIQhNLq0kOmcyrswPTlVkFAL+4/LJn2mSmNnITOwesxBcDXMU
fJsgiY9PySfTswnB3IZ5j7OeJJ6ktiZ+4hECo/+m1rc+l8D8ycLx16SEQOmE
zKs918TxhRvPb3VrCEH5U+bHnw1EcRkpaCsmhGC67W3dga2imP7N8dCnIARe
edPodJ0Ivre6ciPwkBC8WR1kDgQR/M5VO2ibmRA0id+dugrCWNz8k0+AhxAI
Plvu4T0riM//zFme8BICFikukpuMIC6M9/c67isE+BDDAavvApvvSNIluUAh
0Dnh+HjuigD20rlwsSNSCPLr48xepfPjFkU6O5knQgCNk0N1THzYn17h2Ich
Idir6fw68DQXnjjA3ic3IgSjHDnjCSxc+NitmXPXx4Rg0JTXIOAlJ5bhLnBX
/y4ESRMhq2XCnPiDhFpM+qoQyPWwqz0eYcdS+1CbN78wJL6+TvqQzIpv+Uuf
bBcShgFm0RABU1a89Ibuy3YxYfjLZt3Cw82KGw++m/1CEgaJA/c1pcJYsMcJ
fc7DysLA6TgyYbUpXa2biZHkYWFQ6E2aZI5hwopFu7t9jYShRu5BwPsTTDjx
p4Dlx6PCoN5+2kdOlAlfCOi9EHZSGK4oceY9zd6CBSIsIxfthOGtyufnz+sZ
8fns8831gcJQIj5kdIHEgNkGr+i7lQgDi5PuW+z+D6n7PuWMeSkMR9btPD9K
/0M2fH0fCyo21wsJSSp0/kWv9PdYLVYLw/j4LUWy+l90vnT+knerMFiza3T/
YfmDam7bp16ZEAYQ/Vr8vWMNzWy/Y506JQxYl3LzX9QaEqmvka2aEYbUPRtH
Kw+vIbd1qRd/l4TB47JtnGL9KpJw+lx3bUMY2CknKmrf/UJ+2sZzoSIicPc/
VhOPLz9R1mBA8RNxEWAzmeNwy/qJ2n1z/ZqkRMDOqpf45/ITyeWzMLLJioC9
lnxsx9oy6hJ7JxytKgLh9N4hwlLLSHl5r/YdAxFIPNFVwXFtCY0/JiekBYiA
TkbmL2WdeTQTMrLGeE0EKj04Pfsn5tCS7aNzTjdE4NJdpZMhUXOITpq8QzVC
BDSjQieb+meR2D1Sbe09EWCZ2+fcGjyDjoVJL4wXiYDA3hallH9T6JTDVzOD
MhE43tL1eKNwCp3VTavMLxeB2e9St7TOT6ELG1JhvtUiIMfYE7e78xsK9ZWS
Ym3bzId50fLzi0lU5ShppDglAhFJupYKd8fRu4NDhbEzIhC/N+Ugk9k4aqY+
EP45v6nP1TSUKDiOer9K0F6viMD9IxZVH5PG0NIpiStHt4jCZYXb/tef0NA2
ffEcT2lREKjdWCWPjSAVuQHOXoootN51cQvOH0HqW1K99suJwilds6CA/0aQ
brUY3qIkCsYDswvqvCPo7D6xT3c1RSGZKdUx6dAwStgmuqXcTBResdaMuTwY
QpZn5Z7QzEXhQLjjmZ7DQ0gmYbcBl6Uo6NTyeZN/DaKSjSOxdraiMNBYc9PM
dBB1fwqW4HIXBVW6BtV5kQHEf3NGze6WKCxO9iiyve9D/RVrvdGRohDYxssX
GdyHMhaY/V/dFoXDZesjLVp9aJcluYbzrigo9n4Ovlnci0x2nzzy6pEoBIV8
Tsx8+gnFj7x14KwUhfkvpt4LZd3otHAry743olBtfVM+zr8bUY7059rWiIIN
94G+buhGRa+WF182ikJ9f/5t1NqFPsZsD7TtFgVxm5lXrrMfES+6k/hyVhT+
rlw5PHC4E8WmnG+0IYlBWPdKmVfnB+R7OdgrgCoG56t90vcHfUBnTR5K35MT
g639KHhM6QNSZPvk+0FRDMomjrJ0RLeg9/8d3LZXQwxyvNmM2k81IwYLmXAO
EzGwifxAH8HXhKbUYI+8mRgcsnU3Pt3aiDp4LEe0zcUgyrnVbepWI0pruqPh
e1YMHkqfPqnF0Ii09jFOj7iIwXXlJPqgv/XIR3jU4OUNMZBO09T9LFCHLH/8
XekMFYNY3/ny0v536EC7aOZMuBjIbSd93P3oHeILO75OjhWDgWJPda6d71D+
SnVu1P3NevoixjnNatG3njQO29LNeovVJz5VVKP2wspXAa/E4NmQA8EZUY3K
onvt71WKgVjbDf0PFtUo5CD36w81YnDc9Fjk659vEbk00HVvmxi4lSudtwx9
g04nWLVxTIpBTZKRdPynSiRRzCZ+YXoz/iGsZfRqJfra+dLx/awYhHi7i+rK
VSJ7bj760GUxqG46v1vuSgVyi2jYvUEvDuyZFe5k5XIUfE0leVFCHFq2ibw+
V1eGDqQNjh8licO5Bau6Q/5laOub8F35VHH4unMwmnd3GYpap7W4KIjDte4H
dJBdihIvJ/2j7RWHzItBO2rulKCnF+ntP5mIg0faUJfqvSJ0MTL/hdpJcZg8
eSqJ40wRUn525m+8hTgItwvmZUgXoaLJ0sSj1uJwG6Z5V58Voipbl/dNruLA
/OuyAkfzC9Rh3qVceUscCntl9pOO5aN432v+olHisJF1hNN4Ng+ZJSo1+caI
g23wnGJRZB7q7wqzUUvc3M9WuoHrw3M0ZqyVkJcpDnXh6m9LT+ei1QPZa2lv
xKG/9f6jN89zUEBl2o26GnFYgFgTYZscRLcrhXOqThwO3995+6hQDtoqHUPe
1SIOQVtk601vPEFCa36H63rFQU/oY7Cb42O0O88o+dvC5nyb2p5PZlmojHqI
yrksDjJup45wCmchzRTtPNVf4lB+Iq3oX18m0glTr7nyd1NP2ZIl1nOZ6JgN
aYqDTQLG/pbsD/fKQG6Cy/tUqRJQ3K91ybsqHS1FztWayUnA+3F3qwu30pEP
w5TRle0SEFAdc/afaToKmB+yfqciAdN08Zq0r2ko8n3jLTMtCaCc8eKtsHiI
cq6m9v1nJgFPst+cyQtORYrLd20fmkvAf2PF6VGKqeiFS+xM7RkJsLL4s92j
NwW9PHWTjsNWAjxYL2jv25mCGlTdtz10kwD7xMZO/9kkRBvX8asNk4CVVL5C
+4REpJPWlqEQKQHGssMeBw8lonTz063xtyXgvlBngsz6XXS25RLF7q4E1J0e
9ul0uIv6X6R/YMyUgLLaYzkxegnoo/8/0sE3ElBbsoPKsTseqe6JMMyrkYC9
2r9/XVyOQ7FzgpcF6yUgbb8j3cOyOGRso9Qy3iIBSW87DM4TcahZz9In9LME
GFxJ/aRvGotqeSveNy5LwMKUWYSbQTQitxxcVlmVgIKFykeTY1HoWkinVNK6
BJhyj86VXItC6Nc3LycGSZAo8uXeXxWJKgaFpVh5JOGufVPkNZ0IVPTEx9Ng
hySkSnJteN4KQ7w29A+KlCUhdm28RF89DHmIRTeK7ZKEtevJ47vHQ5FydJbE
932S8Ons1sdaeqHomWdXQ6SeJPxrWQt/KXATZRCq4q02kuDAWhrsPRyMao3Z
bqzbS0Kg2xD2yAhGo+do09udJCFg8KScqkMwogbfrQh1k4TzWrZb1mauo6yG
NQvwlwRmq0/J1kzXUfbR2qTiBEkoNp9Q1S0IRA3WqXSj9yRhSOfcjYbDgWji
krcTT6oknJr0ar49fhXJJcjtc30kCSExBne/kK6ix30RvXL5klBONpfleeyP
cmxOCKU0SkLUt9yRsEk/1OSpGNjULAmDhXI37yf4oW83mCZWWiWh6Of221U6
fmjb45elJ7olYfe9hj7eDF/0dFrcjHNEEsSj1DNfXbyMnnmN3bn2WxIijn4T
P6bijZpDXq/n/5UExZ9PLj797oWm7ybaDdFJgarQqseXHC+045X+bs2tUjCv
0dnbIeuFnv95/vEHvxRM6c2+it7uifJu+vA6KkmB0OUBFvWTHmhGyyr45k4p
IH84f2MHyWPT3wd+ZO6WAk2JlzH3e9zRM1uBnmENKQg2LXkkt8Ud5eDipNN6
UpCwRd2yzsMVZa0tSBufk4LZAS+WihAXNPaiL/airRQ0PNmx75KiC6I6VdNH
OkjBaEyE28EeZ5TxKYbWeEEKTFMW+fYqOKO0YuUn2n5SgJSmLg8PO6IU14vK
e+KkgPuxnu7lQAfUL2OadiJBCiQo/UOe6g5IdHA/j+c9KegIsYiwmLdHSQbs
S/kPpCCAJJjx2c4e3ZV/VrrtmRS0Cj9yPXnKDsWOTGpJvJMCgaPX30w72KCO
pPY8zYbN/ZeCv2jvsEHcx15KWbyXgkidk4vmi9bo9ptQusR2KeBiO+b7Osga
RaXK1nEPSsFHG0oKMjiHwszsDBl/SsEP22+kfJIlyjg6aOmwKgXdrDte7Cs/
g6oOm7k1rktBasrOCrUTZ9AScSgukkEaYKPZ3DXyNLKU29HLzyMNvzEbrwWH
Bdr1a8lWZoc0HHM1bOYxOomOLF7wDlWWBuNuD0rQmhly+j5285uqNCy2P/tP
KMcMPfj6Kef5PmmQ8Lqz9QWLGWJpqphT05OGwLzSalLvCfQlKfjKQRtp2KnS
vFycfRytxa9HPrGXBk9ru1dTdseRQLT3A1YnaSB5j3ZwUo+jw9fPV7e6SUPa
Stoqf9YxVOJswHwyQBr+fh1ID7Q5iiI0+eLP35MGsSAjzkGaIcpWi8xsSpEG
Zk4x/Z3+hqhaeUupwkNp2HVrwZpBwBD9pKz0zmVJQ3FQIJXdwABZs/dL+hZJ
g+vYeqx0oz7aM/joaVirNDRzXzPgpddDPMpOqwUd0pDtutx5qfggmglSPtTX
JQ15ukKPBs8fRFnUyrFt/dIg6IAOv+s4gAQudEs3T0iDVJBd9OUXuuh3AKMh
Mx0JVEOVGR/f10bfss97ptCT4NvTPnHqWW30qe19sjIjCUxJM2x+JG1URIr9
dpKZBHzcBdsePgHkUicR+oSDBOedBrZKBmH0mV29Rl+UBLHkveku8lqoQS35
26AYCYwjYmSHa/ejEqs/3JckSNC7f4Gr+Nx+FFtQezZZmgR1WSOFZx9oIv0T
R/9MyZKgtW55+eg2DfQqxWlv5C4SXDF1VP7qp44ev2s5K61GAim//1gp29RR
woxyaPEeEhysjTwY1LcHeaCf3QP7SHDL7dzCf1p70LbR656KmARH9Q5uY+NV
Q0nbU/NaDUlAs/8D0VOqaPmHXvaNIyQ4dLZVwi1TFR19s3Rf4ygJQuoVD58+
q4qYTxhEZZuQIFP837aDvTuRT8Cay1ULEvynbbB79akK6tDLtt19hgRf29rN
7iupIEXe46enLEmw2qWsKFGsjMaycw6bWZPg2FDLhTvvlJBJ+6ltSo4kCJeq
6sta24HykxlJNCcSFKZ7hLtE7kCs9gXCyS4kGLwgebxXageqXmXeyuRGAvVb
mXHRBgpIhVI2PuhNgmtx6EF9yTbE4SOQGRW8mX/SSXn3dlnkhKtTdEJIEHby
A9uinyx6x3oxfvUmCQzDFpRqqLLoysN31+3DSZDcMZO176oMmmr0tNaKJUFz
rciRDURFB+KlzJfiSBB9eiDLdYmC0i2bj+bcIYFYMDNtyxMKMl8kY4F7m/P/
a8q8z09BDWKdkjMPNv3ivifz9xoJUcYDBDPSSJCf7iqvUUZCVwu2cZo/IsGa
9Cn9IC8SUjtw7c+7rE39Se4FsqPSKMNVZSA1d1O/ahbugXlJFFQdnWRYTgJF
Wm56uq0Ymh6qTlirIMG+GO+w2N+i6OT6j9gnVSTQ+FGXxZMgihTVT4czVpOg
R7pj57MWEdSXK3elsoEEgl0PxzONhJHue4vLzk0k8CqeRJcXhFD+RJSncDMJ
/pC36j6/K4Rukn+4eLWSYFG4K0h5TBDtuvf2zI5uErzc+dXkX6wAelCydOpz
Dwm2+JnRW2MBxPJR1jSslwR5yX8z/s7xo68cUUa0/k3/YjX1/uP8KCrYnEgd
IcGc4vOQFFk+NOG6KMU+T4JAF6Lcn54HHY+UES9fIMEZ9i5lmRvcqCrnlLDj
Egku2b1d1mHiRndor7nf/SSBpaq7qgY3FwKLCDr/PySYjp62AA0OlHv59Z9t
/0jAFbgYodbEjoQSFlY/bZDg7/SV+6Pm7Gi27eTiLkYyTN/qUDEJYkMpB6ij
06xkEHEL+vvhKwtisj35JYmdDDarJc5D/izIIyi8X4+TDG877Mt9RFnQoYr5
jxk8ZLDqsCyRs9iKllWq3p0WJkOPGWv69ykmdETcLLtZhgw3/j4vPWbEiJLG
lKvPyJHh/vrb28GMjGgsj2VgRp4MTXw1cdWVDCgAqni4d5Ch4Za1iIkKA3ru
QA04oUqGPQeUeR0o9IjtxaLJIEEGP0qm602Xf8TJ/1pcXTEZtnq7/5b69ZfI
0Mm+9Q/IoNMrIGF/8y+h0WP+hnSADLsdnXk/P/5DOP1+u93BYDNuKkjX/Oc3
0XjgNt3cSTJ8C56L+z7/i+DjchIPMidDkez38cSEX8TZXm11ntNk6B7gTE/U
/EWsOP+8sMuKDO012xivRawQcjGWvZftyLC68fWMr8ZPIuSzQv6GOxloi6oC
Ah1LREfGlvexlzbXJ/16Ph62REhc/EIje5FBbEhspB6WiOJ/caIHLpMBfe8r
yihdJEapayG3AsiwVi0p4pC7QGi7NZ7hDSfDiWd0k8Nhs8Tvvim9uggyzL/+
ru/CMUuU6HLs8o3a7IeHkPJM/AwhJ3qcZSiGDJX7N1Qrsr8THHX9JTmJZDgb
Xx38bGSKaFD+m3YmabPfC3E3KT5TRFCydCRXChkKKxYunGKbIpbc7G28H5DB
tENHZVDjG9EnOscJWWTYFxF+5e7zCSI+hGdtKZsMYZX/qvcemSAM53eNZT8h
Q3zNTiXb+XHiTZ1vBXvuZv851lfU940TWe70jr2FZDjz+9eGxgCN8KgXqHZ7
S4a89yIhr21GCIWde3PJNWToj7EL3CUyQtBSLBK7a8lQmqNY39s+TJz0eHhR
s4EMDAZpguk6w4SW+DZR5lYy0H2Yqje88IVYuWmwpbyNDAOor3jP9BBRsHBx
/kIHGSi5AU57LwwRlIbC+s4uMuimbJhbew0SLJf2ez7oJ8NhH/+ftqn9RO2A
ldWxQTIse6o1yCj0E/561/QZv5DB2yCG+03FZ2JOvF7KeYQMzU927rEY6SO6
G4xb1L5txq14jjvq9hJpErYyH36SwU421X7atJvQ3L1D2fYXGaoFrQxSGbuJ
7sPLe1dXN/t11ORURHEXweIbaijzhwzjxJNf3MJdhEfnM88ABgpInUpN3jfT
SbB98wrg20KBXuud1y2yOomsf1qhOUwUeJdv5JFg1Un07WhP7mahwN8pj5hD
XR0EhP6oVuSmwHWXsXfWie1E//2q5loeCvz8a3TYSrid8C6+2W3ORwH39i+Z
R1LaiJxh4W8hghR4TN///Xt2K8G7X4t7SJwCL6dGbU50tRCj8yFW0dsoUNju
0vz+WhMRwGzsSFWgQEtsiU+5ZBMhJCl8qXwHBS4NCO1UrWokDAyehowrU6Dz
TNqeR38biKKs1lxiz2a8tI2LFldPGFUmlnapU0BOb03CU7OemOg899Z5HwVS
n/PssRyrI8Q2Fj/e3U+BSL3OKEWtOuKGhdDvWW0KBPC9cFFZryWkPL4yhuhS
oKZ4o2lrfi3xKjSHU+wgBZ7Mzmny29YSM8WaZD19ChgYerx90VpDmHKd039o
TIH9l0gTYUXVhMy7J4nGZyjgaDIS3m31mmhTXM0atKQA357A9m3fqgi/RP1i
l7MUuMUc2G/gXUW0OE+1h9pQ4FRNyNPBuErCk2cH61tHCvirCWT4j5QTElf8
hY84U6B0MrTt+n/lRD2tRXbAhQIsFw+TyPzlhMjLizq/XDf1n3hRwGf4inhr
le+v4k2BvbVKX8Raywinxn/hr30o0F8wNqdzqYzgUz2aZOhLgWeP2+x6hMqI
81sWShyvUMC2IaqYer6U4MhVnUu7RoED4VKznQIlxOnVEmueaAp8vvcrSCC/
kNhiy+T+8DYF7hjIbw88X0jkt5hdVYylgIyhfBcjqZCgT1tJ1r9DgWHX9Y3j
iS+InIP7uq4lU6Av5Qpiky4gTApujXClUiCv9pRvcXo+sS7yef7+/c16fet1
TsjkE8Yz/3GUp23mW3ZZwlw1j/gZX3lwMZsC9zg+zD6xySUe/mE3DXpCAUP7
yD97lp4R+uctbTmfUqBdvyf2Wsgz4r7G38Dtzzf9mW+vtzP/KaEzjF7ZFFHg
+THbczqCOUSsUq3CxzcUmPuE5+oUs4mcfWdYg6spEE9nIdDXlkW81V2eVK2l
gLi0+8MbnlnEnIVcdlw9BciMMp233mQShqER0sc/UKCarOOU4JRB2MZR/9G1
UWD7tvnkIqEM4sr9qsEX7RQgKff272l4ROQUzSXzdG36m5DoPLH9EcH81USg
4zMFfE4IFCX/SyMkp78vBQ1QIFDQe8+Yexqh9jOkU2WIAv+Vpnc9pD0k7Nhf
3o4ZpoDIM7b3mh8fENV7xVmPTlLgSK3vlx/NqYR/LO1v6zIFqE0NXFRKEhGf
GjB4dYUClmNn8HjpPeLZY8FKpVUKNMkcCb9heI/oqzrkF72+6U8DCFQLSCTU
p3KXjBio0PONty5mKYE4snyg8w8jFQ7RX860SEgg7DeGCp4zUUH3i5HQu70J
xB1BHlcOViq4lbbUmd+4Qyxoe0+2cFPB0MCT46NiPMFyhLPBn5cKxYVv/Pr7
4whp88dZO/ipkGymGngkIo4wduuziRSiwhD5wvDp2VgiN0Vr0ECSCnd0o7/2
h8YQ539s6XyvsHn+lt3T280iibPPDrRZKlLB2OrT3ksjEcRJm5CWeSUqPN3m
sSvZPYLQa2dsEFSlwimfnIqLceGEXC5Dpc1eKuB5K/8T02GElK3Oq+V9VCDn
+pd3hIQRQqLBpWGaVJi7+adimRRGMIfRv8gjqJAT8kpR6GwoMW5Ll72mSwW7
B4ZJLN9DiEFRyIg6SIWMwAd/tsSHEN0dQWnSh6jw9TgHv49mCFGHNpIPGlBB
Oq05JynmBpEl9u923DEqLA/l9hsZBBP2H9f9tltRge1euMOZtSDCMnz/5aqz
VPiWIGST6hFEmIK/11FrKqjOYnvR6UDiQP5vVx87Kmw1M3j9jHaVkIlYs61x
poJ36I9z2xf8CQltDWvTC5v63WHZdc7PnxBY9bOavEgFifEehWgGf2LL+dVT
nB5USOHsUSmUuELQtH8ZWVymAi1+dJlw9CP6V9UNZnypcFHb66r5P1/iY8Hl
Q0H/UWF7nFK20j1folZyRTs7gAp79x4+/r31MpGxtqy+GEyF27HD3UvGPoRt
4RIpPIYKTYtfva4nexIXg0/8MYijQn4VrhnHnoTPiZJejjtUSLdNXVycvETc
+ulzOzaRCqn+VDua1iUiX2Nt/d4DKoQ3j9e9XHInXrGd7rVIo4LSGIv+OXN3
omagokj80WZ+jAzMtGo3ovtqgHNaFhUU6p/tNEhxJdZqNj49zt3kmMug6nqB
YLhjXeSURwWv2qpRk28uBId9TbRCwaYfz518PuPgQkgx3ziQX0SFMivf9tNO
zsQBA+ai0vLN/O7rWn+/5UjEfuSIrmukwpGv+6vbVOyJlExXp9D3VCAaZF/7
tdoRmd5tuvotVKA/L3pg7aIdUSYU+7uljQpnV2XizxTaEoOn+Z26ejb7aZ0s
99rYhpjY4a17t5cKx4LFjXb9tibm/3RLnfpMhcZFeQrxxJpgSEvs6R/c9MdO
vm0rTNaEPE1Ud5RGhYHtgasWz6yInSVXpLLGqVBi4i/OIWpFaN4cWHOYpEL3
PuOr/0VYEkbyD15MTW/eJxXKQxOfM4TnBZLU4uLm/dy1OzbT2YII0Lq+VvRj
s95Vlj1dM+bETc7Rbu+fVJjkclW18jQnkgoyI1dXN/10d6rtRMgpIuPaFseK
35vn7498+4znFJF73EEn4A8VSDm/s3amnSRKKA2S6N+mP+xdqQMqJ4k3P+TW
NjaoUB9zmDu91oz4H6KIhwI=
          "]]},
        Annotation[#, "Charting`Private`Tag#1"]& ], 
       TagBox[
        {RGBColor[0.880722, 0.611041, 0.142051], AbsoluteThickness[2], 
         Opacity[1.], LineBox[CompressedData["
1:eJwVl3c8198Xx+1kZe/x4SOEVEhR3uekVGZmpSQrJMmMEJJEWVGRyIgiRXZG
ErLJSjIiHzuSWUZfP79/7n08H/ec83i9zuPcx31ccetrRpdoqKiomLaW/+9J
/tYM+2zvE1I71Tc2NylQ20XSPUO6DAuMZzjWt3izrvI2iXQDbgl81JzZYraY
4rdMvUHAlHglqWuLk6oixOhJYXCmIJU/b4vl52wjN+2jQOhES0nwFg+yPftv
42sMuLS6+upvseSL7Spr64/AkFPFlm2LndQ9r/4RewKeNH1utf9RoKB7OH3p
aCJ88DiU6bLFa1d0B+btk2F504Sea4tTqAfC/mimwlCZ+v3sfxQ41vpg58rX
NAjm3HVIbYsn4098XLqcDkrRdrwfNigQbvvPfHE9A0qzrETVtrhr3eHhb7Es
6O9qKONcp8D1etG9c3mvwP3uIyOXNQoIxnY3zx59DWyFwyK1qxSwlkXan/a5
sHN14LT+XwrQrPt8XvJ7C3lfPjUE/6FA97CpyJJmHjRqJ17PW6GA92vm0oWv
+fC6PDVqdokC2jHjDAspBVDI/G1zY5ECwt4fTeYvF4K0ElsxzRZXHfX6Pbde
BCXfnmz+/k2Bbf0j0rNipeAmWnHObIYCvVXvPWcmS+H3gyI9oZ8UePUivuZn
XhkocPsld01RQN9N/+L00QqorUq5Kj1Bgcfbyx5P2H8Aqp85wuY/KFDope3m
zl8FVBfar3YMUSBx+oDAol8VKBZ4HFb/TgHndk77Bc2PIJ6nbfO3jwKciQ00
81+roa+U1vhfFwXW2YqzXA7XQMOUN7N0JwVGbz03+J1SAyol6ZdOtFOg2N7/
2dzlWnAdqOV0aqHAOSVltV/rn8Bnnu67Zi0FUpuSXX+KNcI224ZxyKfAUnyR
7FB4I2j1ne9IzaXAcftmSudqI3iFWpJWX1NghvaPaVlXE/hnVTKFvqTAQXV9
tbC7LXBkaPSXdCIF2nM3aKTnPkMTk4uC1+0tvbDdglWhHQKsM/cqBVLgkNRD
tbu27dBiYyQy5keByKWsRZ+OduBf0uqTvU4B5QdfLllnd8DnAaoxwoECAU3y
2vsudkHJanbYA20KZOaVSGU/6gKn/64+eXucAp3xGrQ7W7qA5l2PfJ3G1vza
n63gV+0Gt7ukbV/UKNBEG6xAxfUF7lafzwySpQCvej/n57oeeOFmXSXFSIGc
3LB+J4U+OOdxsX+wYgSmOafDta364IXSeJXKuxGQvq5NyDzsg9AA/6jQghFI
OcycSlntg3/X9Vn5Xo1ATGO43blP/cAneSdm+PEIXKdEzZ8wH4Sm7qMsCtdG
IJm5+TaH5jAkXcz8tiw4AvbQ8WTGbWsOtfMqzKx+AFXaSln/fQoEMsTeO3P+
B8TTCQ80pVPALHW238D0BzQ02olm9VDg/KGc3SpaP0DGZCPtktooPNQyjmjZ
+wMmHaRff6ceg7vLIfv3bg6DY8zNyvbocWi87mHB+WQYnMd2UQpzpoBGrGe/
ZcgQMIkHSw8d/A1RdCYkx7f9EMneLJtquQi1PX1Hclh7wbrf5ANtywqUXdSh
PD3aDa6fgq2vSa/BqoZuUEFPO+S5sBjza/0D3Sge0ZvLzZDqe2V67xkqNHAZ
fS0SWQdByRuGSzPUmKng7pZ5pBoM9r5zlVukxl6tsdt7FatB9KP7A+tVajzN
q8lcI1ENZSPT7e30NNiX5ei8ja4aFnZ+O/VGlAYNskOkWes/gvXrIj07AxoM
yT1ycfupj3Ck1Fmrt4AGVcj/WrLttu5N1zBW+NBiig6yh9i/h+CpylSfW7S4
qH34pY3Oe9hOlUSjGkqLHek6iWf2vAfO3Wa1RY9o8d6yrmfQnwrYebfjRO5b
WqQ+zJk/EloB2oeq9dPGaXGgKbWiJrccYp8/Nw81osODJoK7yljLQMrDzttE
lh4vfNuYXdtWArvVhoyT99Kj01Iza/JCMShTnd0zrUKPe1QNd5sMFoNGuNZ4
wFF6NFq30pzPLwaLdHmTbHN6FLV/07ZsUQyPuxf20ETRIzfjvRmxsiKg3x8w
kbtIj4JlHj5FfoUwuhx3mvk9A35Ex+rPe/Mh7YiS+2ANA5pKgdGiSD5cjGiL
ym1iwNOkJTYZ5nzok6RvNO5lQCU2qaHasTzoMHY7lLjIgLQumuFNT/OgMk+X
tFt2G/pTP85ZZ8qDuKvU0/px23Azgibp2M9cMClNZBB/tg2Tatw2MxtzgZP+
IHkxfRvaOb5skM/MhchEZ/O4/G2YLJGpGHMpF4Kb+9uGWrdh8J/UwY4fOeCy
q7jAhY4RT4dlOLEPvwHtMcebMa6MmLYUMD+9kA3Hb5JfH/NmxLqTp02ffskG
DZ6BvhV/Rgxvv4n277JBTVPv4PlwRrRQ7Ttr6J8Nshl7FskvGbHF5NRJJ+Zs
YL605FA0wIh/UqQWXsm+gpbRmya9J7YjfSRVWblfJuiPRsuJijKhk1EN0eyY
AS1yo93mkkwYHnanR9s0A3TcD/g/lWXCF4fvsH2HDDhJ872d/wATeuwtlQCe
DNAgyV3nMmBC214alemqdNhv/qmKMYgJRWVK5nuE0kG4e9V0cYwJr11VTX4+
lAYJQnqb+2aY8HvGWIBPSxoI2KRkuiww4dSPi3I2pWnAu3B8ffY/JoyiE3x1
OTYN2NkfpkzyMSOr4vdyrZNpQKur8HNQixkVX+KSVlEqTNdYBza8YcYSRnCf
fpoCYg96HSMLmdEs+db1a2EpYGKhb2pSzoxV2Yo227xSoPKvquxwAzP2Mb8q
umaUAjG7Obr/UJixte+rI4kpBQ7FfZCWFmTBJv8qxYnVZxDuKPz5TggL/pcW
XP59KBE+Hogp1YlgQRPfhSSbD4mwQseYzvGQBcu4vbSYkhPBMnnROymVBb9/
ORRYYZEIyt1NEkUVW/Fauex5Q09hUP3G9dEFFhSzqyZXTSSAAkePyNGLrCjJ
eD47Y8cTGI8YD3p0iRVHbzqcYVuOhySmPxMTV1jRPqVA7UFfPLDQ8eeHe7Ni
4NF9OmMZ8TC9Yna85wErlumFcteqx0PGwKDz5VpWpFMIDzrpFgfCmWMfonax
odNF/e6O2UfQLbkiObKHDQfor/Of7nkE91MZ7imrsOHvw5pd85WPYC1B2uSb
BhuyvO45ey36EfRGXJ6UMN/Kn6I+H6j8CGLdZ9mLI9lQJHe39GTgQ2CCZauB
RTYsEeExOiIbC95HZBiL19hwW+z1z51csTB+9HxOFPUONCrnHvX7FwPVJz+u
aezYgSvbs10FO2LAxygiNkt2B07aCdzwvhEDPy/t/HTdagcG758zyG57AC3h
pjIcn3cgjXfd1Ml70aAWFdo2/WUHRn9sSPhwPRoyH5R71A7swP6xiH86NtEQ
/Fj8o9f0DkzifBeYcTgaRNtX5Odo2FGwmO1g/nAU9Hyr/mQqyo72FZ9zLpZE
wonZc38kTNnRaPmiCcftcHjGfbsr4Cw7+tdWLRZbhcPSoezcgfPsqGtEY30L
wyHl3rr9Y2t2LKSc5w3+7z6sSSf2bndhx9jhia7DfvfhtfVg6e977JgW9qDk
vP89YO+96FdZxY6czAPHTieGgt3m3bNCtexox5TMYBAQChVSb5W969nxBTt5
t6N1KFz2pJrd18aOLKYHyZsyoVDNmXoho58dZ3wyeDJL7oKH3ggRvsKOA4Os
d771hUBvtS31OXkOrFpy4Bw4cAd+H+kTvLmHA4mV1rMmpDuw7eMp5RRFDsw1
ZbEZY7wDKh/U7McPcmC0Zpi1YV8wPCxnb3XT5MC242rO+v7BcKqwIv6+BQf2
73xD3dB0G+oyuPe+j+ZAD3eJMD7PIPgueU9rOJYDRd/qMfpaBsHy801r2jgO
NDgWdXVJJwgk06YfaSVxILdgbawMOQiCnlWtf8niwDNPdi7Hdt4CIs6p/lc1
B2puP+pru/8WFIXWWpCWObD5EePQeaZAyNRu5r/7lwNrbSe8kmcDIIGls3N2
nQP/Kv9OKawLgMDooePlNJxYePesr92NANCNX1M4zc6J/7ngn5Fhfxh5uXfz
vhwn2sr7fuF+dxPY6hOT/1hxYriTGxt3iC9Qhz03s7jEiTvviSXp2frCkvYr
rk8OnOg4R9OUo+EL39pK7sZc48QnGqIGE5s+kN7TeW33TU7Ut6M2lvfzAbVx
RrSJ58R/PWo/h31vgB2953BbGyfuldys7XzsBYJijV/XOzjxdHBtQqKvF7Qd
FPks84UTF4RdgoItvUDF6dP7oH5O7LS2YsqR9QKGLp6nKpOcKJp4M8626jpk
pBSbPqPmwqqAO4PH5j1h9NDfpqvKXHjrwEAJtYMHxJvqVicc4ELntuwzxgYe
oHstpbRejQvTvSPOfDjoAYVpJzPFj3Chpf1jxvHtHhC8/cmdL3pcqM1Gv/vK
G3eQ/KqK6vZcGOB+rerwqhvYuPkWsSRwofJ6kdOx566govi9aFcSF4p3+IXw
RLkC0wIWH0/hwp8NLd0bPq7w1pWhJPAFF75MDcxnNXaFDZcH75byuTAjz3Ju
P50rPL72snygmQsNu71Twh1doNGp6+Prf1w4ZpuV4xrhDInyKtWNVNwoW1gQ
p+3oDC4z8dXjtNwoMRLvrn3CGXidLGpITFv8ltOyktoZrK9M1T7k5UYFe7Mn
bt5XYePyZr3fHm6cPRfpO+XkBHvs5dp0rbjxhMVxKypXR/h+WezaG1tuDPFT
ses+5QjhTlzsbA7cOMavEtmu4AhTruuGn525ka4xJBJnL8Nzv+Yvhn7c+OK1
qt7alcvAF3Nl8HQcNy41j2m9cXGAzYrsGctWblQvVz0x9MgOcj4kR3xs50a/
ucZCqxt2YF4dqyDRzY3EibpvDBfsoLTe14XSx403LeIy30nagXunztKlSW6c
fgKrRUWXYGLi57ojLQ+WG/2dXxq0hc+c8syeqjzIuPDi5I3jNkBcvTr19DAP
Sj3MLsrcYwM59Tn11cCDs7eFNBb4bSDSb18w+3EebIv/erzrpzXojqv8yzbi
Qb9Ou7HGGGtoKj0yN3KFB/OD7Gldx6zgk+WZLoNnPHhalm9tMtESlMvj87xS
efA75GyXDrOEdJ6+qGfpPPj2VWG/r6clBDeZ68684sFvInHWl/UtQUPZ+tPd
Eh5c/SeiYUhtCVXbrpZUtvNg1ahLys0eCyjPCXoqT8uLipHPZb4kmQODrqlg
HAMval88FNTgbQ6GU9JPqJm22EHfctrYHCbIrY972HkRdXIb3zGZA9cTvphA
UV4UGOhQ9/E5D1duvw7tVuVFlrjpwYvW50DobI+nnwsvSr2ekTpmdBbsljOX
xt158QhnIHOK4lnIi/F1N/TixdAA2kky11k40UpylfLnxd873tSldZ8Bd40r
Tu33eTFeNOSrl9kZaJanspF8yYufTZlHTR1Pgy+1rEHL4JaeCeOY1JcmMH6M
uVfqBy+2BI8cJ0WYgEHozMVbo7xIrXmfucrNBCR35F5T+cmLyrs0pawJE2gR
Vo5K+cuLEYobRvJfjUH0INHmwcWHmZvmWcVsxlDtbKQrosWHzHMv1JIeGoJ8
vlK3ly4fOgToqC/dNITHy9zmnaf4kOM372t7e0O44vf1yt3TfFjr+eDYczVD
4L5nfn/ehg8zZJteXB4xALsMu6ZP/nxocOrEd54DBsA04HPSuZAPjSppCjgn
9UDFK4s1qoQPWfLWLi/X6IEVZ29nbhkf8trKJdKk6MG7k/svzFfx4ckXfHlP
z+qBXdGcq0frVr09xZY1zbrwMdL2qc84H5rHJid9KNXZes/1f4Xw82PAF31h
+QItSB/wK3gpxI8uO1k86B5qwWevbO8GUX5cKT/7jNpTC6RyGGmZdvLjYO3+
6ssHtKBLsIYvYh8/vhPcXTzz/iQoLB04EqvNj4q8hReedJyAsRfiD5P9+LE5
yeugF+dxmAn+sUobyI/HqGyvnF3WhAXr1IsOt/nR42+B0MVeTaASE5fbd48f
/zUGqQ480wTBOFJ1dRw/nvPcZxa9WxMM7or9HsvnR93IQ2ffGR6DCnsRXfkp
flz7WdnaVaABNZqDedEz/MjSyybC9lQDmshJfMtz/PhkWcHbIUgDvg4JU96v
8OPJ9xx5foYasHBG2OcUnQAqGZ7pFJ0/AjInhTLdxARw6qpKnLTKEXgoI0BX
aiqAG0f3Z9x5DWBuIfWSclYAMwP0GpXuAEg+VNJmMxfAyXnn5xwWAIWbetE2
1gI4rrkSf54doLsnSJjtmgC+3SXpKuFFANedGWWbUAF8Y5o5qqOnDjE/Plxi
Ld+qp2k+kCB4CM7xtTIerBRAg6QfTl//qoGEXl+29UcBZLv8WFz9qxrkv1ua
L6kXwOHRTOXbD9WgM2qXv3W3AL7oNildYlcDDiL2ccmsAK7e6s89yqEK0Ql2
9VYkQeQMffb9lMIB8Loe5O5HFkTfjeYTkxwHwMLomViclCBSKXRVpy2rgDxT
j1eLvCBaDNifuvleBRpvaMocUBVEqV/H3Gv1VYDGTDKMxUgQuUMi17299oMn
34h2yW1BNLU6H+UxrATmi/9WOkIEkQhNsKFvUIJjnwWez4QJ4oumxOcFuUrA
eddwXTxaENVKfw3YByhBzkpVdniiIDLauHrJkZRg8ksyi3WRIJ4ZKBuitleE
cw8vtLFMCGLTM5rP27bvA+ECJqEr04JYC/4J6gt7YaijxL5xVhDXznw98aB/
L9ju4KQOWRLEt7OXch/k7AXne3VKm9RCGBNGjlow3QtBgXuezAsLYecBQykZ
kz2Q5URt22MkhJlYQ1PSKg9O93PeKp8WQkeLH4OsL+VB4dX5fzFmQlh60Csp
LlAe8ieKHp+yFEKyXlathrI8VFg7NjZc3arveyL5d5IctJ/tUigPFcK7S7yz
bj6y8PdYxmpypRA+1AgTvHRaBvzKk2/XfhTC9+9UTdsPyACVYgLrVK0Qhh/I
0LQSkIFtYlHiis1C6G7GF7M4IA28q95atV+FMFBvfLb7kjQovdF9MvlbCP1r
HlHZ+kuBM8/SwX1kYVT98ssntFESFu7/qjaVEsZjheWap3MlwZNmStdnlzC+
u/Lc59gjSfCbG7Ss2SOMvy7Qh9yykoT7jfWhpoeFkdHqN+XGOhkybz7tvWEq
jOMjbGc19pOBMqbhXX1XGPu9Apj2fhAHjeS2NNn7wli6563YjxfikHL2XGtM
pDD2Hkyfzo8UB4tmVwmbR8LY/vLdcomFOPS9TWmhfS6MP92bDxylEodO3/9I
mpXC6C/H+FVViwTVHGWN9UvCGN+nflKIIgLizZpLe/4KI2+SHj1LmQgEBneI
xq8Lo6zTW2XlByJA/Jl0d6ARwUo9l0+7UATKBvhEt7OL4H0ar6rUFGHIf+np
pi0ngrfMY76FXBGCNPV9Qq1WIqgiKzunKS0A1fpMt9dtRZDf5/HoBIMAjFyk
TO9yEMEwg3+f88f5gRz0qCzEWQQVYsvfV7/gh/S6VTP0FUG9iEuen2T4IeNU
dXzBQxG8fuSdqJwyH2RaGfMm1Iug3wDLq132PNDgJu/f0CSCRLyZc7gOD0ze
ph9faRXB4Np45NzLAzIvSoqMu0Xwy6Eoy5BVbsiaFjJl/SGCeM7gC3MkN7xy
H40NXBPB4gf3POzec8GbO54c9rtFscesZ+OQMifMHL4QdGevKHYwpxTsFOEE
+aVji8+VRJEjI/ewPAMnvLLm/jKsKooDrREHo3o5IBMK4s8dF8XQxD90Wf4c
kL76W0z/oih+Ydw1ztrODglXnRT2PxBFu9c7blxm3QF9kibJxg9Fkao4qefX
GBsIDBxid4sTxWfvg1MzKtkgXpt5ISdJFGuFEsJfuLDBI+lXRTKvRFFup6vk
XA8rRP+YOCxcI4qjpp6v7F+zwF1TGx3a5a14++89djeYIO3UgPmlv6LYYPPj
+2cTJqjQMnWuXxdFP4Gid457mWBB/cSD+zRiiOyPvipPbgdzKbmvXOxiuPE6
NYLr3HZQ/LNgLSknhhpGqfrVxxnhe3yQj6aVGA7xFH/Yp8EAqzHr91/aiqGh
Z6XGOTIDcEd4JG13EMNJxQ3KazoG0LplV9XqLIY1+YeSP9fTQ+FlbYbTfmLI
a73UT2dAD/fUOGPs4sQwZsLt+n/2dLB/IDXrbqsYNo5SpioKaYBdweFvbrsY
Zn2/9NQ3kQZmAhRO9HaJYVAc+ZRZMA2kk8tHZfrEMHgqUtzVhAa4r3SLNY2L
oUz6UTW2FWpY86PVYaAiIeeTHN5Bghq+Mat8PClAwmmmMI+nzZtEnfKTyQFB
EjbkVZ3TStskCi9s7HAVJqHw1MIB+RubRHRutcUTMRI66dq3RElvEieNT21M
7SShjOI1cn3If8S7BIcD9xVJuP9WbfV7/X9E/K6nb1p1SGgXeCGXm3adWFo8
nnFbj4TKp9ziVgbWiFOVC4mqp0go5dz5gLVkjWAw1g7PMCJhComS8O3KGuHp
t+p404yEtQWPxUe+rhJGn8/I7LYnYeTksqlX6V+CxZP7eXgQCdsy8ul7U1YI
B6hK0AgmofOJo049gStEzXanmL93tvQL5t6itlohfJ7V3LINI6HtwZyaAfEV
YqrezfJwNAnhuQtVasYyUSfYITKTRMKF9PCT8kVLREBVRLxOKQnNdBoi3y8s
ENODVQ9Xy7bODyx3X+hdIE6vL0a/rCChVfq2cxKVC4S8yrkw2ioSuvW3mvPd
WyB6s6V8yutI2NSZvZJNXiAU4z6cl+smYRV1fb/phXli/Oq8KPMcCYdKyqG3
c44wvC8pVPp7Sz/t0nf3F3NEReYZPvsFElb7hr3U9ZkjYinvd9Qsk7Dz0X8O
hRJzBJrdo/LdIGHm6qN84+u/iIRj5JHp7eLoq175+57MLKEnZJrRJCmObRs/
5SqLp4n4UYWq81LiuCpSmjQeO02MvmHsn5EWxxLGo8uHXKcJP6xg3yEnjqTZ
NFcn+Wni9SWyn/E+cdzr9tb9e/oUwfR23mhAXRzrhVXJPUmTRP2xSKpfp8Wx
+oOlzrOccYKTzUEo4Kw49txzJ69FjxMWX4+osJ8Tx28pnkf93MeJlcvLVxQv
iKMalXv8wsFxQirK/Ot1G3HMn28/lfZpjAj+JpuzeU0cax3Tg0fHRokjzvXn
OcLE0V/YwbsQKcRa79Tx2nvi+NT6xSfLnRSi8CiLole4OM5HZjkqMVEIKQFD
xsGorfzK2Qnt7hGCpbavMPOxONbcL1447DhC9Ar8YsV0cRz6+k2HKukH4fKJ
u8r5w1Z/3inueSU8TMjuPZAt/lEco0b3DX+gHyYoCWaPu6vF8YjEs8c/B4eI
0y7PnNTqxLEq4qza7dtDxGEhGQGGVnHsTA8oyOz4TjC6HnJL6hPHJlNyQuCN
QSJZ2FqyZVkcvZUr7UWW+wg1JTkF6z/iuPF8VJ3o6CO6tZYO/P0rjpGxsdqR
b/oIRq8QHckNcRxedOAst+sjXDpeufnRSCBTrGgp9n8jMGSxSn6HBBKGb042
tPQSI3PBFyJkJPCF2p7fKu09hB+Dvj1ZVgL/eAa6teb1ELwifK6lchJY2vqN
PTy2h9DWzgoeU5BA26Lx9sAzPUR+emu2+n4J7E7qKNH48YW4bca7NntEAtPe
d9esr3cTkjUvH+ufl0CFSy//m9HtItrk/6YPmEtgz4zTjkylLsL78ckCRwsJ
9OexGLwt2EU0X576HGIlgdzdJtuTJjsJN3a57R/sJbBFkEvAMKST+HAhx3eP
hwROjI/cTKzvIM79LbRkj5DAt1kXvr+xbCforOmvPYuUQOqtv6GSTjuR02x6
Uz5aAoN2SQV1728nqJNXnpyMlcAsXy5RR+Z2IlPzYFfgEwm8qvErtfzaZ2I5
plxzPkMCGURpbz2QayOid1fLdlZu+W27xXansZnIPHh+e1CVBA6/Hn0+k9pM
fDi6NLGvWgJdKHQ84T7NxC8zqYwHnyRw7Y6usat8M6ETck/MsEUCZ0h/ulti
mgiGISPu9m9bfljfz9y53Ej4RlP+tS5JoKXqpDq9ej0R89Rv4OaKBD7aryj3
TaieePWCp3z3XwkUuu270b9WR/RWnPCOWJfAMtODmldL6wiVqewFXRoy0jUS
50oO1hG/j3hMNO8g47v/epnz4RNht0jX0ShLxsLh1rHHV2sIi1fH2szlybh9
wVEry7iGOG0V3Dy3m4y6T2cXBlVriOOfaet49pGx1vCZ7RuGGkIqm6bc6gAZ
LePFpodSq4kxa6qM1aNk5JURd7/6/SNh27nuvesCGQ0nZq7SX6sizMMOXa+w
IOMpYb1lVrMqwgR93U9ZktHgrWGs0tEq4ljO2lVPGzIunWH0/cJXRUjeW7X+
eHlLj5Jp4VDwB4Jy5I+u2XUydnk7rVeoVhLWeQuksCgyemSlGJg0lxNOQcYb
2g/I2NEw+LM1tZzwNC78yhK7pS95bjPYu5wIXfaMjH5Mxn8O32RfSZUTOaqr
63FJZNxFL9BZd6eMWP242fMie8tvWZXaP/1SIrqTJaK2fktP3VtjXuYSIuH5
VYeQRjLeC/hvW8JkMfHco+3oyeatfrKeHTGoKyaKeaPXmtvIqPRedfB0UDEx
cI7LoesLGS8mlH4u3ygipCkCR0coZEwooNv5aq2Q2FvoI5o+RkYd0YLf6v2F
hNqd/tVLE1v5FdnWVBWFhK500tupaTLWZT2TZvcvJNyukETn58m44CDfZkxX
SPgdvrWav0jGPf4s1qbjBcQd1pFuj+UtvzR+QbcbCoj43Of3//4l4wUmCxvb
iAIiLZDOvmyNjDXek6m8LgVEtuElDb8NMjYI7ru8ZFRAFErUiRD/kXGec8+N
f/sLiMpFqdXNTTKKPFeJ2SdQQPwPhgwCCQ==
          "]]},
        Annotation[#, "Charting`Private`Tag#2"]& ]}, {}},
     {"WolframDynamicHighlight", <|
      "Label" -> {"XYLabel"}, "Ball" -> {"InterpolatedBall"}|>}], 
    DynamicBox[(Charting`HighlightActionBox["DynamicHighlight", {}, 
      Slot["HighlightElements"], 
      Slot["LayoutOptions"], 
      Slot["Meta"], 
      Charting`HighlightActionFunction["DynamicHighlight", {{{{}, {}, 
          Annotation[{
            Directive[
             Opacity[1.], 
             RGBColor[0.368417, 0.506779, 0.709798], 
             AbsoluteThickness[2]], 
            Line[CompressedData["
1:eJwVl3c4l98bx43I3nt+hlEyUlLkOedGSUgliqLMjDIy4htRElkZSUZFRikh
s4wKWZEVIqPwMSI7iVR+fv8853pd9xn3/b7f57muQ7Z1N3FgoKOjW9v8/H98
EGjLrGofiRSTt1+aVaPhui6S0SmSM+4KdBee3uSNhjc3SKT/8HZyENvwJnPF
l71g6wvGrVvsDNo3+UF1tDQTKRwbFyr2vtxkxXn72xuOMZixcPlF8iYPcT38
96c3Hs/E9vd6b7LMY1b13+t3sdfwFqPDm3yR8HH9JZ2Md6g+4hTe5OLu4axl
3fv4mtCYxJfdNPz7gtHgomMaPiPLeuXhJqfTD4b/OvgIV/0wkTXf5AOtcbIr
vRlYT4Rdmn2TvyUdqll2zsJV24MdX+6i4Sj7v5Y/1rOx9xvuDctN7lp3SliQ
forN6uclElRp+HKj1M75wmf4iqVAluwmi93pbpnVfY5d3/7wf7GThm0VgPG7
YwF24eyWLlKhYYb1K+3LAS+wzL8vM9s2uXvYTHL5YCHeV/eKI1mZhv2es5cv
9RbhjRiNQw5KNGwQP8G8lF6MRc5R7GoUaVjCr8Z00bkEyyVYdQttcrWu78L8
einW0U8tz1Og4a0Do/Kz0uVY1dI5K1KehvuqX/vMfCvHlvLTQUVyNPzscdK7
74UV2GWa9+VHWRo29jQ+N61bhZUUtmhtUGk4kbUicdLxLX51t6yShUTDJb4G
nl4i1fj+q+sxv6Vo+P70XtEfAdX4cSpD47gkDbt18DkuHazBegkFDjniNMx3
v4lhsbcWS63/Dv4iRMPrXGVPPbTeYZvXt+6mCtLw2PXMYwvp7/CR13GCJgI0
XOYY+HDeuQ6bxfxnl8tLw6d3q2nOrdfj3RZ9VtwcNPyoOe3Sd+n3eFtPvsTD
jVG8nFSq8DXqPY7VKPFt+zuK9RxbaB/X3uPJo2fUf62P4hnGX2YVXc14/mbC
pOrqKN5HGGuGh33Ajj/6TxstjOKOgj8M8vPtuGg1J1f46yjmw6xnOZU78Jgi
2LYPjuL9cgmaYfYd+JDK06yg/lF8e/npjyudHfix8p6+9z2jWC2ux8E2txOf
m6AzZPowioOaFQ1Uz3VhcScLBvGXozin8KVc7t0ujK/K91uWjOKPSTqMsh+6
cD1Xs9u9wlEs42heJaLRjctY1gZWckdxM2OIMh1/D85qaJY9lz6KhYgBvvaG
T7hD8EtsX9gozi8IH7io3I/vFphphR8fxdN801EGNv1YY6jHR954FMtfNkDb
Evpx15pB/VuDUZyuxf6IttaPMxm0Sr7ojuL491HnT9cPYO2j0eqf9oziy7SY
xUOWQ7hoppW+QGQUp7G33OA9OIyvnKn0ofSPYET4W147O4yjqxtesH0awYNu
O/bM+w5jX3Hzq7OdI1jkY+TEh2fDuH7g00DG+xEcl2R0+BbP5tjWJ9P6agTf
kG3j2hgYwS2X2HKpiSPYEXcmz3jS8KHWQ/d+GY1guoyVioFIGo6zVDE10R/B
SVskBpuzaLioecUmR3cEN70/L/X0Ew1bUrcG62mO4G2mfzIcNMdwwFeKiaH8
CP7mJP/8C/041s48o+RPN4Jd4q++6YidwAe6tp5MKBjGbuPbaSX5U/hp3R7j
CvphzEYOkf+6bwHf4NkrxfpqEN/maVF4ZP0DG145UJRr9RnbDpi+ZfywgmdS
P4V/S+/Bl+pDbN3lf+MrvjtfHGb9iAs9OE6IHP6LP7c/Kj3U0Iof+V+Y3nmK
DvQytMdykhpxcNqf48sz9BB8NNZbPaYWH9v56tKOH/TQHCje+SNg8x7UeMXZ
rtGDMH9Uf5VLLa4Yne7oYGIA+YWKX5f0avGS7OejeVIMQK/UecnpXw22fV56
5PwxBljMt58P9ajB2uVuh/uKGUCotak/0qoa03UNQ9UVRigW3dDULK3CIVNv
Hl25zgi7Bo7kzd+pwqx0Dxg0bjHCMo+1QbVnFeZTsqgrvcsIqqrMi0U7q7Bs
WOehgheMkJKzcW4orxIb7K81zpjYnM8U+l07rwLfycy0vGWyBUqZJqokq19h
Oe/zfqYKTMCoWnzLS60UK2l+PZG2kwmkPUSFQsVLsRqducq0OhNole5JzGfY
/A9FHZ4I0mWC3LspRtqdJfhslqJpriUT6MRFPbroXoITu5dUGGKYoOfiY9RV
UIyZ9gRNFvxggjtHHF3SoQhzrP+q/b3GBCy8Uj/PKRRhvhqPhwfpmCG6TN5I
TaAIk47Ymg1wMEPHoTt7xb8VYi2Hg++Y5ZihQOf4zHBsIfa+y55mZc4M3qrw
Q2fiBR77ee8k+2tmaMq9X60KBThDe7fX0Dtm2PowsNNVsACfi26LKWhmhl2n
7V70Tufjfhmm9yf6mAGCR53UEvNx5wnP/fd/MMOl+ehSrvk8/KbQiKSksBX6
32ZyKD99ju+50k8b39sK9Y2TzEfRM2xafp+Z/HArrD6aq+QUfYb5mPZRf2Rt
hW/veZ+s/HiKb993s7xXtBXq/rN/qvfsKQ5pGWj72roV4jQUSIMiT7HH9rJi
jy0sYDX3s6n27xNsMO5yNf4SC6iFpkvljWdjvavU5wf8WKBUV0WKuyEb6wgO
9q8EsoC+kYFK4uNsrHnwyL4zUSzwKd2Cn98pGytkq/ygPmGBMsPuN3UzWZjd
YdmpdJAFKrZMXJ37k4k/jF017TvECi9EbljG783ATQHqNyKMWeH1zPLwWYkM
XCcwX6hlxgqhCkVfjegzcNUBa+5HtqxQGRXyOarlEX6epdPsfJUVOleCHiTb
PMLR9lthvYgVSAk2F1rvpGPjsdgdUlJsoL/9d3C+9EP8YcdYt6UMGxRf3xJ6
avkBNvTaG5iqwAa+ZPeHau8fYH2GLx0ie9lAVkfwdITXA6xD2nGZ/xgbrI/w
saU138d7LOurWYLZ4O22YyMHg1OxRPea2Y9xNhDZ3tp7TCgZp4gf2VCdYQOu
dyHPZBeTsKhdeo7HEht4fe6g3/4hCQst6a3P/mODN0NbYiuCkzAPT0L6N2F2
KEvKvrBl6R5mNFL+PnSYHdYuc5/j/JyIp9/ZXmvKYweh2ZtT7xsTsHRcn8vt
EnY4KRPI6ZGdgE3PGpuZVrLDUBJfjt6NBPxmVUNhuIkdBEqm3UJwAo5X4u3+
Rdtcr5kQoVVxB++/91ZeXowDdAql7lx6FY+jXCTab4ZyQPWhFz3hn2Jxzd74
csNoDgh0Ndo5UB6LV7awZPEmcMBAq9bTkw9isXXaD78HjzjgZZb67hb7WKzW
3UwpreIAXrG+EoPvMXiI+O/y2BIHTBRwLkwSt7Ey7ydJ3XOcICnY/sBWMhJP
RE8E33XgBLtvvPV/FyLwA7Zfk5MXOEEDjcv21UVgji0iRVF+nKAf7uF52DUC
T69Y6H2K44Td9T/NhGrCcfbgkJtzHSe4iG2fFvO+hSVyxt/GbOcCYkRr/yRT
KO6WWZEZVeGC6CPeoiPDN3HkI+YINXUuELCJD+Otuol/p8ibftbhgotr+zkE
vW7ivmjnbxRLLli8zB6bRgvBd7xmecpuc0Hp8sVf4W03MBv+aTP4gwveXxyZ
+f3+OvbT3sZS9psLWi7MtFTlXMcTumfyY+i54Zc+e0hp2HVcq1/zW4ebG6j5
RSYGetfxFZPoO08VuKEobxqv1V/D3x1k6y/bcAPz878rpx4G4Q9RZtt427nh
TPyvphHOAKwZc6ttuocbgk4PSzD2+eOcuErvukFuWDO3d7mW4Y9DEsk1vtPc
sG5dOhy1zx9LdawozjPwwHJR+pcvTlfwp8+19WZSPJCmV8C58tkPH5o9/Yti
xgOB9p6KN3/74IcCN7qCzHmgSiy3c7XdBy/vzy0YPMMDdJhOqSzbB6dHrDsm
2vLAuxfzxzlMfPBv+ft9rB48QKO/dkMs3xs/tx0qX4jgAUYwirbx8sI8fecC
3lTzQAKiP96icgmf3wgzF6/jgYVjrNdzOS/hKrkXan6NPKBh8iCv6bsHdvah
m1Vt4wFHI+mQVzkeuJbvkVX2AA/wmcf+tJP1wN5HRlHUCg/E6B/K233CDffV
2tOfVuQFee2oJyplLnhBu1/sqgovFBj/6Pa54YK31hxVS9/FC4ylT5T4j7tg
9beajhP7eIE/vebk8VlnnFDJ0+p5kBfQ5Rrb1u3O+GhJVVLkWV5wuKG036zI
ETdkC+x8HcsLfj0Figb/7PEXmYjDw3d4geevMxHSY49/Zm7YMt7jhfMepkbM
efZYJmP67uEHvJBpO5M9bGmPgx9Wr/c85YWf30pURt/aYXTvYuNcLS/MbqTl
lMfb4tJbdWdJP3nhro5d1xcna5xj0CIStsoL9R6q07cPWuMUjo8fZ9d5gZOX
1z6EYo2vxX7Vq2Tgg7gTnlr+FeewUdJv5ZM8fOCau0a8yj2LR5/s3IjcwQe/
RGa0Gx5b4h7nveVLynygSL//P3snS9y0A3lZ7OIDKYeuP4EKljivwHBSToMP
zj1K8pN9cQb7vTzfXqPHB4bHdfxINacxV+P9tF82fJBOPXxRYM0c04dnWpx1
2GSn2a98teZ42eAZf70TH3CMrHhcizTHn9tehsW7b+ZHpDRnS5vjrE8f3ZWu
8gET9XkF45FTWHOCBeyS+MDovcY5u0ozfJ7JZ7itjQ9aZ8fMs0ZMsJj0+971
Tj6okAOrb+UmuG2fZPu2Hj5oKxk891+8CVa/WP86eIAPwrUV9K8dMMHMXYKp
6t/44F8Vzw7+58dxdnqZ2UN6fmjImlsYuHUMm1ewHWnZwg8n6cOeFzkcwxzd
Zw+sbuWH4+mvrdt0jmHvrVt3m3DxQ3RL/r3s9aP4gNspHmZxfsgL02BmmjPG
Y/tXm13V+EFjNodB6bsRTjIzqk3Zyw98ovtPseUZYSP39PJGTX74OTzHYudu
hEsy9HPI2vxgPGXKfeOnIQ5hTb7Zc4QfvIJj6xy2GmKZXg0gHPkh/3Uj+zoc
xnae/qUcKfwge05B9yOTHlbf9aV0+wN+YB8w0v/v00HMtgRleun8MGvn/zzw
yUH84hLzy2uP+YHIPjj5yOAg/uMR92q5iB++WFaW7b17ACe6P6kcbOGH8sd9
T3j262JnFbaqtTZ+iJ/9r/4ory7Wmr9YJfSRH5h23+CmTepgmtuu18f6+OHM
Xbe3jIk6eKfb6zd1Y/yQohlBk1jRxu8vdtU8/8sPZTKhWxXrAd9XVK99TycA
LF6PYhzTAXvMJNVOMAqAgPUhzjl/wEIXz74jsQmAp8pc5efdgG0vTNUlCAmA
lknGSw1jjP84bzQGqAhAhNhu2/I9BFZx3NFmZCMAS+3Vh8IcNfAXZ2n3PHsB
sM+lf7y8XQNHXeTn4XISgI8v+1RnZ/bhqUvrx9vdBOCtAmHi770PZwa09BwP
EADfN/FPZ8L3YuH4C0Mn7wmA0vWXv1Vb9+CGhHOBL1ME4Mj9SZf2e3uw970T
0iIPBYCu6/CPCds9uPP+fpvPWQKQGNBjeO23Go58wj5+pkgARHhcg0BFDW9U
5c5YtwqAXyG3ACl/F85/mxZd0yEAvPhI7XTQLmxZe0eZ0i0ANJUfFiSTXbi8
0d+D1r/JlKqXTb9UsddHw2WHbwKg3Lqe+/OQKp6c/L7uwigIi68mXzOuqOB2
PkV2Hw1BoIXrvgkx2oGRq+tUqpYgCMyzZO3h2IHzG/Mba7EgLFVSHnp/UMC3
A1RDePQEQeqfun6SsQI2mlD/m2siCB3Sb9VPWWzHzeXa86MXBEHPcFWvOkwe
awrcaGV1F4Se2OmBtqPy+JlbXe5OT0FQ9s80PS0ij8Oph5wC/QRh3wrfNO2Z
HNaPNhoRvSkInfbj/dk9srje+lTXsYeC4CBmGMuhLYPVKpMKfR8Jgm6qyhlv
HhmcJdgf8zBLECZnPWsOD1NxSLOl0cwzQXhTxvFB4zoV66jZ1oe9FATzPUhR
qImCq7e6vnzTIQhNLq0kOmcyrswPTlVkFAL+4/LJn2mSmNnITOwesxBcDXMU
fJsgiY9PySfTswnB3IZ5j7OeJJ6ktiZ+4hECo/+m1rc+l8D8ycLx16SEQOmE
zKs918TxhRvPb3VrCEH5U+bHnw1EcRkpaCsmhGC67W3dga2imP7N8dCnIARe
edPodJ0Ivre6ciPwkBC8WR1kDgQR/M5VO2ibmRA0id+dugrCWNz8k0+AhxAI
Plvu4T0riM//zFme8BICFikukpuMIC6M9/c67isE+BDDAavvApvvSNIluUAh
0Dnh+HjuigD20rlwsSNSCPLr48xepfPjFkU6O5knQgCNk0N1THzYn17h2Ich
Idir6fw68DQXnjjA3ic3IgSjHDnjCSxc+NitmXPXx4Rg0JTXIOAlJ5bhLnBX
/y4ESRMhq2XCnPiDhFpM+qoQyPWwqz0eYcdS+1CbN78wJL6+TvqQzIpv+Uuf
bBcShgFm0RABU1a89Ibuy3YxYfjLZt3Cw82KGw++m/1CEgaJA/c1pcJYsMcJ
fc7DysLA6TgyYbUpXa2biZHkYWFQ6E2aZI5hwopFu7t9jYShRu5BwPsTTDjx
p4Dlx6PCoN5+2kdOlAlfCOi9EHZSGK4oceY9zd6CBSIsIxfthOGtyufnz+sZ
8fns8831gcJQIj5kdIHEgNkGr+i7lQgDi5PuW+z+D6n7PuWMeSkMR9btPD9K
/0M2fH0fCyo21wsJSSp0/kWv9PdYLVYLw/j4LUWy+l90vnT+knerMFiza3T/
YfmDam7bp16ZEAYQ/Vr8vWMNzWy/Y506JQxYl3LzX9QaEqmvka2aEYbUPRtH
Kw+vIbd1qRd/l4TB47JtnGL9KpJw+lx3bUMY2CknKmrf/UJ+2sZzoSIicPc/
VhOPLz9R1mBA8RNxEWAzmeNwy/qJ2n1z/ZqkRMDOqpf45/ITyeWzMLLJioC9
lnxsx9oy6hJ7JxytKgLh9N4hwlLLSHl5r/YdAxFIPNFVwXFtCY0/JiekBYiA
TkbmL2WdeTQTMrLGeE0EKj04Pfsn5tCS7aNzTjdE4NJdpZMhUXOITpq8QzVC
BDSjQieb+meR2D1Sbe09EWCZ2+fcGjyDjoVJL4wXiYDA3hallH9T6JTDVzOD
MhE43tL1eKNwCp3VTavMLxeB2e9St7TOT6ELG1JhvtUiIMfYE7e78xsK9ZWS
Ym3bzId50fLzi0lU5ShppDglAhFJupYKd8fRu4NDhbEzIhC/N+Ugk9k4aqY+
EP45v6nP1TSUKDiOer9K0F6viMD9IxZVH5PG0NIpiStHt4jCZYXb/tef0NA2
ffEcT2lREKjdWCWPjSAVuQHOXoootN51cQvOH0HqW1K99suJwilds6CA/0aQ
brUY3qIkCsYDswvqvCPo7D6xT3c1RSGZKdUx6dAwStgmuqXcTBResdaMuTwY
QpZn5Z7QzEXhQLjjmZ7DQ0gmYbcBl6Uo6NTyeZN/DaKSjSOxdraiMNBYc9PM
dBB1fwqW4HIXBVW6BtV5kQHEf3NGze6WKCxO9iiyve9D/RVrvdGRohDYxssX
GdyHMhaY/V/dFoXDZesjLVp9aJcluYbzrigo9n4Ovlnci0x2nzzy6pEoBIV8
Tsx8+gnFj7x14KwUhfkvpt4LZd3otHAry743olBtfVM+zr8bUY7059rWiIIN
94G+buhGRa+WF182ikJ9f/5t1NqFPsZsD7TtFgVxm5lXrrMfES+6k/hyVhT+
rlw5PHC4E8WmnG+0IYlBWPdKmVfnB+R7OdgrgCoG56t90vcHfUBnTR5K35MT
g639KHhM6QNSZPvk+0FRDMomjrJ0RLeg9/8d3LZXQwxyvNmM2k81IwYLmXAO
EzGwifxAH8HXhKbUYI+8mRgcsnU3Pt3aiDp4LEe0zcUgyrnVbepWI0pruqPh
e1YMHkqfPqnF0Ii09jFOj7iIwXXlJPqgv/XIR3jU4OUNMZBO09T9LFCHLH/8
XekMFYNY3/ny0v536EC7aOZMuBjIbSd93P3oHeILO75OjhWDgWJPda6d71D+
SnVu1P3NevoixjnNatG3njQO29LNeovVJz5VVKP2wspXAa/E4NmQA8EZUY3K
onvt71WKgVjbDf0PFtUo5CD36w81YnDc9Fjk659vEbk00HVvmxi4lSudtwx9
g04nWLVxTIpBTZKRdPynSiRRzCZ+YXoz/iGsZfRqJfra+dLx/awYhHi7i+rK
VSJ7bj760GUxqG46v1vuSgVyi2jYvUEvDuyZFe5k5XIUfE0leVFCHFq2ibw+
V1eGDqQNjh8licO5Bau6Q/5laOub8F35VHH4unMwmnd3GYpap7W4KIjDte4H
dJBdihIvJ/2j7RWHzItBO2rulKCnF+ntP5mIg0faUJfqvSJ0MTL/hdpJcZg8
eSqJ40wRUn525m+8hTgItwvmZUgXoaLJ0sSj1uJwG6Z5V58Voipbl/dNruLA
/OuyAkfzC9Rh3qVceUscCntl9pOO5aN432v+olHisJF1hNN4Ng+ZJSo1+caI
g23wnGJRZB7q7wqzUUvc3M9WuoHrw3M0ZqyVkJcpDnXh6m9LT+ei1QPZa2lv
xKG/9f6jN89zUEBl2o26GnFYgFgTYZscRLcrhXOqThwO3995+6hQDtoqHUPe
1SIOQVtk601vPEFCa36H63rFQU/oY7Cb42O0O88o+dvC5nyb2p5PZlmojHqI
yrksDjJup45wCmchzRTtPNVf4lB+Iq3oX18m0glTr7nyd1NP2ZIl1nOZ6JgN
aYqDTQLG/pbsD/fKQG6Cy/tUqRJQ3K91ybsqHS1FztWayUnA+3F3qwu30pEP
w5TRle0SEFAdc/afaToKmB+yfqciAdN08Zq0r2ko8n3jLTMtCaCc8eKtsHiI
cq6m9v1nJgFPst+cyQtORYrLd20fmkvAf2PF6VGKqeiFS+xM7RkJsLL4s92j
NwW9PHWTjsNWAjxYL2jv25mCGlTdtz10kwD7xMZO/9kkRBvX8asNk4CVVL5C
+4REpJPWlqEQKQHGssMeBw8lonTz063xtyXgvlBngsz6XXS25RLF7q4E1J0e
9ul0uIv6X6R/YMyUgLLaYzkxegnoo/8/0sE3ElBbsoPKsTseqe6JMMyrkYC9
2r9/XVyOQ7FzgpcF6yUgbb8j3cOyOGRso9Qy3iIBSW87DM4TcahZz9In9LME
GFxJ/aRvGotqeSveNy5LwMKUWYSbQTQitxxcVlmVgIKFykeTY1HoWkinVNK6
BJhyj86VXItC6Nc3LycGSZAo8uXeXxWJKgaFpVh5JOGufVPkNZ0IVPTEx9Ng
hySkSnJteN4KQ7w29A+KlCUhdm28RF89DHmIRTeK7ZKEtevJ47vHQ5FydJbE
932S8Ons1sdaeqHomWdXQ6SeJPxrWQt/KXATZRCq4q02kuDAWhrsPRyMao3Z
bqzbS0Kg2xD2yAhGo+do09udJCFg8KScqkMwogbfrQh1k4TzWrZb1mauo6yG
NQvwlwRmq0/J1kzXUfbR2qTiBEkoNp9Q1S0IRA3WqXSj9yRhSOfcjYbDgWji
krcTT6oknJr0ar49fhXJJcjtc30kCSExBne/kK6ix30RvXL5klBONpfleeyP
cmxOCKU0SkLUt9yRsEk/1OSpGNjULAmDhXI37yf4oW83mCZWWiWh6Of221U6
fmjb45elJ7olYfe9hj7eDF/0dFrcjHNEEsSj1DNfXbyMnnmN3bn2WxIijn4T
P6bijZpDXq/n/5UExZ9PLj797oWm7ybaDdFJgarQqseXHC+045X+bs2tUjCv
0dnbIeuFnv95/vEHvxRM6c2+it7uifJu+vA6KkmB0OUBFvWTHmhGyyr45k4p
IH84f2MHyWPT3wd+ZO6WAk2JlzH3e9zRM1uBnmENKQg2LXkkt8Ud5eDipNN6
UpCwRd2yzsMVZa0tSBufk4LZAS+WihAXNPaiL/airRQ0PNmx75KiC6I6VdNH
OkjBaEyE28EeZ5TxKYbWeEEKTFMW+fYqOKO0YuUn2n5SgJSmLg8PO6IU14vK
e+KkgPuxnu7lQAfUL2OadiJBCiQo/UOe6g5IdHA/j+c9KegIsYiwmLdHSQbs
S/kPpCCAJJjx2c4e3ZV/VrrtmRS0Cj9yPXnKDsWOTGpJvJMCgaPX30w72KCO
pPY8zYbN/ZeCv2jvsEHcx15KWbyXgkidk4vmi9bo9ptQusR2KeBiO+b7Osga
RaXK1nEPSsFHG0oKMjiHwszsDBl/SsEP22+kfJIlyjg6aOmwKgXdrDte7Cs/
g6oOm7k1rktBasrOCrUTZ9AScSgukkEaYKPZ3DXyNLKU29HLzyMNvzEbrwWH
Bdr1a8lWZoc0HHM1bOYxOomOLF7wDlWWBuNuD0rQmhly+j5285uqNCy2P/tP
KMcMPfj6Kef5PmmQ8Lqz9QWLGWJpqphT05OGwLzSalLvCfQlKfjKQRtp2KnS
vFycfRytxa9HPrGXBk9ru1dTdseRQLT3A1YnaSB5j3ZwUo+jw9fPV7e6SUPa
Stoqf9YxVOJswHwyQBr+fh1ID7Q5iiI0+eLP35MGsSAjzkGaIcpWi8xsSpEG
Zk4x/Z3+hqhaeUupwkNp2HVrwZpBwBD9pKz0zmVJQ3FQIJXdwABZs/dL+hZJ
g+vYeqx0oz7aM/joaVirNDRzXzPgpddDPMpOqwUd0pDtutx5qfggmglSPtTX
JQ15ukKPBs8fRFnUyrFt/dIg6IAOv+s4gAQudEs3T0iDVJBd9OUXuuh3AKMh
Mx0JVEOVGR/f10bfss97ptCT4NvTPnHqWW30qe19sjIjCUxJM2x+JG1URIr9
dpKZBHzcBdsePgHkUicR+oSDBOedBrZKBmH0mV29Rl+UBLHkveku8lqoQS35
26AYCYwjYmSHa/ejEqs/3JckSNC7f4Gr+Nx+FFtQezZZmgR1WSOFZx9oIv0T
R/9MyZKgtW55+eg2DfQqxWlv5C4SXDF1VP7qp44ev2s5K61GAim//1gp29RR
woxyaPEeEhysjTwY1LcHeaCf3QP7SHDL7dzCf1p70LbR656KmARH9Q5uY+NV
Q0nbU/NaDUlAs/8D0VOqaPmHXvaNIyQ4dLZVwi1TFR19s3Rf4ygJQuoVD58+
q4qYTxhEZZuQIFP837aDvTuRT8Cay1ULEvynbbB79akK6tDLtt19hgRf29rN
7iupIEXe46enLEmw2qWsKFGsjMaycw6bWZPg2FDLhTvvlJBJ+6ltSo4kCJeq
6sta24HykxlJNCcSFKZ7hLtE7kCs9gXCyS4kGLwgebxXageqXmXeyuRGAvVb
mXHRBgpIhVI2PuhNgmtx6EF9yTbE4SOQGRW8mX/SSXn3dlnkhKtTdEJIEHby
A9uinyx6x3oxfvUmCQzDFpRqqLLoysN31+3DSZDcMZO176oMmmr0tNaKJUFz
rciRDURFB+KlzJfiSBB9eiDLdYmC0i2bj+bcIYFYMDNtyxMKMl8kY4F7m/P/
a8q8z09BDWKdkjMPNv3ivifz9xoJUcYDBDPSSJCf7iqvUUZCVwu2cZo/IsGa
9Cn9IC8SUjtw7c+7rE39Se4FsqPSKMNVZSA1d1O/ahbugXlJFFQdnWRYTgJF
Wm56uq0Ymh6qTlirIMG+GO+w2N+i6OT6j9gnVSTQ+FGXxZMgihTVT4czVpOg
R7pj57MWEdSXK3elsoEEgl0PxzONhJHue4vLzk0k8CqeRJcXhFD+RJSncDMJ
/pC36j6/K4Rukn+4eLWSYFG4K0h5TBDtuvf2zI5uErzc+dXkX6wAelCydOpz
Dwm2+JnRW2MBxPJR1jSslwR5yX8z/s7xo68cUUa0/k3/YjX1/uP8KCrYnEgd
IcGc4vOQFFk+NOG6KMU+T4JAF6Lcn54HHY+UES9fIMEZ9i5lmRvcqCrnlLDj
Egku2b1d1mHiRndor7nf/SSBpaq7qgY3FwKLCDr/PySYjp62AA0OlHv59Z9t
/0jAFbgYodbEjoQSFlY/bZDg7/SV+6Pm7Gi27eTiLkYyTN/qUDEJYkMpB6ij
06xkEHEL+vvhKwtisj35JYmdDDarJc5D/izIIyi8X4+TDG877Mt9RFnQoYr5
jxk8ZLDqsCyRs9iKllWq3p0WJkOPGWv69ykmdETcLLtZhgw3/j4vPWbEiJLG
lKvPyJHh/vrb28GMjGgsj2VgRp4MTXw1cdWVDCgAqni4d5Ch4Za1iIkKA3ru
QA04oUqGPQeUeR0o9IjtxaLJIEEGP0qm602Xf8TJ/1pcXTEZtnq7/5b69ZfI
0Mm+9Q/IoNMrIGF/8y+h0WP+hnSADLsdnXk/P/5DOP1+u93BYDNuKkjX/Oc3
0XjgNt3cSTJ8C56L+z7/i+DjchIPMidDkez38cSEX8TZXm11ntNk6B7gTE/U
/EWsOP+8sMuKDO012xivRawQcjGWvZftyLC68fWMr8ZPIuSzQv6GOxloi6oC
Ah1LREfGlvexlzbXJ/16Ph62REhc/EIje5FBbEhspB6WiOJ/caIHLpMBfe8r
yihdJEapayG3AsiwVi0p4pC7QGi7NZ7hDSfDiWd0k8Nhs8Tvvim9uggyzL/+
ru/CMUuU6HLs8o3a7IeHkPJM/AwhJ3qcZSiGDJX7N1Qrsr8THHX9JTmJZDgb
Xx38bGSKaFD+m3YmabPfC3E3KT5TRFCydCRXChkKKxYunGKbIpbc7G28H5DB
tENHZVDjG9EnOscJWWTYFxF+5e7zCSI+hGdtKZsMYZX/qvcemSAM53eNZT8h
Q3zNTiXb+XHiTZ1vBXvuZv851lfU940TWe70jr2FZDjz+9eGxgCN8KgXqHZ7
S4a89yIhr21GCIWde3PJNWToj7EL3CUyQtBSLBK7a8lQmqNY39s+TJz0eHhR
s4EMDAZpguk6w4SW+DZR5lYy0H2Yqje88IVYuWmwpbyNDAOor3jP9BBRsHBx
/kIHGSi5AU57LwwRlIbC+s4uMuimbJhbew0SLJf2ez7oJ8NhH/+ftqn9RO2A
ldWxQTIse6o1yCj0E/561/QZv5DB2yCG+03FZ2JOvF7KeYQMzU927rEY6SO6
G4xb1L5txq14jjvq9hJpErYyH36SwU421X7atJvQ3L1D2fYXGaoFrQxSGbuJ
7sPLe1dXN/t11ORURHEXweIbaijzhwzjxJNf3MJdhEfnM88ABgpInUpN3jfT
SbB98wrg20KBXuud1y2yOomsf1qhOUwUeJdv5JFg1Un07WhP7mahwN8pj5hD
XR0EhP6oVuSmwHWXsXfWie1E//2q5loeCvz8a3TYSrid8C6+2W3ORwH39i+Z
R1LaiJxh4W8hghR4TN///Xt2K8G7X4t7SJwCL6dGbU50tRCj8yFW0dsoUNju
0vz+WhMRwGzsSFWgQEtsiU+5ZBMhJCl8qXwHBS4NCO1UrWokDAyehowrU6Dz
TNqeR38biKKs1lxiz2a8tI2LFldPGFUmlnapU0BOb03CU7OemOg899Z5HwVS
n/PssRyrI8Q2Fj/e3U+BSL3OKEWtOuKGhdDvWW0KBPC9cFFZryWkPL4yhuhS
oKZ4o2lrfi3xKjSHU+wgBZ7Mzmny29YSM8WaZD19ChgYerx90VpDmHKd039o
TIH9l0gTYUXVhMy7J4nGZyjgaDIS3m31mmhTXM0atKQA357A9m3fqgi/RP1i
l7MUuMUc2G/gXUW0OE+1h9pQ4FRNyNPBuErCk2cH61tHCvirCWT4j5QTElf8
hY84U6B0MrTt+n/lRD2tRXbAhQIsFw+TyPzlhMjLizq/XDf1n3hRwGf4inhr
le+v4k2BvbVKX8Raywinxn/hr30o0F8wNqdzqYzgUz2aZOhLgWeP2+x6hMqI
81sWShyvUMC2IaqYer6U4MhVnUu7RoED4VKznQIlxOnVEmueaAp8vvcrSCC/
kNhiy+T+8DYF7hjIbw88X0jkt5hdVYylgIyhfBcjqZCgT1tJ1r9DgWHX9Y3j
iS+InIP7uq4lU6Av5Qpiky4gTApujXClUiCv9pRvcXo+sS7yef7+/c16fet1
TsjkE8Yz/3GUp23mW3ZZwlw1j/gZX3lwMZsC9zg+zD6xySUe/mE3DXpCAUP7
yD97lp4R+uctbTmfUqBdvyf2Wsgz4r7G38Dtzzf9mW+vtzP/KaEzjF7ZFFHg
+THbczqCOUSsUq3CxzcUmPuE5+oUs4mcfWdYg6spEE9nIdDXlkW81V2eVK2l
gLi0+8MbnlnEnIVcdlw9BciMMp233mQShqER0sc/UKCarOOU4JRB2MZR/9G1
UWD7tvnkIqEM4sr9qsEX7RQgKff272l4ROQUzSXzdG36m5DoPLH9EcH81USg
4zMFfE4IFCX/SyMkp78vBQ1QIFDQe8+Yexqh9jOkU2WIAv+Vpnc9pD0k7Nhf
3o4ZpoDIM7b3mh8fENV7xVmPTlLgSK3vlx/NqYR/LO1v6zIFqE0NXFRKEhGf
GjB4dYUClmNn8HjpPeLZY8FKpVUKNMkcCb9heI/oqzrkF72+6U8DCFQLSCTU
p3KXjBio0PONty5mKYE4snyg8w8jFQ7RX860SEgg7DeGCp4zUUH3i5HQu70J
xB1BHlcOViq4lbbUmd+4Qyxoe0+2cFPB0MCT46NiPMFyhLPBn5cKxYVv/Pr7
4whp88dZO/ipkGymGngkIo4wduuziRSiwhD5wvDp2VgiN0Vr0ECSCnd0o7/2
h8YQ539s6XyvsHn+lt3T280iibPPDrRZKlLB2OrT3ksjEcRJm5CWeSUqPN3m
sSvZPYLQa2dsEFSlwimfnIqLceGEXC5Dpc1eKuB5K/8T02GElK3Oq+V9VCDn
+pd3hIQRQqLBpWGaVJi7+adimRRGMIfRv8gjqJAT8kpR6GwoMW5Ll72mSwW7
B4ZJLN9DiEFRyIg6SIWMwAd/tsSHEN0dQWnSh6jw9TgHv49mCFGHNpIPGlBB
Oq05JynmBpEl9u923DEqLA/l9hsZBBP2H9f9tltRge1euMOZtSDCMnz/5aqz
VPiWIGST6hFEmIK/11FrKqjOYnvR6UDiQP5vVx87Kmw1M3j9jHaVkIlYs61x
poJ36I9z2xf8CQltDWvTC5v63WHZdc7PnxBY9bOavEgFifEehWgGf2LL+dVT
nB5USOHsUSmUuELQtH8ZWVymAi1+dJlw9CP6V9UNZnypcFHb66r5P1/iY8Hl
Q0H/UWF7nFK20j1folZyRTs7gAp79x4+/r31MpGxtqy+GEyF27HD3UvGPoRt
4RIpPIYKTYtfva4nexIXg0/8MYijQn4VrhnHnoTPiZJejjtUSLdNXVycvETc
+ulzOzaRCqn+VDua1iUiX2Nt/d4DKoQ3j9e9XHInXrGd7rVIo4LSGIv+OXN3
omagokj80WZ+jAzMtGo3ovtqgHNaFhUU6p/tNEhxJdZqNj49zt3kmMug6nqB
YLhjXeSURwWv2qpRk28uBId9TbRCwaYfz518PuPgQkgx3ziQX0SFMivf9tNO
zsQBA+ai0vLN/O7rWn+/5UjEfuSIrmukwpGv+6vbVOyJlExXp9D3VCAaZF/7
tdoRmd5tuvotVKA/L3pg7aIdUSYU+7uljQpnV2XizxTaEoOn+Z26ejb7aZ0s
99rYhpjY4a17t5cKx4LFjXb9tibm/3RLnfpMhcZFeQrxxJpgSEvs6R/c9MdO
vm0rTNaEPE1Ud5RGhYHtgasWz6yInSVXpLLGqVBi4i/OIWpFaN4cWHOYpEL3
PuOr/0VYEkbyD15MTW/eJxXKQxOfM4TnBZLU4uLm/dy1OzbT2YII0Lq+VvRj
s95Vlj1dM+bETc7Rbu+fVJjkclW18jQnkgoyI1dXN/10d6rtRMgpIuPaFseK
35vn7498+4znFJF73EEn4A8VSDm/s3amnSRKKA2S6N+mP+xdqQMqJ4k3P+TW
NjaoUB9zmDu91oz4H6KIhwI=
             "]]}, "Charting`Private`Tag#1"], 
          Annotation[{
            Directive[
             Opacity[1.], 
             RGBColor[0.880722, 0.611041, 0.142051], 
             AbsoluteThickness[2]], 
            Line[CompressedData["
1:eJwVl3c8198Xx+1kZe/x4SOEVEhR3uekVGZmpSQrJMmMEJJEWVGRyIgiRXZG
ErLJSjIiHzuSWUZfP79/7n08H/ec83i9zuPcx31ccetrRpdoqKiomLaW/+9J
/tYM+2zvE1I71Tc2NylQ20XSPUO6DAuMZzjWt3izrvI2iXQDbgl81JzZYraY
4rdMvUHAlHglqWuLk6oixOhJYXCmIJU/b4vl52wjN+2jQOhES0nwFg+yPftv
42sMuLS6+upvseSL7Spr64/AkFPFlm2LndQ9r/4RewKeNH1utf9RoKB7OH3p
aCJ88DiU6bLFa1d0B+btk2F504Sea4tTqAfC/mimwlCZ+v3sfxQ41vpg58rX
NAjm3HVIbYsn4098XLqcDkrRdrwfNigQbvvPfHE9A0qzrETVtrhr3eHhb7Es
6O9qKONcp8D1etG9c3mvwP3uIyOXNQoIxnY3zx59DWyFwyK1qxSwlkXan/a5
sHN14LT+XwrQrPt8XvJ7C3lfPjUE/6FA97CpyJJmHjRqJ17PW6GA92vm0oWv
+fC6PDVqdokC2jHjDAspBVDI/G1zY5ECwt4fTeYvF4K0ElsxzRZXHfX6Pbde
BCXfnmz+/k2Bbf0j0rNipeAmWnHObIYCvVXvPWcmS+H3gyI9oZ8UePUivuZn
XhkocPsld01RQN9N/+L00QqorUq5Kj1Bgcfbyx5P2H8Aqp85wuY/KFDope3m
zl8FVBfar3YMUSBx+oDAol8VKBZ4HFb/TgHndk77Bc2PIJ6nbfO3jwKciQ00
81+roa+U1vhfFwXW2YqzXA7XQMOUN7N0JwVGbz03+J1SAyol6ZdOtFOg2N7/
2dzlWnAdqOV0aqHAOSVltV/rn8Bnnu67Zi0FUpuSXX+KNcI224ZxyKfAUnyR
7FB4I2j1ne9IzaXAcftmSudqI3iFWpJWX1NghvaPaVlXE/hnVTKFvqTAQXV9
tbC7LXBkaPSXdCIF2nM3aKTnPkMTk4uC1+0tvbDdglWhHQKsM/cqBVLgkNRD
tbu27dBiYyQy5keByKWsRZ+OduBf0uqTvU4B5QdfLllnd8DnAaoxwoECAU3y
2vsudkHJanbYA20KZOaVSGU/6gKn/64+eXucAp3xGrQ7W7qA5l2PfJ3G1vza
n63gV+0Gt7ukbV/UKNBEG6xAxfUF7lafzwySpQCvej/n57oeeOFmXSXFSIGc
3LB+J4U+OOdxsX+wYgSmOafDta364IXSeJXKuxGQvq5NyDzsg9AA/6jQghFI
OcycSlntg3/X9Vn5Xo1ATGO43blP/cAneSdm+PEIXKdEzZ8wH4Sm7qMsCtdG
IJm5+TaH5jAkXcz8tiw4AvbQ8WTGbWsOtfMqzKx+AFXaSln/fQoEMsTeO3P+
B8TTCQ80pVPALHW238D0BzQ02olm9VDg/KGc3SpaP0DGZCPtktooPNQyjmjZ
+wMmHaRff6ceg7vLIfv3bg6DY8zNyvbocWi87mHB+WQYnMd2UQpzpoBGrGe/
ZcgQMIkHSw8d/A1RdCYkx7f9EMneLJtquQi1PX1Hclh7wbrf5ANtywqUXdSh
PD3aDa6fgq2vSa/BqoZuUEFPO+S5sBjza/0D3Sge0ZvLzZDqe2V67xkqNHAZ
fS0SWQdByRuGSzPUmKng7pZ5pBoM9r5zlVukxl6tsdt7FatB9KP7A+tVajzN
q8lcI1ENZSPT7e30NNiX5ei8ja4aFnZ+O/VGlAYNskOkWes/gvXrIj07AxoM
yT1ycfupj3Ck1Fmrt4AGVcj/WrLttu5N1zBW+NBiig6yh9i/h+CpylSfW7S4
qH34pY3Oe9hOlUSjGkqLHek6iWf2vAfO3Wa1RY9o8d6yrmfQnwrYebfjRO5b
WqQ+zJk/EloB2oeq9dPGaXGgKbWiJrccYp8/Nw81osODJoK7yljLQMrDzttE
lh4vfNuYXdtWArvVhoyT99Kj01Iza/JCMShTnd0zrUKPe1QNd5sMFoNGuNZ4
wFF6NFq30pzPLwaLdHmTbHN6FLV/07ZsUQyPuxf20ETRIzfjvRmxsiKg3x8w
kbtIj4JlHj5FfoUwuhx3mvk9A35Ex+rPe/Mh7YiS+2ANA5pKgdGiSD5cjGiL
ym1iwNOkJTYZ5nzok6RvNO5lQCU2qaHasTzoMHY7lLjIgLQumuFNT/OgMk+X
tFt2G/pTP85ZZ8qDuKvU0/px23Azgibp2M9cMClNZBB/tg2Tatw2MxtzgZP+
IHkxfRvaOb5skM/MhchEZ/O4/G2YLJGpGHMpF4Kb+9uGWrdh8J/UwY4fOeCy
q7jAhY4RT4dlOLEPvwHtMcebMa6MmLYUMD+9kA3Hb5JfH/NmxLqTp02ffskG
DZ6BvhV/Rgxvv4n277JBTVPv4PlwRrRQ7Ttr6J8Nshl7FskvGbHF5NRJJ+Zs
YL605FA0wIh/UqQWXsm+gpbRmya9J7YjfSRVWblfJuiPRsuJijKhk1EN0eyY
AS1yo93mkkwYHnanR9s0A3TcD/g/lWXCF4fvsH2HDDhJ872d/wATeuwtlQCe
DNAgyV3nMmBC214alemqdNhv/qmKMYgJRWVK5nuE0kG4e9V0cYwJr11VTX4+
lAYJQnqb+2aY8HvGWIBPSxoI2KRkuiww4dSPi3I2pWnAu3B8ffY/JoyiE3x1
OTYN2NkfpkzyMSOr4vdyrZNpQKur8HNQixkVX+KSVlEqTNdYBza8YcYSRnCf
fpoCYg96HSMLmdEs+db1a2EpYGKhb2pSzoxV2Yo227xSoPKvquxwAzP2Mb8q
umaUAjG7Obr/UJixte+rI4kpBQ7FfZCWFmTBJv8qxYnVZxDuKPz5TggL/pcW
XP59KBE+Hogp1YlgQRPfhSSbD4mwQseYzvGQBcu4vbSYkhPBMnnROymVBb9/
ORRYYZEIyt1NEkUVW/Fauex5Q09hUP3G9dEFFhSzqyZXTSSAAkePyNGLrCjJ
eD47Y8cTGI8YD3p0iRVHbzqcYVuOhySmPxMTV1jRPqVA7UFfPLDQ8eeHe7Ni
4NF9OmMZ8TC9Yna85wErlumFcteqx0PGwKDz5VpWpFMIDzrpFgfCmWMfonax
odNF/e6O2UfQLbkiObKHDQfor/Of7nkE91MZ7imrsOHvw5pd85WPYC1B2uSb
BhuyvO45ey36EfRGXJ6UMN/Kn6I+H6j8CGLdZ9mLI9lQJHe39GTgQ2CCZauB
RTYsEeExOiIbC95HZBiL19hwW+z1z51csTB+9HxOFPUONCrnHvX7FwPVJz+u
aezYgSvbs10FO2LAxygiNkt2B07aCdzwvhEDPy/t/HTdagcG758zyG57AC3h
pjIcn3cgjXfd1Ml70aAWFdo2/WUHRn9sSPhwPRoyH5R71A7swP6xiH86NtEQ
/Fj8o9f0DkzifBeYcTgaRNtX5Odo2FGwmO1g/nAU9Hyr/mQqyo72FZ9zLpZE
wonZc38kTNnRaPmiCcftcHjGfbsr4Cw7+tdWLRZbhcPSoezcgfPsqGtEY30L
wyHl3rr9Y2t2LKSc5w3+7z6sSSf2bndhx9jhia7DfvfhtfVg6e977JgW9qDk
vP89YO+96FdZxY6czAPHTieGgt3m3bNCtexox5TMYBAQChVSb5W969nxBTt5
t6N1KFz2pJrd18aOLKYHyZsyoVDNmXoho58dZ3wyeDJL7oKH3ggRvsKOA4Os
d771hUBvtS31OXkOrFpy4Bw4cAd+H+kTvLmHA4mV1rMmpDuw7eMp5RRFDsw1
ZbEZY7wDKh/U7McPcmC0Zpi1YV8wPCxnb3XT5MC242rO+v7BcKqwIv6+BQf2
73xD3dB0G+oyuPe+j+ZAD3eJMD7PIPgueU9rOJYDRd/qMfpaBsHy801r2jgO
NDgWdXVJJwgk06YfaSVxILdgbawMOQiCnlWtf8niwDNPdi7Hdt4CIs6p/lc1
B2puP+pru/8WFIXWWpCWObD5EePQeaZAyNRu5r/7lwNrbSe8kmcDIIGls3N2
nQP/Kv9OKawLgMDooePlNJxYePesr92NANCNX1M4zc6J/7ngn5Fhfxh5uXfz
vhwn2sr7fuF+dxPY6hOT/1hxYriTGxt3iC9Qhz03s7jEiTvviSXp2frCkvYr
rk8OnOg4R9OUo+EL39pK7sZc48QnGqIGE5s+kN7TeW33TU7Ut6M2lvfzAbVx
RrSJ58R/PWo/h31vgB2953BbGyfuldys7XzsBYJijV/XOzjxdHBtQqKvF7Qd
FPks84UTF4RdgoItvUDF6dP7oH5O7LS2YsqR9QKGLp6nKpOcKJp4M8626jpk
pBSbPqPmwqqAO4PH5j1h9NDfpqvKXHjrwEAJtYMHxJvqVicc4ELntuwzxgYe
oHstpbRejQvTvSPOfDjoAYVpJzPFj3Chpf1jxvHtHhC8/cmdL3pcqM1Gv/vK
G3eQ/KqK6vZcGOB+rerwqhvYuPkWsSRwofJ6kdOx566govi9aFcSF4p3+IXw
RLkC0wIWH0/hwp8NLd0bPq7w1pWhJPAFF75MDcxnNXaFDZcH75byuTAjz3Ju
P50rPL72snygmQsNu71Twh1doNGp6+Prf1w4ZpuV4xrhDInyKtWNVNwoW1gQ
p+3oDC4z8dXjtNwoMRLvrn3CGXidLGpITFv8ltOyktoZrK9M1T7k5UYFe7Mn
bt5XYePyZr3fHm6cPRfpO+XkBHvs5dp0rbjxhMVxKypXR/h+WezaG1tuDPFT
ses+5QjhTlzsbA7cOMavEtmu4AhTruuGn525ka4xJBJnL8Nzv+Yvhn7c+OK1
qt7alcvAF3Nl8HQcNy41j2m9cXGAzYrsGctWblQvVz0x9MgOcj4kR3xs50a/
ucZCqxt2YF4dqyDRzY3EibpvDBfsoLTe14XSx403LeIy30nagXunztKlSW6c
fgKrRUWXYGLi57ojLQ+WG/2dXxq0hc+c8syeqjzIuPDi5I3jNkBcvTr19DAP
Sj3MLsrcYwM59Tn11cCDs7eFNBb4bSDSb18w+3EebIv/erzrpzXojqv8yzbi
Qb9Ou7HGGGtoKj0yN3KFB/OD7Gldx6zgk+WZLoNnPHhalm9tMtESlMvj87xS
efA75GyXDrOEdJ6+qGfpPPj2VWG/r6clBDeZ68684sFvInHWl/UtQUPZ+tPd
Eh5c/SeiYUhtCVXbrpZUtvNg1ahLys0eCyjPCXoqT8uLipHPZb4kmQODrqlg
HAMval88FNTgbQ6GU9JPqJm22EHfctrYHCbIrY972HkRdXIb3zGZA9cTvphA
UV4UGOhQ9/E5D1duvw7tVuVFlrjpwYvW50DobI+nnwsvSr2ekTpmdBbsljOX
xt158QhnIHOK4lnIi/F1N/TixdAA2kky11k40UpylfLnxd873tSldZ8Bd40r
Tu33eTFeNOSrl9kZaJanspF8yYufTZlHTR1Pgy+1rEHL4JaeCeOY1JcmMH6M
uVfqBy+2BI8cJ0WYgEHozMVbo7xIrXmfucrNBCR35F5T+cmLyrs0pawJE2gR
Vo5K+cuLEYobRvJfjUH0INHmwcWHmZvmWcVsxlDtbKQrosWHzHMv1JIeGoJ8
vlK3ly4fOgToqC/dNITHy9zmnaf4kOM372t7e0O44vf1yt3TfFjr+eDYczVD
4L5nfn/ehg8zZJteXB4xALsMu6ZP/nxocOrEd54DBsA04HPSuZAPjSppCjgn
9UDFK4s1qoQPWfLWLi/X6IEVZ29nbhkf8trKJdKk6MG7k/svzFfx4ckXfHlP
z+qBXdGcq0frVr09xZY1zbrwMdL2qc84H5rHJid9KNXZes/1f4Xw82PAF31h
+QItSB/wK3gpxI8uO1k86B5qwWevbO8GUX5cKT/7jNpTC6RyGGmZdvLjYO3+
6ssHtKBLsIYvYh8/vhPcXTzz/iQoLB04EqvNj4q8hReedJyAsRfiD5P9+LE5
yeugF+dxmAn+sUobyI/HqGyvnF3WhAXr1IsOt/nR42+B0MVeTaASE5fbd48f
/zUGqQ480wTBOFJ1dRw/nvPcZxa9WxMM7or9HsvnR93IQ2ffGR6DCnsRXfkp
flz7WdnaVaABNZqDedEz/MjSyybC9lQDmshJfMtz/PhkWcHbIUgDvg4JU96v
8OPJ9xx5foYasHBG2OcUnQAqGZ7pFJ0/AjInhTLdxARw6qpKnLTKEXgoI0BX
aiqAG0f3Z9x5DWBuIfWSclYAMwP0GpXuAEg+VNJmMxfAyXnn5xwWAIWbetE2
1gI4rrkSf54doLsnSJjtmgC+3SXpKuFFANedGWWbUAF8Y5o5qqOnDjE/Plxi
Ld+qp2k+kCB4CM7xtTIerBRAg6QfTl//qoGEXl+29UcBZLv8WFz9qxrkv1ua
L6kXwOHRTOXbD9WgM2qXv3W3AL7oNildYlcDDiL2ccmsAK7e6s89yqEK0Ql2
9VYkQeQMffb9lMIB8Loe5O5HFkTfjeYTkxwHwMLomViclCBSKXRVpy2rgDxT
j1eLvCBaDNifuvleBRpvaMocUBVEqV/H3Gv1VYDGTDKMxUgQuUMi17299oMn
34h2yW1BNLU6H+UxrATmi/9WOkIEkQhNsKFvUIJjnwWez4QJ4oumxOcFuUrA
eddwXTxaENVKfw3YByhBzkpVdniiIDLauHrJkZRg8ksyi3WRIJ4ZKBuitleE
cw8vtLFMCGLTM5rP27bvA+ECJqEr04JYC/4J6gt7YaijxL5xVhDXznw98aB/
L9ju4KQOWRLEt7OXch/k7AXne3VKm9RCGBNGjlow3QtBgXuezAsLYecBQykZ
kz2Q5URt22MkhJlYQ1PSKg9O93PeKp8WQkeLH4OsL+VB4dX5fzFmQlh60Csp
LlAe8ieKHp+yFEKyXlathrI8VFg7NjZc3arveyL5d5IctJ/tUigPFcK7S7yz
bj6y8PdYxmpypRA+1AgTvHRaBvzKk2/XfhTC9+9UTdsPyACVYgLrVK0Qhh/I
0LQSkIFtYlHiis1C6G7GF7M4IA28q95atV+FMFBvfLb7kjQovdF9MvlbCP1r
HlHZ+kuBM8/SwX1kYVT98ssntFESFu7/qjaVEsZjheWap3MlwZNmStdnlzC+
u/Lc59gjSfCbG7Ss2SOMvy7Qh9yykoT7jfWhpoeFkdHqN+XGOhkybz7tvWEq
jOMjbGc19pOBMqbhXX1XGPu9Apj2fhAHjeS2NNn7wli6563YjxfikHL2XGtM
pDD2Hkyfzo8UB4tmVwmbR8LY/vLdcomFOPS9TWmhfS6MP92bDxylEodO3/9I
mpXC6C/H+FVViwTVHGWN9UvCGN+nflKIIgLizZpLe/4KI2+SHj1LmQgEBneI
xq8Lo6zTW2XlByJA/Jl0d6ARwUo9l0+7UATKBvhEt7OL4H0ar6rUFGHIf+np
pi0ngrfMY76FXBGCNPV9Qq1WIqgiKzunKS0A1fpMt9dtRZDf5/HoBIMAjFyk
TO9yEMEwg3+f88f5gRz0qCzEWQQVYsvfV7/gh/S6VTP0FUG9iEuen2T4IeNU
dXzBQxG8fuSdqJwyH2RaGfMm1Iug3wDLq132PNDgJu/f0CSCRLyZc7gOD0ze
ph9faRXB4Np45NzLAzIvSoqMu0Xwy6Eoy5BVbsiaFjJl/SGCeM7gC3MkN7xy
H40NXBPB4gf3POzec8GbO54c9rtFscesZ+OQMifMHL4QdGevKHYwpxTsFOEE
+aVji8+VRJEjI/ewPAMnvLLm/jKsKooDrREHo3o5IBMK4s8dF8XQxD90Wf4c
kL76W0z/oih+Ydw1ztrODglXnRT2PxBFu9c7blxm3QF9kibJxg9Fkao4qefX
GBsIDBxid4sTxWfvg1MzKtkgXpt5ISdJFGuFEsJfuLDBI+lXRTKvRFFup6vk
XA8rRP+YOCxcI4qjpp6v7F+zwF1TGx3a5a14++89djeYIO3UgPmlv6LYYPPj
+2cTJqjQMnWuXxdFP4Gid457mWBB/cSD+zRiiOyPvipPbgdzKbmvXOxiuPE6
NYLr3HZQ/LNgLSknhhpGqfrVxxnhe3yQj6aVGA7xFH/Yp8EAqzHr91/aiqGh
Z6XGOTIDcEd4JG13EMNJxQ3KazoG0LplV9XqLIY1+YeSP9fTQ+FlbYbTfmLI
a73UT2dAD/fUOGPs4sQwZsLt+n/2dLB/IDXrbqsYNo5SpioKaYBdweFvbrsY
Zn2/9NQ3kQZmAhRO9HaJYVAc+ZRZMA2kk8tHZfrEMHgqUtzVhAa4r3SLNY2L
oUz6UTW2FWpY86PVYaAiIeeTHN5Bghq+Mat8PClAwmmmMI+nzZtEnfKTyQFB
EjbkVZ3TStskCi9s7HAVJqHw1MIB+RubRHRutcUTMRI66dq3RElvEieNT21M
7SShjOI1cn3If8S7BIcD9xVJuP9WbfV7/X9E/K6nb1p1SGgXeCGXm3adWFo8
nnFbj4TKp9ziVgbWiFOVC4mqp0go5dz5gLVkjWAw1g7PMCJhComS8O3KGuHp
t+p404yEtQWPxUe+rhJGn8/I7LYnYeTksqlX6V+CxZP7eXgQCdsy8ul7U1YI
B6hK0AgmofOJo049gStEzXanmL93tvQL5t6itlohfJ7V3LINI6HtwZyaAfEV
YqrezfJwNAnhuQtVasYyUSfYITKTRMKF9PCT8kVLREBVRLxOKQnNdBoi3y8s
ENODVQ9Xy7bODyx3X+hdIE6vL0a/rCChVfq2cxKVC4S8yrkw2ioSuvW3mvPd
WyB6s6V8yutI2NSZvZJNXiAU4z6cl+smYRV1fb/phXli/Oq8KPMcCYdKyqG3
c44wvC8pVPp7Sz/t0nf3F3NEReYZPvsFElb7hr3U9ZkjYinvd9Qsk7Dz0X8O
hRJzBJrdo/LdIGHm6qN84+u/iIRj5JHp7eLoq175+57MLKEnZJrRJCmObRs/
5SqLp4n4UYWq81LiuCpSmjQeO02MvmHsn5EWxxLGo8uHXKcJP6xg3yEnjqTZ
NFcn+Wni9SWyn/E+cdzr9tb9e/oUwfR23mhAXRzrhVXJPUmTRP2xSKpfp8Wx
+oOlzrOccYKTzUEo4Kw49txzJ69FjxMWX4+osJ8Tx28pnkf93MeJlcvLVxQv
iKMalXv8wsFxQirK/Ot1G3HMn28/lfZpjAj+JpuzeU0cax3Tg0fHRokjzvXn
OcLE0V/YwbsQKcRa79Tx2nvi+NT6xSfLnRSi8CiLole4OM5HZjkqMVEIKQFD
xsGorfzK2Qnt7hGCpbavMPOxONbcL1447DhC9Ar8YsV0cRz6+k2HKukH4fKJ
u8r5w1Z/3inueSU8TMjuPZAt/lEco0b3DX+gHyYoCWaPu6vF8YjEs8c/B4eI
0y7PnNTqxLEq4qza7dtDxGEhGQGGVnHsTA8oyOz4TjC6HnJL6hPHJlNyQuCN
QSJZ2FqyZVkcvZUr7UWW+wg1JTkF6z/iuPF8VJ3o6CO6tZYO/P0rjpGxsdqR
b/oIRq8QHckNcRxedOAst+sjXDpeufnRSCBTrGgp9n8jMGSxSn6HBBKGb042
tPQSI3PBFyJkJPCF2p7fKu09hB+Dvj1ZVgL/eAa6teb1ELwifK6lchJY2vqN
PTy2h9DWzgoeU5BA26Lx9sAzPUR+emu2+n4J7E7qKNH48YW4bca7NntEAtPe
d9esr3cTkjUvH+ufl0CFSy//m9HtItrk/6YPmEtgz4zTjkylLsL78ckCRwsJ
9OexGLwt2EU0X576HGIlgdzdJtuTJjsJN3a57R/sJbBFkEvAMKST+HAhx3eP
hwROjI/cTKzvIM79LbRkj5DAt1kXvr+xbCforOmvPYuUQOqtv6GSTjuR02x6
Uz5aAoN2SQV1728nqJNXnpyMlcAsXy5RR+Z2IlPzYFfgEwm8qvErtfzaZ2I5
plxzPkMCGURpbz2QayOid1fLdlZu+W27xXansZnIPHh+e1CVBA6/Hn0+k9pM
fDi6NLGvWgJdKHQ84T7NxC8zqYwHnyRw7Y6usat8M6ETck/MsEUCZ0h/ulti
mgiGISPu9m9bfljfz9y53Ej4RlP+tS5JoKXqpDq9ej0R89Rv4OaKBD7aryj3
TaieePWCp3z3XwkUuu270b9WR/RWnPCOWJfAMtODmldL6wiVqewFXRoy0jUS
50oO1hG/j3hMNO8g47v/epnz4RNht0jX0ShLxsLh1rHHV2sIi1fH2szlybh9
wVEry7iGOG0V3Dy3m4y6T2cXBlVriOOfaet49pGx1vCZ7RuGGkIqm6bc6gAZ
LePFpodSq4kxa6qM1aNk5JURd7/6/SNh27nuvesCGQ0nZq7SX6sizMMOXa+w
IOMpYb1lVrMqwgR93U9ZktHgrWGs0tEq4ljO2lVPGzIunWH0/cJXRUjeW7X+
eHlLj5Jp4VDwB4Jy5I+u2XUydnk7rVeoVhLWeQuksCgyemSlGJg0lxNOQcYb
2g/I2NEw+LM1tZzwNC78yhK7pS95bjPYu5wIXfaMjH5Mxn8O32RfSZUTOaqr
63FJZNxFL9BZd6eMWP242fMie8tvWZXaP/1SIrqTJaK2fktP3VtjXuYSIuH5
VYeQRjLeC/hvW8JkMfHco+3oyeatfrKeHTGoKyaKeaPXmtvIqPRedfB0UDEx
cI7LoesLGS8mlH4u3ygipCkCR0coZEwooNv5aq2Q2FvoI5o+RkYd0YLf6v2F
hNqd/tVLE1v5FdnWVBWFhK500tupaTLWZT2TZvcvJNyukETn58m44CDfZkxX
SPgdvrWav0jGPf4s1qbjBcQd1pFuj+UtvzR+QbcbCoj43Of3//4l4wUmCxvb
iAIiLZDOvmyNjDXek6m8LgVEtuElDb8NMjYI7ru8ZFRAFErUiRD/kXGec8+N
f/sLiMpFqdXNTTKKPFeJ2SdQQPwPhgwCCQ==
             "]]}, "Charting`Private`Tag#2"]}}, {}}, <|
       "HighlightElements" -> <|
         "Label" -> {"XYLabel"}, "Ball" -> {"InterpolatedBall"}|>, 
        "LayoutOptions" -> <|
         "PlotRange" -> {{0, 10}, {0., 0.6249999929943086}}, 
          "Frame" -> {{False, False}, {False, False}}, "AxesOrigin" -> {0, 0},
           "ImageSize" -> {360, 360/GoldenRatio}, "Axes" -> {True, True}, 
          "LabelStyle" -> {}, "AspectRatio" -> GoldenRatio^(-1), 
          "DefaultStyle" -> {
            Directive[
             Opacity[1.], 
             RGBColor[0.880722, 0.611041, 0.142051], 
             AbsoluteThickness[2]], 
            Directive[
             Opacity[1.], 
             RGBColor[0.368417, 0.506779, 0.709798], 
             AbsoluteThickness[2]]}, 
          "HighlightLabelingFunctions" -> <|"CoordinatesToolOptions" -> ({
              Identity[
               Part[#, 1]], 
              Identity[
               Part[#, 2]]}& ), 
            "ScalingFunctions" -> {{Identity, Identity}, {
              Identity, Identity}}|>, "Primitives" -> {}, "GCFlag" -> False|>,
         "Meta" -> <|
         "DefaultHighlight" -> {"Dynamic", None}, "Index" -> {}, "Function" -> 
          Plot, "GroupHighlight" -> False|>|>]]& )[<|
      "HighlightElements" -> <|
        "Label" -> {"XYLabel"}, "Ball" -> {"InterpolatedBall"}|>, 
       "LayoutOptions" -> <|
        "PlotRange" -> {{0, 10}, {0., 0.6249999929943086}}, 
         "Frame" -> {{False, False}, {False, False}}, "AxesOrigin" -> {0, 0}, 
         "ImageSize" -> {360, 360/GoldenRatio}, "Axes" -> {True, True}, 
         "LabelStyle" -> {}, "AspectRatio" -> GoldenRatio^(-1), 
         "DefaultStyle" -> {
           Directive[
            Opacity[1.], 
            RGBColor[0.880722, 0.611041, 0.142051], 
            AbsoluteThickness[2]], 
           Directive[
            Opacity[1.], 
            RGBColor[0.368417, 0.506779, 0.709798], 
            AbsoluteThickness[2]]}, 
         "HighlightLabelingFunctions" -> <|"CoordinatesToolOptions" -> ({
             Identity[
              Part[#, 1]], 
             Identity[
              Part[#, 2]]}& ), 
           "ScalingFunctions" -> {{Identity, Identity}, {
             Identity, Identity}}|>, "Primitives" -> {}, "GCFlag" -> False|>, 
       "Meta" -> <|
        "DefaultHighlight" -> {"Dynamic", None}, "Index" -> {}, "Function" -> 
         Plot, "GroupHighlight" -> False|>|>],
     ImageSizeCache->{{4.503599627370496*^15, -4.503599627370496*^15}, {
      4.503599627370496*^15, -4.503599627370496*^15}}]},
   Annotation[{{{{}, {}, 
       Annotation[{
         Directive[
          Opacity[1.], 
          RGBColor[0.368417, 0.506779, 0.709798], 
          AbsoluteThickness[2]], 
         Line[CompressedData["
1:eJwVl3c4l98bx43I3nt+hlEyUlLkOedGSUgliqLMjDIy4htRElkZSUZFRikh
s4wKWZEVIqPwMSI7iVR+fv8853pd9xn3/b7f57muQ7Z1N3FgoKOjW9v8/H98
EGjLrGofiRSTt1+aVaPhui6S0SmSM+4KdBee3uSNhjc3SKT/8HZyENvwJnPF
l71g6wvGrVvsDNo3+UF1tDQTKRwbFyr2vtxkxXn72xuOMZixcPlF8iYPcT38
96c3Hs/E9vd6b7LMY1b13+t3sdfwFqPDm3yR8HH9JZ2Md6g+4hTe5OLu4axl
3fv4mtCYxJfdNPz7gtHgomMaPiPLeuXhJqfTD4b/OvgIV/0wkTXf5AOtcbIr
vRlYT4Rdmn2TvyUdqll2zsJV24MdX+6i4Sj7v5Y/1rOx9xvuDctN7lp3SliQ
forN6uclElRp+HKj1M75wmf4iqVAluwmi93pbpnVfY5d3/7wf7GThm0VgPG7
YwF24eyWLlKhYYb1K+3LAS+wzL8vM9s2uXvYTHL5YCHeV/eKI1mZhv2es5cv
9RbhjRiNQw5KNGwQP8G8lF6MRc5R7GoUaVjCr8Z00bkEyyVYdQttcrWu78L8
einW0U8tz1Og4a0Do/Kz0uVY1dI5K1KehvuqX/vMfCvHlvLTQUVyNPzscdK7
74UV2GWa9+VHWRo29jQ+N61bhZUUtmhtUGk4kbUicdLxLX51t6yShUTDJb4G
nl4i1fj+q+sxv6Vo+P70XtEfAdX4cSpD47gkDbt18DkuHazBegkFDjniNMx3
v4lhsbcWS63/Dv4iRMPrXGVPPbTeYZvXt+6mCtLw2PXMYwvp7/CR13GCJgI0
XOYY+HDeuQ6bxfxnl8tLw6d3q2nOrdfj3RZ9VtwcNPyoOe3Sd+n3eFtPvsTD
jVG8nFSq8DXqPY7VKPFt+zuK9RxbaB/X3uPJo2fUf62P4hnGX2YVXc14/mbC
pOrqKN5HGGuGh33Ajj/6TxstjOKOgj8M8vPtuGg1J1f46yjmw6xnOZU78Jgi
2LYPjuL9cgmaYfYd+JDK06yg/lF8e/npjyudHfix8p6+9z2jWC2ux8E2txOf
m6AzZPowioOaFQ1Uz3VhcScLBvGXozin8KVc7t0ujK/K91uWjOKPSTqMsh+6
cD1Xs9u9wlEs42heJaLRjctY1gZWckdxM2OIMh1/D85qaJY9lz6KhYgBvvaG
T7hD8EtsX9gozi8IH7io3I/vFphphR8fxdN801EGNv1YY6jHR954FMtfNkDb
Evpx15pB/VuDUZyuxf6IttaPMxm0Sr7ojuL491HnT9cPYO2j0eqf9oziy7SY
xUOWQ7hoppW+QGQUp7G33OA9OIyvnKn0ofSPYET4W147O4yjqxtesH0awYNu
O/bM+w5jX3Hzq7OdI1jkY+TEh2fDuH7g00DG+xEcl2R0+BbP5tjWJ9P6agTf
kG3j2hgYwS2X2HKpiSPYEXcmz3jS8KHWQ/d+GY1guoyVioFIGo6zVDE10R/B
SVskBpuzaLioecUmR3cEN70/L/X0Ew1bUrcG62mO4G2mfzIcNMdwwFeKiaH8
CP7mJP/8C/041s48o+RPN4Jd4q++6YidwAe6tp5MKBjGbuPbaSX5U/hp3R7j
CvphzEYOkf+6bwHf4NkrxfpqEN/maVF4ZP0DG145UJRr9RnbDpi+ZfywgmdS
P4V/S+/Bl+pDbN3lf+MrvjtfHGb9iAs9OE6IHP6LP7c/Kj3U0Iof+V+Y3nmK
DvQytMdykhpxcNqf48sz9BB8NNZbPaYWH9v56tKOH/TQHCje+SNg8x7UeMXZ
rtGDMH9Uf5VLLa4Yne7oYGIA+YWKX5f0avGS7OejeVIMQK/UecnpXw22fV56
5PwxBljMt58P9ajB2uVuh/uKGUCotak/0qoa03UNQ9UVRigW3dDULK3CIVNv
Hl25zgi7Bo7kzd+pwqx0Dxg0bjHCMo+1QbVnFeZTsqgrvcsIqqrMi0U7q7Bs
WOehgheMkJKzcW4orxIb7K81zpjYnM8U+l07rwLfycy0vGWyBUqZJqokq19h
Oe/zfqYKTMCoWnzLS60UK2l+PZG2kwmkPUSFQsVLsRqducq0OhNole5JzGfY
/A9FHZ4I0mWC3LspRtqdJfhslqJpriUT6MRFPbroXoITu5dUGGKYoOfiY9RV
UIyZ9gRNFvxggjtHHF3SoQhzrP+q/b3GBCy8Uj/PKRRhvhqPhwfpmCG6TN5I
TaAIk47Ymg1wMEPHoTt7xb8VYi2Hg++Y5ZihQOf4zHBsIfa+y55mZc4M3qrw
Q2fiBR77ee8k+2tmaMq9X60KBThDe7fX0Dtm2PowsNNVsACfi26LKWhmhl2n
7V70Tufjfhmm9yf6mAGCR53UEvNx5wnP/fd/MMOl+ehSrvk8/KbQiKSksBX6
32ZyKD99ju+50k8b39sK9Y2TzEfRM2xafp+Z/HArrD6aq+QUfYb5mPZRf2Rt
hW/veZ+s/HiKb993s7xXtBXq/rN/qvfsKQ5pGWj72roV4jQUSIMiT7HH9rJi
jy0sYDX3s6n27xNsMO5yNf4SC6iFpkvljWdjvavU5wf8WKBUV0WKuyEb6wgO
9q8EsoC+kYFK4uNsrHnwyL4zUSzwKd2Cn98pGytkq/ygPmGBMsPuN3UzWZjd
YdmpdJAFKrZMXJ37k4k/jF017TvECi9EbljG783ATQHqNyKMWeH1zPLwWYkM
XCcwX6hlxgqhCkVfjegzcNUBa+5HtqxQGRXyOarlEX6epdPsfJUVOleCHiTb
PMLR9lthvYgVSAk2F1rvpGPjsdgdUlJsoL/9d3C+9EP8YcdYt6UMGxRf3xJ6
avkBNvTaG5iqwAa+ZPeHau8fYH2GLx0ie9lAVkfwdITXA6xD2nGZ/xgbrI/w
saU138d7LOurWYLZ4O22YyMHg1OxRPea2Y9xNhDZ3tp7TCgZp4gf2VCdYQOu
dyHPZBeTsKhdeo7HEht4fe6g3/4hCQst6a3P/mODN0NbYiuCkzAPT0L6N2F2
KEvKvrBl6R5mNFL+PnSYHdYuc5/j/JyIp9/ZXmvKYweh2ZtT7xsTsHRcn8vt
EnY4KRPI6ZGdgE3PGpuZVrLDUBJfjt6NBPxmVUNhuIkdBEqm3UJwAo5X4u3+
Rdtcr5kQoVVxB++/91ZeXowDdAql7lx6FY+jXCTab4ZyQPWhFz3hn2Jxzd74
csNoDgh0Ndo5UB6LV7awZPEmcMBAq9bTkw9isXXaD78HjzjgZZb67hb7WKzW
3UwpreIAXrG+EoPvMXiI+O/y2BIHTBRwLkwSt7Ey7ydJ3XOcICnY/sBWMhJP
RE8E33XgBLtvvPV/FyLwA7Zfk5MXOEEDjcv21UVgji0iRVF+nKAf7uF52DUC
T69Y6H2K44Td9T/NhGrCcfbgkJtzHSe4iG2fFvO+hSVyxt/GbOcCYkRr/yRT
KO6WWZEZVeGC6CPeoiPDN3HkI+YINXUuELCJD+Otuol/p8ibftbhgotr+zkE
vW7ivmjnbxRLLli8zB6bRgvBd7xmecpuc0Hp8sVf4W03MBv+aTP4gwveXxyZ
+f3+OvbT3sZS9psLWi7MtFTlXMcTumfyY+i54Zc+e0hp2HVcq1/zW4ebG6j5
RSYGetfxFZPoO08VuKEobxqv1V/D3x1k6y/bcAPz878rpx4G4Q9RZtt427nh
TPyvphHOAKwZc6ttuocbgk4PSzD2+eOcuErvukFuWDO3d7mW4Y9DEsk1vtPc
sG5dOhy1zx9LdawozjPwwHJR+pcvTlfwp8+19WZSPJCmV8C58tkPH5o9/Yti
xgOB9p6KN3/74IcCN7qCzHmgSiy3c7XdBy/vzy0YPMMDdJhOqSzbB6dHrDsm
2vLAuxfzxzlMfPBv+ft9rB48QKO/dkMs3xs/tx0qX4jgAUYwirbx8sI8fecC
3lTzQAKiP96icgmf3wgzF6/jgYVjrNdzOS/hKrkXan6NPKBh8iCv6bsHdvah
m1Vt4wFHI+mQVzkeuJbvkVX2AA/wmcf+tJP1wN5HRlHUCg/E6B/K233CDffV
2tOfVuQFee2oJyplLnhBu1/sqgovFBj/6Pa54YK31hxVS9/FC4ylT5T4j7tg
9beajhP7eIE/vebk8VlnnFDJ0+p5kBfQ5Rrb1u3O+GhJVVLkWV5wuKG036zI
ETdkC+x8HcsLfj0Figb/7PEXmYjDw3d4geevMxHSY49/Zm7YMt7jhfMepkbM
efZYJmP67uEHvJBpO5M9bGmPgx9Wr/c85YWf30pURt/aYXTvYuNcLS/MbqTl
lMfb4tJbdWdJP3nhro5d1xcna5xj0CIStsoL9R6q07cPWuMUjo8fZ9d5gZOX
1z6EYo2vxX7Vq2Tgg7gTnlr+FeewUdJv5ZM8fOCau0a8yj2LR5/s3IjcwQe/
RGa0Gx5b4h7nveVLynygSL//P3snS9y0A3lZ7OIDKYeuP4EKljivwHBSToMP
zj1K8pN9cQb7vTzfXqPHB4bHdfxINacxV+P9tF82fJBOPXxRYM0c04dnWpx1
2GSn2a98teZ42eAZf70TH3CMrHhcizTHn9tehsW7b+ZHpDRnS5vjrE8f3ZWu
8gET9XkF45FTWHOCBeyS+MDovcY5u0ozfJ7JZ7itjQ9aZ8fMs0ZMsJj0+971
Tj6okAOrb+UmuG2fZPu2Hj5oKxk891+8CVa/WP86eIAPwrUV9K8dMMHMXYKp
6t/44F8Vzw7+58dxdnqZ2UN6fmjImlsYuHUMm1ewHWnZwg8n6cOeFzkcwxzd
Zw+sbuWH4+mvrdt0jmHvrVt3m3DxQ3RL/r3s9aP4gNspHmZxfsgL02BmmjPG
Y/tXm13V+EFjNodB6bsRTjIzqk3Zyw98ovtPseUZYSP39PJGTX74OTzHYudu
hEsy9HPI2vxgPGXKfeOnIQ5hTb7Zc4QfvIJj6xy2GmKZXg0gHPkh/3Uj+zoc
xnae/qUcKfwge05B9yOTHlbf9aV0+wN+YB8w0v/v00HMtgRleun8MGvn/zzw
yUH84hLzy2uP+YHIPjj5yOAg/uMR92q5iB++WFaW7b17ACe6P6kcbOGH8sd9
T3j262JnFbaqtTZ+iJ/9r/4ory7Wmr9YJfSRH5h23+CmTepgmtuu18f6+OHM
Xbe3jIk6eKfb6zd1Y/yQohlBk1jRxu8vdtU8/8sPZTKhWxXrAd9XVK99TycA
LF6PYhzTAXvMJNVOMAqAgPUhzjl/wEIXz74jsQmAp8pc5efdgG0vTNUlCAmA
lknGSw1jjP84bzQGqAhAhNhu2/I9BFZx3NFmZCMAS+3Vh8IcNfAXZ2n3PHsB
sM+lf7y8XQNHXeTn4XISgI8v+1RnZ/bhqUvrx9vdBOCtAmHi770PZwa09BwP
EADfN/FPZ8L3YuH4C0Mn7wmA0vWXv1Vb9+CGhHOBL1ME4Mj9SZf2e3uw970T
0iIPBYCu6/CPCds9uPP+fpvPWQKQGNBjeO23Go58wj5+pkgARHhcg0BFDW9U
5c5YtwqAXyG3ACl/F85/mxZd0yEAvPhI7XTQLmxZe0eZ0i0ANJUfFiSTXbi8
0d+D1r/JlKqXTb9UsddHw2WHbwKg3Lqe+/OQKp6c/L7uwigIi68mXzOuqOB2
PkV2Hw1BoIXrvgkx2oGRq+tUqpYgCMyzZO3h2IHzG/Mba7EgLFVSHnp/UMC3
A1RDePQEQeqfun6SsQI2mlD/m2siCB3Sb9VPWWzHzeXa86MXBEHPcFWvOkwe
awrcaGV1F4Se2OmBtqPy+JlbXe5OT0FQ9s80PS0ij8Oph5wC/QRh3wrfNO2Z
HNaPNhoRvSkInfbj/dk9srje+lTXsYeC4CBmGMuhLYPVKpMKfR8Jgm6qyhlv
HhmcJdgf8zBLECZnPWsOD1NxSLOl0cwzQXhTxvFB4zoV66jZ1oe9FATzPUhR
qImCq7e6vnzTIQhNLq0kOmcyrswPTlVkFAL+4/LJn2mSmNnITOwesxBcDXMU
fJsgiY9PySfTswnB3IZ5j7OeJJ6ktiZ+4hECo/+m1rc+l8D8ycLx16SEQOmE
zKs918TxhRvPb3VrCEH5U+bHnw1EcRkpaCsmhGC67W3dga2imP7N8dCnIARe
edPodJ0Ivre6ciPwkBC8WR1kDgQR/M5VO2ibmRA0id+dugrCWNz8k0+AhxAI
Plvu4T0riM//zFme8BICFikukpuMIC6M9/c67isE+BDDAavvApvvSNIluUAh
0Dnh+HjuigD20rlwsSNSCPLr48xepfPjFkU6O5knQgCNk0N1THzYn17h2Ich
Idir6fw68DQXnjjA3ic3IgSjHDnjCSxc+NitmXPXx4Rg0JTXIOAlJ5bhLnBX
/y4ESRMhq2XCnPiDhFpM+qoQyPWwqz0eYcdS+1CbN78wJL6+TvqQzIpv+Uuf
bBcShgFm0RABU1a89Ibuy3YxYfjLZt3Cw82KGw++m/1CEgaJA/c1pcJYsMcJ
fc7DysLA6TgyYbUpXa2biZHkYWFQ6E2aZI5hwopFu7t9jYShRu5BwPsTTDjx
p4Dlx6PCoN5+2kdOlAlfCOi9EHZSGK4oceY9zd6CBSIsIxfthOGtyufnz+sZ
8fns8831gcJQIj5kdIHEgNkGr+i7lQgDi5PuW+z+D6n7PuWMeSkMR9btPD9K
/0M2fH0fCyo21wsJSSp0/kWv9PdYLVYLw/j4LUWy+l90vnT+knerMFiza3T/
YfmDam7bp16ZEAYQ/Vr8vWMNzWy/Y506JQxYl3LzX9QaEqmvka2aEYbUPRtH
Kw+vIbd1qRd/l4TB47JtnGL9KpJw+lx3bUMY2CknKmrf/UJ+2sZzoSIicPc/
VhOPLz9R1mBA8RNxEWAzmeNwy/qJ2n1z/ZqkRMDOqpf45/ITyeWzMLLJioC9
lnxsx9oy6hJ7JxytKgLh9N4hwlLLSHl5r/YdAxFIPNFVwXFtCY0/JiekBYiA
TkbmL2WdeTQTMrLGeE0EKj04Pfsn5tCS7aNzTjdE4NJdpZMhUXOITpq8QzVC
BDSjQieb+meR2D1Sbe09EWCZ2+fcGjyDjoVJL4wXiYDA3hallH9T6JTDVzOD
MhE43tL1eKNwCp3VTavMLxeB2e9St7TOT6ELG1JhvtUiIMfYE7e78xsK9ZWS
Ym3bzId50fLzi0lU5ShppDglAhFJupYKd8fRu4NDhbEzIhC/N+Ugk9k4aqY+
EP45v6nP1TSUKDiOer9K0F6viMD9IxZVH5PG0NIpiStHt4jCZYXb/tef0NA2
ffEcT2lREKjdWCWPjSAVuQHOXoootN51cQvOH0HqW1K99suJwilds6CA/0aQ
brUY3qIkCsYDswvqvCPo7D6xT3c1RSGZKdUx6dAwStgmuqXcTBResdaMuTwY
QpZn5Z7QzEXhQLjjmZ7DQ0gmYbcBl6Uo6NTyeZN/DaKSjSOxdraiMNBYc9PM
dBB1fwqW4HIXBVW6BtV5kQHEf3NGze6WKCxO9iiyve9D/RVrvdGRohDYxssX
GdyHMhaY/V/dFoXDZesjLVp9aJcluYbzrigo9n4Ovlnci0x2nzzy6pEoBIV8
Tsx8+gnFj7x14KwUhfkvpt4LZd3otHAry743olBtfVM+zr8bUY7059rWiIIN
94G+buhGRa+WF182ikJ9f/5t1NqFPsZsD7TtFgVxm5lXrrMfES+6k/hyVhT+
rlw5PHC4E8WmnG+0IYlBWPdKmVfnB+R7OdgrgCoG56t90vcHfUBnTR5K35MT
g639KHhM6QNSZPvk+0FRDMomjrJ0RLeg9/8d3LZXQwxyvNmM2k81IwYLmXAO
EzGwifxAH8HXhKbUYI+8mRgcsnU3Pt3aiDp4LEe0zcUgyrnVbepWI0pruqPh
e1YMHkqfPqnF0Ii09jFOj7iIwXXlJPqgv/XIR3jU4OUNMZBO09T9LFCHLH/8
XekMFYNY3/ny0v536EC7aOZMuBjIbSd93P3oHeILO75OjhWDgWJPda6d71D+
SnVu1P3NevoixjnNatG3njQO29LNeovVJz5VVKP2wspXAa/E4NmQA8EZUY3K
onvt71WKgVjbDf0PFtUo5CD36w81YnDc9Fjk659vEbk00HVvmxi4lSudtwx9
g04nWLVxTIpBTZKRdPynSiRRzCZ+YXoz/iGsZfRqJfra+dLx/awYhHi7i+rK
VSJ7bj760GUxqG46v1vuSgVyi2jYvUEvDuyZFe5k5XIUfE0leVFCHFq2ibw+
V1eGDqQNjh8licO5Bau6Q/5laOub8F35VHH4unMwmnd3GYpap7W4KIjDte4H
dJBdihIvJ/2j7RWHzItBO2rulKCnF+ntP5mIg0faUJfqvSJ0MTL/hdpJcZg8
eSqJ40wRUn525m+8hTgItwvmZUgXoaLJ0sSj1uJwG6Z5V58Voipbl/dNruLA
/OuyAkfzC9Rh3qVceUscCntl9pOO5aN432v+olHisJF1hNN4Ng+ZJSo1+caI
g23wnGJRZB7q7wqzUUvc3M9WuoHrw3M0ZqyVkJcpDnXh6m9LT+ei1QPZa2lv
xKG/9f6jN89zUEBl2o26GnFYgFgTYZscRLcrhXOqThwO3995+6hQDtoqHUPe
1SIOQVtk601vPEFCa36H63rFQU/oY7Cb42O0O88o+dvC5nyb2p5PZlmojHqI
yrksDjJup45wCmchzRTtPNVf4lB+Iq3oX18m0glTr7nyd1NP2ZIl1nOZ6JgN
aYqDTQLG/pbsD/fKQG6Cy/tUqRJQ3K91ybsqHS1FztWayUnA+3F3qwu30pEP
w5TRle0SEFAdc/afaToKmB+yfqciAdN08Zq0r2ko8n3jLTMtCaCc8eKtsHiI
cq6m9v1nJgFPst+cyQtORYrLd20fmkvAf2PF6VGKqeiFS+xM7RkJsLL4s92j
NwW9PHWTjsNWAjxYL2jv25mCGlTdtz10kwD7xMZO/9kkRBvX8asNk4CVVL5C
+4REpJPWlqEQKQHGssMeBw8lonTz063xtyXgvlBngsz6XXS25RLF7q4E1J0e
9ul0uIv6X6R/YMyUgLLaYzkxegnoo/8/0sE3ElBbsoPKsTseqe6JMMyrkYC9
2r9/XVyOQ7FzgpcF6yUgbb8j3cOyOGRso9Qy3iIBSW87DM4TcahZz9In9LME
GFxJ/aRvGotqeSveNy5LwMKUWYSbQTQitxxcVlmVgIKFykeTY1HoWkinVNK6
BJhyj86VXItC6Nc3LycGSZAo8uXeXxWJKgaFpVh5JOGufVPkNZ0IVPTEx9Ng
hySkSnJteN4KQ7w29A+KlCUhdm28RF89DHmIRTeK7ZKEtevJ47vHQ5FydJbE
932S8Ons1sdaeqHomWdXQ6SeJPxrWQt/KXATZRCq4q02kuDAWhrsPRyMao3Z
bqzbS0Kg2xD2yAhGo+do09udJCFg8KScqkMwogbfrQh1k4TzWrZb1mauo6yG
NQvwlwRmq0/J1kzXUfbR2qTiBEkoNp9Q1S0IRA3WqXSj9yRhSOfcjYbDgWji
krcTT6oknJr0ar49fhXJJcjtc30kCSExBne/kK6ix30RvXL5klBONpfleeyP
cmxOCKU0SkLUt9yRsEk/1OSpGNjULAmDhXI37yf4oW83mCZWWiWh6Of221U6
fmjb45elJ7olYfe9hj7eDF/0dFrcjHNEEsSj1DNfXbyMnnmN3bn2WxIijn4T
P6bijZpDXq/n/5UExZ9PLj797oWm7ybaDdFJgarQqseXHC+045X+bs2tUjCv
0dnbIeuFnv95/vEHvxRM6c2+it7uifJu+vA6KkmB0OUBFvWTHmhGyyr45k4p
IH84f2MHyWPT3wd+ZO6WAk2JlzH3e9zRM1uBnmENKQg2LXkkt8Ud5eDipNN6
UpCwRd2yzsMVZa0tSBufk4LZAS+WihAXNPaiL/airRQ0PNmx75KiC6I6VdNH
OkjBaEyE28EeZ5TxKYbWeEEKTFMW+fYqOKO0YuUn2n5SgJSmLg8PO6IU14vK
e+KkgPuxnu7lQAfUL2OadiJBCiQo/UOe6g5IdHA/j+c9KegIsYiwmLdHSQbs
S/kPpCCAJJjx2c4e3ZV/VrrtmRS0Cj9yPXnKDsWOTGpJvJMCgaPX30w72KCO
pPY8zYbN/ZeCv2jvsEHcx15KWbyXgkidk4vmi9bo9ptQusR2KeBiO+b7Osga
RaXK1nEPSsFHG0oKMjiHwszsDBl/SsEP22+kfJIlyjg6aOmwKgXdrDte7Cs/
g6oOm7k1rktBasrOCrUTZ9AScSgukkEaYKPZ3DXyNLKU29HLzyMNvzEbrwWH
Bdr1a8lWZoc0HHM1bOYxOomOLF7wDlWWBuNuD0rQmhly+j5285uqNCy2P/tP
KMcMPfj6Kef5PmmQ8Lqz9QWLGWJpqphT05OGwLzSalLvCfQlKfjKQRtp2KnS
vFycfRytxa9HPrGXBk9ru1dTdseRQLT3A1YnaSB5j3ZwUo+jw9fPV7e6SUPa
Stoqf9YxVOJswHwyQBr+fh1ID7Q5iiI0+eLP35MGsSAjzkGaIcpWi8xsSpEG
Zk4x/Z3+hqhaeUupwkNp2HVrwZpBwBD9pKz0zmVJQ3FQIJXdwABZs/dL+hZJ
g+vYeqx0oz7aM/joaVirNDRzXzPgpddDPMpOqwUd0pDtutx5qfggmglSPtTX
JQ15ukKPBs8fRFnUyrFt/dIg6IAOv+s4gAQudEs3T0iDVJBd9OUXuuh3AKMh
Mx0JVEOVGR/f10bfss97ptCT4NvTPnHqWW30qe19sjIjCUxJM2x+JG1URIr9
dpKZBHzcBdsePgHkUicR+oSDBOedBrZKBmH0mV29Rl+UBLHkveku8lqoQS35
26AYCYwjYmSHa/ejEqs/3JckSNC7f4Gr+Nx+FFtQezZZmgR1WSOFZx9oIv0T
R/9MyZKgtW55+eg2DfQqxWlv5C4SXDF1VP7qp44ev2s5K61GAim//1gp29RR
woxyaPEeEhysjTwY1LcHeaCf3QP7SHDL7dzCf1p70LbR656KmARH9Q5uY+NV
[truncated: 1,460,392 more chars]
